# Supplementary material for: Genome- and Transcriptome-Wide Characterization and Expression Analyses of bHLH Transcription Factor Family Reveal Their Relevance to Salt Stress Response in Tomato
Source: Plants (Basel). 2025 Jan 12;14(2):200. doi: 10.3390/plants14020200 (PMC11768425; doi:10.3390/plants14020200)
Supplement: Supplementary file 1 [file plants-14-00200-s001.zip]

Archive with 10 entries (10 files):
- Supplementary  figures.pdf
- Supplementary file S1   Gene and protein sequences of tomato 195 SlbHLHs.pdf
- Supplementary file S2   Gene and protein sequences of Arabidopsis 169 AtbHLHs.pdf
- Table S1  Bioinformatics analysis of 195 SlbHLH proteins.xlsx
- Table S2  Gene name and accession numbers of tomato and Arabidopsis bHLH genes.xlsx
- Table S3  Chromosomal locations, tandem and segmental  duplication of tomato bHLH genes.xlsx
- Table S4   Synteny statistics of tomato bHLH genes with other 10 species.xlsx
- Table S5   Analysis  of cis-elements in 195 bHLH gene promoter regions of tomato.xlsx
- Table S6   RNA-seq related data.xlsx
- Table S7  Specific primer sequences used for qRT-PCR analysis.xlsx
