# Supplementary material for: Genome- and Transcriptome-Wide Characterization and Expression Analyses of bHLH Transcription Factor Family Reveal Their Relevance to Salt Stress Response in Tomato
Source: Plants (Basel). 2025 Jan 12;14(2):200. doi: 10.3390/plants14020200 (PMC11768425; doi:10.3390/plants14020200)
Supplement: Supplementary file 1 [file plants-14-00200-s001.zip › Table S1 Bioinformatics analysis of 195 SlbHLH proteins.xlsx]

## Sheet: Sheet1
Table S1 Bioinformatics analysis of 195 SlbHLH proteins
Gene name	Gene ID	Amino acids (aa)	MW (kDa)	PI	Subcellular location	phosphorylation cite
						Ser site (S)	Tyr cite (Y)	Thr cite (T)	Total
SlbHLH001	Solyc01g010130	537	58.9448	6.62	Nucleus	92	6	13	111
SlbHLH002	Solyc01g014910	315	35.3774	6.32	Nucleus	27	3	15	45
SlbHLH003	Solyc01g014960	282	31.3293	7.17	Nucleus	19	5	15	39
SlbHLH004	Solyc01g020170	304	34.3879	7.11	Nucleus	32	7	14	53
SlbHLH005	Solyc01g020180	121	13.5335	9.48	Chloroplast	18	4	7	29
SlbHLH006	Solyc01g057300	307	34.5444	7.69	Nucleus	26	5	16	47
SlbHLH007	Solyc01g058670	240	26.3276	11.45	Nucleus	39	2	17	58
SlbHLH008	Solyc01g067340	218	24.8826	7.04	Nucleus	23	6	4	33
SlbHLH009	Solyc01g079270	127	14.7965	9.81	Nucleus	24	4	0	28
SlbHLH010	Solyc01g080050	195	21.8716	8.96	Nucleus	30	0	10	40
SlbHLH011	Solyc01g081090	392	44.489	5.97	Nucleus	39	4	10	53
SlbHLH012	Solyc01g081100	473	53.19	5.35	Nucleus	28	13	17	58
SlbHLH013	Solyc01g086870	407	45.028	5.59	Nucleus	65	3	19	87
SlbHLH014	Solyc01g090790	464	50.6146	6.6	Nucleus	66	5	20	91
SlbHLH015	Solyc01g096050	605	67.2619	6.83	Nucleus	60	7	18	85
SlbHLH016	Solyc01g096370	450	49.4968	5.44	Nucleus	41	7	19	67
SlbHLH017	Solyc01g098720	328	37.4958	5.21	Nucleus	39	14	17	70
SlbHLH018	Solyc01g100660	206	22.8572	11.23	Nucleus	27	4	11	42
SlbHLH019	Solyc01g102300	715	76.332	7.01	Nucleus	116	4	24	144
SlbHLH020	Solyc01g105690	362	40.1457	4.88	Nucleus	57	9	21	87
SlbHLH021	Solyc01g106460	243	27.0551	7.63	Nucleus	27	2	11	40
SlbHLH022	Solyc01g107140	330	36.6647	5.6	Nucleus	72	6	7	85
SlbHLH023	Solyc01g107490	245	26.7238	6	Nucleus	41	0	16	57
SlbHLH024	Solyc01g107950	305	33.9515	6.52	Nucleus	29	3	19	51
SlbHLH025	Solyc01g107960	299	33.3667	7.68	Nucleus	34	6	10	50
SlbHLH026	Solyc01g107970	304	34.4231	8.12	Nucleus	26	4	14	44
SlbHLH027	Solyc01g109700	434	48.6264	5.99	Nucleus	48	6	20	74
SlbHLH028	Solyc01g111130	333	37.2014	6.27	Nucleus	61	4	12	77
SlbHLH029	Solyc01g150101	436	49.4745	6.23	Nucleus	58	14	20	92
SlbHLH030	Solyc02g062690	305	34.2257	6.33	Nucleus	41	5	18	64
SlbHLH031	Solyc02g063430	321	36.2182	5.44	Nucleus	23	2	10	35
SlbHLH032	Solyc02g066970	107	11.8333	8.85	Nucleus	26	2	1	29
SlbHLH033	Solyc02g067380	94	10.5549	9.03	Nucleus	27	1	4	32
SlbHLH034	Solyc02g070880	246	27.9281	5.38	Nucleus	46	5	13	64
SlbHLH035	Solyc02g076920	240	26.6384	8.95	Nucleus	40	2	4	46
SlbHLH036	Solyc02g078130	196	21.9989	7.84	Nucleus	29	4	5	38
SlbHLH037	Solyc02g079760	440	48.7768	5.83	Nucleus	72	6	32	110
SlbHLH038	Solyc02g079810	209	23.722	5.24	Nucleus	12	1	15	28
SlbHLH039	Solyc02g079970	230	25.7783	5.82	Nucleus	31	3	6	40
SlbHLH040	Solyc02g084880	351	39.7331	5.92	Nucleus	61	15	12	88
SlbHLH041	Solyc02g087860	92	10.3627	9.61	Nucleus	39	1	3	43
SlbHLH042	Solyc02g088740	97	10.8745	9.56	Nucleus	28	2	11	41
SlbHLH043	Solyc02g090950	222	24.7684	9.2	Nucleus	40	6	1	47
SlbHLH044	Solyc02g091440	317	35.138	6.12	Nucleus	64	5	14	83
SlbHLH045	Solyc02g091690	329	37.6966	5.64	Nucleus	27	7	14	48
SlbHLH046	Solyc02g091800	347	39.5378	7.63	Nucleus	58	4	17	79
SlbHLH047	Solyc02g091810	318	35.7343	6.41	Nucleus	44	2	20	66
SlbHLH048	Solyc02g091820	326	36.542	5.62	Nucleus	55	2	24	81
SlbHLH049	Solyc02g093280	378	41.8715	5.04	Nucleus	73	12	17	102
SlbHLH050	Solyc03g005350	296	32.4176	5.11	Nucleus	27	3	7	37
SlbHLH051	Solyc03g006910	247	28.0341	8.52	Nucleus	31	0	7	38
SlbHLH052	Solyc03g007410	334	36.0369	5.83	Nucleus	59	2	24	85
SlbHLH053	Solyc03g031450	338	38.826	5.1	Nucleus	37	13	19	69
SlbHLH054	Solyc03g034000	266	30.5757	8.14	Nucleus	29	4	8	41
SlbHLH055	Solyc03g044460	146	16.7585	9.64	Nucleus	18	1	3	22
SlbHLH056	Solyc03g095980	209	23.8671	6.45	Nucleus	33	3	5	41
SlbHLH057	Solyc03g097820	330	36.641	6.08	Nucleus	44	6	8	58
SlbHLH058	Solyc03g113560	311	33.3078	5.62	Nucleus	48	2	7	57
SlbHLH059	Solyc03g114230	180	20.7912	9.06	Chloroplast. Nucleus.	15	4	9	28
SlbHLH060	Solyc03g114233	179	20.5035	8.91	Nucleus	13	1	14	28
SlbHLH061	Solyc03g114237	184	21.1286	8.67	Nucleus	20	5	17	42
SlbHLH062	Solyc03g114720	556	60.8484	8.26	Nucleus	97	7	53	157
SlbHLH063	Solyc03g115540	439	48.315	6.6	Nucleus	53	9	25	87
SlbHLH064	Solyc03g116340	241	27.3449	5.47	Nucleus	22	5	16	43
SlbHLH065	Solyc03g118310	528	56.9291	5.83	Nucleus	68	2	15	85
SlbHLH066	Solyc03g119390	270	30.7275	5.7	Nucleus	37	1	10	48
SlbHLH067	Solyc03g120530	292	32.2366	6.61	Nucleus	45	3	7	55
SlbHLH068	Solyc03g121240	380	42.2883	5.25	Nucleus	55	3	9	67
SlbHLH069	Solyc04g005130	227	25.0268	6.45	Nucleus	20	4	12	36
SlbHLH070	Solyc04g005220	419	45.9115	5.18	Nucleus	54	5	11	70
SlbHLH071	Solyc04g005280	315	35.5038	8.52	Nucleus	45	2	8	55
SlbHLH072	Solyc04g005660	95	10.6399	6.57	Nucleus	31	0	2	33
SlbHLH073	Solyc04g006990	211	24.1681	6.97	Nucleus	26	1	13	40
SlbHLH074	Solyc04g007300	296	32.9245	5.98	Nucleus	36	1	11	48
SlbHLH075	Solyc04g007430	184	20.674	9.48	Nucleus	18	3	10	31
SlbHLH076	Solyc04g014360	271	30.4464	5.91	Nucleus	31	3	16	50
SlbHLH077	Solyc04g056535	223	26.1331	8.56	Nucleus	30	3	6	39
SlbHLH078	Solyc04g074810	355	39.7384	6.24	Nucleus	48	9	27	83
SlbHLH079	Solyc04g076030	321	35.5379	4.65	Nucleus	46	10	23	79
SlbHLH080	Solyc04g076240	205	22.7823	9.87	Nucleus	12	0	11	23
SlbHLH081	Solyc04g076845	343	38.4413	4.7	Nucleus	46	6	9	61
SlbHLH082	Solyc04g077480	382	41.7365	6.33	Nucleus	60	4	9	73
SlbHLH083	Solyc04g077960	355	40.0203	5.2	Nucleus	55	4	9	67
SlbHLH084	Solyc04g078520	348	39.5265	6.27	Chloroplast	26	7	8	39
SlbHLH085	Solyc04g078690	314	34.1086	5.33	Nucleus	53	2	15	70
SlbHLH086	Solyc04g078790	246	27.4222	8.58	Nucleus	43	2	7	52
SlbHLH087	Solyc04g080710	405	44.1318	8.43	Nucleus	85	5	22	112
SlbHLH088	Solyc05g005300	482	54.0133	5.84	Nucleus	46	8	17	71
SlbHLH089	Solyc05g005810	402	46.0237	5.78	Nucleus	46	22	9	77
SlbHLH090	Solyc05g006650	272	29.7279	6.01	Nucleus	32	4	10	46
SlbHLH091	Solyc05g007210	86	9.80008	9.09	Nucleus	29	1	1	31
SlbHLH092	Solyc05g009640	234	26.5875	7.81	Nucleus	19	0	7	26
SlbHLH093	Solyc05g009880	300	33.725	6.22	Nucleus	34	5	17	56
SlbHLH094	Solyc05g010610	517	56.0994	5.34	Nucleus	75	7	16	98
SlbHLH095	Solyc05g011810	325	36.1627	5.77	Nucleus	40	4	14	58
SlbHLH096	Solyc05g014590	231	26.5512	5.68	Nucleus	31	9	14	54
SlbHLH097	Solyc05g050560	579	64.271	7.59	Nucleus	56	4	14	74
SlbHLH098	Solyc05g053660	383	43.4096	5.15	Nucleus	28	4	17	49
SlbHLH099	Solyc06g008030	512	56.1812	5.59	Nucleus	73	11	17	101
SlbHLH100	Solyc06g009510	113	13.2244	9.76	Chloroplast. Nucleus.	9	2	7	18
SlbHLH101	Solyc06g035490	265	30.309	6.51	Nucleus	29	4	12	45
SlbHLH102	Solyc06g050840	159	17.8521	5.01	Nucleus	15	1	5	21
SlbHLH103	Solyc06g051260	225	25.5533	8.99	Nucleus	44	1	11	56
SlbHLH104	Solyc06g051550	304	34.4038	4.98	Nucleus	24	5	19	48
SlbHLH105	Solyc06g062460	391	43.2752	5.86	Nucleus	66	7	6	79
SlbHLH106	Solyc06g064580	304	34.4488	5.54	Nucleus	49	3	6	58
SlbHLH107	Solyc06g064590	281	31.8086	4.9	Nucleus	45	5	2	52
SlbHLH108	Solyc06g065040	254	27.8801	6.33	Nucleus	47	4	21	71
SlbHLH109	Solyc06g066580	337	36.8626	6.73	Nucleus	61	4	2	67
SlbHLH110	Solyc06g068870	531	58.3371	5.38	Nucleus	61	6	25	92
SlbHLH111	Solyc06g069370	549	60.4318	7.71	Nucleus	98	4	46	148
SlbHLH112	Solyc06g069600	414	46.5835	9.07	Nucleus	48	6	17	71
SlbHLH113	Solyc06g070910	92	10.4436	7.96	Nucleus	31	0	2	33
SlbHLH114	Solyc06g072520	289	32.4744	6.87	Nucleus	30	2	8	40
SlbHLH115	Solyc06g074110	911	100.315	5.71	Nucleus	126	14	26	166
SlbHLH116	Solyc06g083170	464	51.1604	7.58	Nucleus	87	8	20	114
SlbHLH117	Solyc06g083980	477	52.9449	6.59	Nucleus	51	6	5	62
SlbHLH118	Solyc07g005400	440	45.9155	6.23	Nucleus	82	2	14	98
SlbHLH119	Solyc07g006310	195	22.2373	10.31	Chloroplast	29	7	5	41
SlbHLH120	Solyc07g018010	253	28.7019	4.91	Nucleus	65	6	8	79
SlbHLH121	Solyc07g020960	359	39.9906	6.6	Nucleus	55	7	11	73
SlbHLH122	Solyc07g039570	510	57.6544	5.87	Nucleus	63	4	22	89
SlbHLH123	Solyc07g043580	495	54.7129	6.62	Nucleus	62	5	19	86
SlbHLH124	Solyc07g052670	244	27.3519	5.65	Nucleus	30	5	9	44
SlbHLH125	Solyc07g052930	435	49.3453	6.39	Nucleus	46	9	14	69
SlbHLH126	Solyc07g053290	255	27.6874	8.38	Nucleus	41	0	15	56
SlbHLH127	Solyc07g056360	104	11.8945	6.38	Nucleus	8	3	2	13
SlbHLH128	Solyc07g062200	259	29.7345	9.1	Nucleus	30	0	3	33
SlbHLH129	Solyc07g062950	420	46.6873	5.72	Nucleus	67	4	17	88
SlbHLH130	Solyc07g063830	479	52.23	6.14	Nucleus	91	12	34	137
SlbHLH131	Solyc07g064040	233	25.8793	7.67	Nucleus	32	3	7	42
SlbHLH132	Solyc08g005050	464	51.4917	6.38	Nucleus	65	2	21	88
SlbHLH133	Solyc08g008600	452	51.296	6.47	Nucleus	42	4	12	58
SlbHLH134	Solyc08g014120	134	14.8152	9.61	Nucleus	27	1	8	36
SlbHLH135	Solyc08g062780	596	67.6778	5.62	Nucleus	70	10	23	103
SlbHLH136	Solyc08g075090	554	64.0387	9.16	Nucleus	35	17	12	64
SlbHLH137	Solyc08g075110	284	32.7201	4.98	Nucleus	26	6	7	39
SlbHLH138	Solyc08g076820	328	36.7594	5.96	Nucleus	40	6	14	60
SlbHLH139	Solyc08g076930	689	75.0411	5.51	Nucleus	98	6	30	134
SlbHLH140	Solyc08g081140	626	70.0538	5.49	Nucleus	81	9	19	109
SlbHLH141	Solyc08g082940	769	84.9484	5.53	Nucleus	101	10	30	141
SlbHLH142	Solyc08g083170	387	43.82	7.74	Nucleus	46	3	18	67
SlbHLH143	Solyc09g005070	148	17.4327	5.93	Nucleus	15	4	3	22
SlbHLH144	Solyc09g011170	740	81.9442	5.47	Nucleus	84	15	25	124
SlbHLH145	Solyc09g018130	187	21.1439	6.98	Nucleus	19	2	16	37
SlbHLH146	Solyc09g018150	320	35.7044	9.1	Nucleus	22	3	15	40
SlbHLH147	Solyc09g018500	156	17.5909	4.68	Nucleus	17	1	1	19
SlbHLH148	Solyc09g057710	474	52.1923	7.14	Nucleus	70	6	22	98
SlbHLH149	Solyc09g063010	557	60.2616	5.99	Nucleus	64	4	29	97
SlbHLH150	Solyc09g064920	282	31.387	5.18	Nucleus	40	4	6	50
SlbHLH151	Solyc09g065100	680	75.0074	5.07	Nucleus	96	6	31	133
SlbHLH152	Solyc09g065820	302	32.0641	5.73	Nucleus	38	3	4	45
SlbHLH153	Solyc09g066280	604	66.7465	6.48	Nucleus	83	10	17	110
SlbHLH154	Solyc09g074805	332	37.9558	8.49	Nucleus	52	4	9	65
SlbHLH155	Solyc09g083220	304	32.9061	5.56	Nucleus	24	5	13	42
SlbHLH156	Solyc09g083360	233	27.1329	8.88	Nucleus	18	3	9	30
SlbHLH157	Solyc09g089870	226	26.0944	5.02	Nucleus	23	6	12	41
SlbHLH158	Solyc09g091760	247	28.3074	6.55	Nucleus	28	2	8	38
SlbHLH159	Solyc09g097870	431	48.3326	6.15	Nucleus	72	6	21	98
SlbHLH160	Solyc09g098110	357	37.9358	8.26	Nucleus	74	2	23	99
SlbHLH161	Solyc10g006510	231	25.7624	6.76	Nucleus	32	1	9	42
SlbHLH162	Solyc10g006640	386	42.4366	6.05	Nucleus	72	6	26	104
SlbHLH163	Solyc10g008243	158	18.4398	9.68	Chloroplast	8	3	5	16
SlbHLH164	Solyc10g008247	233	26.4461	8.19	Nucleus	44	2	5	51
SlbHLH165	Solyc10g008260	226	26.3454	8.66	Chloroplast	22	7	8	37
SlbHLH166	Solyc10g008263	153	17.4493	8.73	Chloroplast	17	1	3	21
SlbHLH167	Solyc10g008270	235	26.9179	7.18	Nucleus	23	4	7	34
SlbHLH168	Solyc10g009270	393	45.112	5.85	Nucleus	21	5	15	41
SlbHLH169	Solyc10g009290	451	50.4638	5.98	Nucleus	55	3	21	79
SlbHLH170	Solyc10g018510	391	43.3668	5.48	Nucleus	52	5	17	74
SlbHLH171	Solyc10g049720	298	33.6968	5.81	Nucleus	54	9	11	74
SlbHLH172	Solyc10g049780	272	30.3831	5.16	Nucleus	50	9	7	66
SlbHLH173	Solyc10g078380	261	29.8734	6.46	Nucleus	36	4	4	44
SlbHLH174	Solyc10g079050	380	41.7055	8.5	Nucleus	48	2	14	64
SlbHLH175	Solyc10g079070	361	39.7605	5.93	Nucleus	47	5	12	64
SlbHLH176	Solyc10g079650	250	28.6284	6.4	Nucleus	38	5	9	52
SlbHLH177	Solyc10g079660	697	78.7155	5.49	Nucleus	67	6	18	91
SlbHLH178	Solyc10g079680	193	22.0997	9.77	Chloroplast. Nucleus.	35	3	10	47
SlbHLH179	Solyc11g005780	283	32.6463	5.69	Nucleus	20	5	13	38
SlbHLH180	Solyc11g010340	298	34.2603	6.27	Nucleus	25	9	20	54
SlbHLH181	Solyc11g056650	441	48.7371	6.54	Nucleus	69	4	29	102
SlbHLH182	Solyc11g068960	930	102.059	6.09	Nucleus	142	13	35	190
SlbHLH183	Solyc12g008930	308	35.316	9.12	Nucleus	49	9	25	83
SlbHLH184	Solyc12g010170	387	40.0512	6.09	Nucleus	59	1	17	77
SlbHLH185	Solyc12g010595	217	24.9449	6.6	Nucleus	25	3	5	33
SlbHLH186	Solyc12g036430	164	18.8421	5.98	Nucleus	16	1	19	36
SlbHLH187	Solyc12g036470	272	31.3413	8.24	Nucleus	30	5	13	48
SlbHLH188	Solyc12g042010	127	14.7923	11.32	Chloroplast. Golgi apparatus	22	3	5	30
SlbHLH189	Solyc12g087850	162	18.3831	7.72	Nucleus	12	0	10	22
SlbHLH190	Solyc12g087890	363	39.9981	4.72	Nucleus	71	9	9	89
SlbHLH191	Solyc12g088130	336	38.2542	5.12	Nucleus	33	12	18	63
SlbHLH192	Solyc12g088380	299	34.3809	5.31	Nucleus	56	8	18	82
SlbHLH193	Solyc12g088790	121	14.0004	10.23	Nucleus	19	0	1	20
SlbHLH194	Solyc12g098620	404	45.6203	6.09	Nucleus	61	6	17	84
SlbHLH195	Solyc12g100140	450	49.4181	5.29	Nucleus	66	8	12	86
