# Supplementary material for: Genome- and Transcriptome-Wide Characterization and Expression Analyses of bHLH Transcription Factor Family Reveal Their Relevance to Salt Stress Response in Tomato
Source: Plants (Basel). 2025 Jan 12;14(2):200. doi: 10.3390/plants14020200 (PMC11768425; doi:10.3390/plants14020200)
Supplement: Supplementary file 1 [file plants-14-00200-s001.zip › Table S2 Gene name and accession numbers of tomato and Arabidopsis bHLH genes.xlsx]

## Sheet: Sheet1
Table S2. Accession numbers of bHLH genes in tomato and Arabidopsis.
Gene name	Gene ID	Gene name	Gene ID
SlbHLH001	Solyc01g010130.4.1	AtbHLH001	AT5G41315.2
SlbHLH002	Solyc01g014910.2.1	AtbHLH002	AT1G63650.1
SlbHLH003	Solyc01g014960.1.1	AtbHLH003	AT4G16430.1
SlbHLH004	Solyc01g020170.2.1	AtbHLH004	AT4G17880.1
SlbHLH005	Solyc01g020180.1.1	AtbHLH005	AT5G46760.1
SlbHLH006	Solyc01g057300.2.1	AtbHLH006	AT1G32640.1
SlbHLH007	Solyc01g058670.3.1	AtbHLH007	AT1G03040.3
SlbHLH008	Solyc01g067340.3.1	AtbHLH008	AT1G09530.1
SlbHLH009	Solyc01g079270.1.1	AtbHLH009	AT2G43010.5
SlbHLH010	Solyc01g080050.4.1	AtbHLH010	AT2G31220.2
SlbHLH011	Solyc01g081090.2.1	AtbHLH011	AT4G36060.3
SlbHLH012	Solyc01g081100.3.1	AtbHLH012	AT4G00480.2
SlbHLH013	Solyc01g086870.3.1	AtbHLH013	AT1G01260.1
SlbHLH014	Solyc01g090790.4.1	AtbHLH014	AT4G00870.1
SlbHLH015	Solyc01g096050.4.1	AtbHLH015	AT2G20180.2
SlbHLH016	Solyc01g096370.4.1	AtbHLH016	AT4G00050.1
SlbHLH017	Solyc01g098720.3.1	AtbHLH017	AT2G46510.1
SlbHLH018	Solyc01g100660.4.1	AtbHLH018	AT2G22750.3
SlbHLH019	Solyc01g102300.3.1	AtbHLH019	AT2G22760.1
SlbHLH020	Solyc01g105690.2.1	AtbHLH020	AT2G22770.1
SlbHLH021	Solyc01g106460.4.1	AtbHLH021	AT2G16910.1
SlbHLH022	Solyc01g107140.3.1	AtbHLH022	AT4G21330.1
SlbHLH023	Solyc01g107490.2.1	AtbHLH023	AT4G28790.1
SlbHLH024	Solyc01g107950.2.1	AtbHLH024	AT4G36930.1
SlbHLH025	Solyc01g107960.4.1	AtbHLH025	AT4G37850.1
SlbHLH026	Solyc01g107970.1.1	AtbHLH026	AT1G02340.1
SlbHLH027	Solyc01g109700.3.1	AtbHLH027	AT4G29930.3
SlbHLH028	Solyc01g111130.4.1	AtbHLH028	AT5G46830.1
SlbHLH029	Solyc01g150101.1.1	AtbHLH029	AT2G28160.1
SlbHLH030	Solyc02g062690.3.1	AtbHLH030	AT1G68810.1
SlbHLH031	Solyc02g063430.4.1	AtbHLH031	AT1G59640.2
SlbHLH032	Solyc02g066970.1.1	AtbHLH032	AT3G25710.1
SlbHLH033	Solyc02g067380.4.1	AtbHLH033	AT1G12860.1
SlbHLH034	Solyc02g070880.1.1	AtbHLH034	AT3G23210.1
SlbHLH035	Solyc02g076920.3.1	AtbHLH035	AT5G57150.4
SlbHLH036	Solyc02g078130.3.1	AtbHLH036	AT5G51780.2
SlbHLH037	Solyc02g079760.3.1	AtbHLH037	AT3G50330.1
SlbHLH038	Solyc02g079810.3.1	AtbHLH038	AT3G56970.1
SlbHLH039	Solyc02g079970.4.1	AtbHLH039	AT3G56980.1
SlbHLH040	Solyc02g084880.3.1	AtbHLH040	AT4G00120.1
SlbHLH041	Solyc02g087860.3.1	AtbHLH041	AT5G56960.2
SlbHLH042	Solyc02g088740.1.1	AtbHLH042	AT4G09820.1
SlbHLH043	Solyc02g090950.1.1	AtbHLH043	AT5G09750.1
SlbHLH044	Solyc02g091440.2.1	AtbHLH044	AT1G18400.1
SlbHLH045	Solyc02g091690.3.1	AtbHLH045	AT3G06120.1
SlbHLH046	Solyc02g091800.4.1	AtbHLH046	AT5G08130.8
SlbHLH047	Solyc02g091810.2.1	AtbHLH047	AT3G47640.1
SlbHLH048	Solyc02g091820.3.1	AtbHLH048	AT2G42300.1
SlbHLH049	Solyc02g093280.2.1	AtbHLH049	AT1G68920.1
SlbHLH050	Solyc03g005350.3.1	AtbHLH050	AT1G73830.1
SlbHLH051	Solyc03g006910.3.1	AtbHLH051	AT2G40200.1
SlbHLH052	Solyc03g007410.4.1	AtbHLH052	AT1G30670.1
SlbHLH053	Solyc03g031450.3.1	AtbHLH053	AT2G34820.1
SlbHLH054	Solyc03g034000.3.1	AtbHLH054	AT1G27740.1
SlbHLH055	Solyc03g044460.1.1	AtbHLH055	AT1G12540.1
SlbHLH056	Solyc03g095980.3.1	AtbHLH056	AT4G28800.2
SlbHLH057	Solyc03g097820.2.1	AtbHLH057	AT4G01460.1
SlbHLH058	Solyc03g113560.4.1	AtbHLH058	AT4G36540.1
SlbHLH059	Solyc03g114230.2.1	AtbHLH059	AT4G02590.1
SlbHLH060	Solyc03g114233.1.1	AtbHLH060	AT3G57800.1
SlbHLH061	Solyc03g114237.1.1	AtbHLH061	AT5G10570.1
SlbHLH062	Solyc03g114720.3.1	AtbHLH062	AT3G07340.1
SlbHLH063	Solyc03g115540.2.1	AtbHLH063	AT4G34530.1
SlbHLH064	Solyc03g116340.3.1	AtbHLH064	AT2G18300.3
SlbHLH065	Solyc03g118310.4.1	AtbHLH065	AT3G59060.2
SlbHLH066	Solyc03g119390.4.1	AtbHLH066	AT2G24260.1
SlbHLH067	Solyc03g120530.3.1	AtbHLH067	AT3G61950.1
SlbHLH068	Solyc03g121240.1.1	AtbHLH068	AT4G29100.1
SlbHLH069	Solyc04g005130.3.1	AtbHLH069	AT4G30980.2
SlbHLH070	Solyc04g005220.3.1	AtbHLH070	AT2G46810.1
SlbHLH071	Solyc04g005280.4.1	AtbHLH071	AT5G46690.1
SlbHLH072	Solyc04g005660.4.1	AtbHLH072	AT5G61270.1
SlbHLH073	Solyc04g006990.3.1	AtbHLH073	AT5G67110.1
SlbHLH074	Solyc04g007300.4.1	AtbHLH074	AT1G10120.1
SlbHLH075	Solyc04g007430.2.1	AtbHLH075	AT1G25330.1
SlbHLH076	Solyc04g014360.3.1	AtbHLH076	AT1G26260.1
SlbHLH077	Solyc04g056535.1.1	AtbHLH077	AT3G23690.1
SlbHLH078	Solyc04g074810.4.1	AtbHLH078	AT5G48560.1
SlbHLH079	Solyc04g076030.3.1	AtbHLH079	AT5G62610.1
SlbHLH080	Solyc04g076240.3.1	AtbHLH080	AT1G35460.1
SlbHLH081	Solyc04g076845.1.1	AtbHLH081	AT4G09180.1
SlbHLH082	Solyc04g077480.3.1	AtbHLH082	AT5G58010.1
SlbHLH083	Solyc04g077960.1.1	AtbHLH083	AT1G66470.1
SlbHLH084	Solyc04g078520.3.1	AtbHLH084	AT2G14760.3
SlbHLH085	Solyc04g078690.3.1	AtbHLH085	AT4G33880.1
SlbHLH086	Solyc04g078790.3.1	AtbHLH086	AT5G37800.1
SlbHLH087	Solyc04g080710.4.1	AtbHLH087	AT3G21330.1
SlbHLH088	Solyc05g005300.2.1	AtbHLH088	AT5G67060.1
SlbHLH089	Solyc05g005810.4.1	AtbHLH089	AT1G06170.1
SlbHLH090	Solyc05g006650.3.1	AtbHLH090	AT1G10610.1
SlbHLH091	Solyc05g007210.2.1	AtbHLH091	AT2G31210.1
SlbHLH092	Solyc05g009640.4.1	AtbHLH092	AT5G43650.1
SlbHLH093	Solyc05g009880.3.1	AtbHLH093	AT5G65640.1
SlbHLH094	Solyc05g010610.3.1	AtbHLH094	AT1G22490.2
SlbHLH095	Solyc05g011810.4.1	AtbHLH095	AT1G49770.1
SlbHLH096	Solyc05g014590.3.1	AtbHLH096	AT1G72210.1
SlbHLH097	Solyc05g050560.1.1	AtbHLH097	AT3G24140.1
SlbHLH098	Solyc05g053660.3.1	AtbHLH098	AT5G53210.1
SlbHLH099	Solyc06g008030.3.1	AtbHLH099	AT5G65320.1
SlbHLH100	Solyc06g009510.1.1	AtbHLH100	AT2G41240.1
SlbHLH101	Solyc06g035490.3.1	AtbHLH101	AT5G04150.1
SlbHLH102	Solyc06g050840.3.1	AtbHLH102	AT1G69010.1
SlbHLH103	Solyc06g051260.4.1	AtbHLH103	AT4G21340.1
SlbHLH104	Solyc06g051550.4.1	AtbHLH104	AT4G14410.1
SlbHLH105	Solyc06g062460.3.1	AtbHLH105	AT5G54680.1
SlbHLH106	Solyc06g064580.2.1	AtbHLH106	AT2G41130.1
SlbHLH107	Solyc06g064590.3.1	AtbHLH107	AT3G56770.1
SlbHLH108	Solyc06g065040.4.1	AtbHLH108	AT1G25310.1
SlbHLH109	Solyc06g066580.4.1	AtbHLH109	AT1G68240.1
SlbHLH110	Solyc06g068870.3.1	AtbHLH110	AT1G27660.1
SlbHLH111	Solyc06g069370.4.1	AtbHLH111	AT1G31050.6
SlbHLH112	Solyc06g069600.3.1	AtbHLH112	AT1G61660.1
SlbHLH113	Solyc06g070910.3.1	AtbHLH113	AT3G19500.1
SlbHLH114	Solyc06g072520.2.1	AtbHLH114	AT4G05170.1
SlbHLH115	Solyc06g074110.3.1	AtbHLH115	AT1G51070.2
SlbHLH116	Solyc06g083170.3.1	AtbHLH116	AT3G26744.1
SlbHLH117	Solyc06g083980.3.1	AtbHLH117	AT3G22100.1
SlbHLH118	Solyc07g005400.3.1	AtbHLH118	AT4G25400.2
SlbHLH119	Solyc07g006310.1.1	AtbHLH119	AT4G28811.1
SlbHLH120	Solyc07g018010.3.1	AtbHLH120	AT5G51790.3
SlbHLH121	Solyc07g020960.3.1	AtbHLH121	AT3G19860.2
SlbHLH122	Solyc07g039570.3.1	AtbHLH122	AT1G51140.1
SlbHLH123	Solyc07g043580.4.1	AtbHLH123	AT3G20640.1
SlbHLH124	Solyc07g052670.3.1	AtbHLH124	AT2G46970.1
SlbHLH125	Solyc07g052930.3.1	AtbHLH125	AT1G62975.1
SlbHLH126	Solyc07g053290.3.1	AtbHLH126	AT4G25410.1
SlbHLH127	Solyc07g056360.1.1	AtbHLH127	AT4G28815.1
SlbHLH128	Solyc07g062200.2.1	AtbHLH128	AT1G05805.1
SlbHLH129	Solyc07g062950.4.1	AtbHLH129	AT2G43140.2
SlbHLH130	Solyc07g063830.3.1	AtbHLH130	AT2G42280.3
SlbHLH131	Solyc07g064040.3.1	AtbHLH131	AT4G38070.1
SlbHLH132	Solyc08g005050.4.1	AtbHLH132	AT3G62090.2
SlbHLH133	Solyc08g008600.3.1	AtbHLH133	AT2G20100.3
SlbHLH134	Solyc08g014120.3.1	AtbHLH134	AT5G15160.1
SlbHLH135	Solyc08g062780.2.1	AtbHLH135	AT1G74500.1
SlbHLH136	Solyc08g075090.4.1	AtbHLH136	AT5G39860.1
SlbHLH137	Solyc08g075110.3.1	AtbHLH137	AT5G50915.1
SlbHLH138	Solyc08g076820.3.1	AtbHLH138	AT2G31215.1
SlbHLH139	Solyc08g076930.1.1	AtbHLH139	AT5G43175.1
SlbHLH140	Solyc08g081140.4.1	AtbHLH140	AT5G01310.1
SlbHLH141	Solyc08g082940.2.1	AtbHLH141	AT5G38860.1
SlbHLH142	Solyc08g083170.1.1	AtbHLH142	AT5G64340.1
SlbHLH143	Solyc09g005070.1.1	AtbHLH143	AT5G09460.1
SlbHLH144	Solyc09g011170.3.1	AtbHLH144	AT1G29950.1
SlbHLH145	Solyc09g018130.3.1	AtbHLH145	AT5G50010.1
SlbHLH146	Solyc09g018150.1.1	AtbHLH146	AT4G30180.1
SlbHLH147	Solyc09g018500.3.1	AtbHLH147	AT3G17100.1
SlbHLH148	Solyc09g057710.4.1	AtbHLH148	AT3G06590.1
SlbHLH149	Solyc09g063010.4.1	AtbHLH149	AT1G09250.1
SlbHLH150	Solyc09g064920.3.1	AtbHLH150	AT3G05800.1
SlbHLH151	Solyc09g065100.3.1	AtbHLH151	AT2G47270.1
SlbHLH152	Solyc09g065820.4.1	AtbHLH153	AT1G05710.10
SlbHLH153	Solyc09g066280.4.1	AtbHLH154	AT2G31730.1
SlbHLH154	Solyc09g074805.1.1	AtbHLH155	AT2G31280.3
SlbHLH155	Solyc09g083220.3.1	AtbHLH156	AT2G27230.1
SlbHLH156	Solyc09g083360.3.1	AtbHLH157	AT1G64625.1
SlbHLH157	Solyc09g089870.3.1	AtbHLH158	AT2G43060.1
SlbHLH158	Solyc09g091760.3.1	AtbHLH159	AT4G30410.1
SlbHLH159	Solyc09g097870.4.1	AtbHLH160	AT1G71200.4
SlbHLH160	Solyc09g098110.4.1	AtbHLH161	AT3G47710.1
SlbHLH161	Solyc10g006510.3.1	AtbHLH162	AT4G20970.1
SlbHLH162	Solyc10g006640.3.1	AtbHLH163	AT1G26945.1
SlbHLH163	Solyc10g008243.1.1	AtbHLH164	AT3G28857.1
SlbHLH164	Solyc10g008247.1.1	AtbHLH165	AT2G42870.1
SlbHLH165	Solyc10g008260.2.1	AtbHLH166	AT3G58850.1
SlbHLH166	Solyc10g008263.1.1	AtbHLH167	AT5G57780.1
SlbHLH167	Solyc10g008270.3.1	AtbHLH168	AT3G29370.1
SlbHLH168	Solyc10g009270.3.1	AtbHLH169	AT5G39240.1
SlbHLH169	Solyc10g009290.1.1	AtbHLH170	AT2G18969.1
SlbHLH170	Solyc10g018510.2.1
SlbHLH171	Solyc10g049720.2.1
SlbHLH172	Solyc10g049780.1.1
SlbHLH173	Solyc10g078380.2.1
SlbHLH174	Solyc10g079050.2.1
SlbHLH175	Solyc10g079070.2.1
SlbHLH176	Solyc10g079650.2.1
SlbHLH177	Solyc10g079660.3.1
SlbHLH178	Solyc10g079680.3.1
SlbHLH179	Solyc11g005780.3.1
SlbHLH180	Solyc11g010340.2.1
SlbHLH181	Solyc11g056650.2.1
SlbHLH182	Solyc11g068960.2.1
SlbHLH183	Solyc12g008930.3.1
SlbHLH184	Solyc12g010170.2.1
SlbHLH185	Solyc12g010595.1.1
SlbHLH186	Solyc12g036430.3.1
SlbHLH187	Solyc12g036470.2.1
SlbHLH188	Solyc12g042010.1.1
SlbHLH189	Solyc12g087850.3.1
SlbHLH190	Solyc12g087890.3.1
SlbHLH191	Solyc12g088130.3.1
SlbHLH192	Solyc12g088380.1.1
SlbHLH193	Solyc12g088790.3.1
SlbHLH194	Solyc12g098620.2.1
SlbHLH195	Solyc12g100140.3.1
