# Supplementary material for: Genome- and Transcriptome-Wide Characterization and Expression Analyses of bHLH Transcription Factor Family Reveal Their Relevance to Salt Stress Response in Tomato
Source: Plants (Basel). 2025 Jan 12;14(2):200. doi: 10.3390/plants14020200 (PMC11768425; doi:10.3390/plants14020200)
Supplement: Supplementary file 1 [file plants-14-00200-s001.zip › Table S3 Chromosomal locations, tandem and segmental duplication of tomato bHLH genes.xlsx]

## Sheet: Table S3-1
Table S3-1. Chromosomal locations and tandem duplication of SlbHLH genes in tomato.
Chromosome	Gene name	Start	End	Chromosome	Gene name	Start	End
Chr01	SlbHLH001	4891928	4896425
Chr01	SlbHLH002	15844808	15847343
Chr01	SlbHLH003	16231906	16234525
Chr01	SlbHLH004	27861272	27863229	Chr01	SlbHLH005	27873766	27875074
Chr01	SlbHLH005	27873766	27875074
Chr01	SlbHLH006	53724843	53732486
Chr01	SlbHLH007	60700769	60702324
Chr01	SlbHLH008	68579762	68580543
Chr01	SlbHLH009	70939981	70940364
Chr01	SlbHLH010	71750839	71752627
Chr01	SlbHLH011	73004325	73006405	Chr01	SlbHLH012	73010334	73011919
Chr01	SlbHLH012	73010334	73011919
Chr01	SlbHLH013	74048038	74050364
Chr01	SlbHLH014	76712195	76716876
Chr01	SlbHLH015	79403611	79405888
Chr01	SlbHLH016	79710305	79712184
Chr01	SlbHLH017	81410700	81412466
Chr01	SlbHLH018	82906757	82907922
Chr01	SlbHLH019	83396425	83401006
Chr01	SlbHLH020	86082355	86083588
Chr01	SlbHLH021	86657850	86659608
Chr01	SlbHLH022	87063360	87064729
Chr01	SlbHLH023	87333045	87334206
Chr01	SlbHLH024	87637631	87640007	Chr01	SlbHLH025	87649817	87652050
Chr01	SlbHLH025	87649817	87652050	Chr01	SlbHLH026	87665000	87666966
Chr01	SlbHLH026	87665000	87666966
Chr01	SlbHLH027	88939716	88942877
Chr01	SlbHLH028	89854220	89858628
Chr01	SlbHLH029	89858805	89860156
Chr02	SlbHLH030	32415914	32417473
Chr02	SlbHLH031	33546773	33549186
Chr02	SlbHLH032	35236893	35237216
Chr02	SlbHLH033	35600842	35602442
Chr02	SlbHLH034	38494924	38495664
Chr02	SlbHLH035	40017975	40020744
Chr02	SlbHLH036	40894998	40896610
Chr02	SlbHLH037	42187855	42190523
Chr02	SlbHLH038	42223162	42224188
Chr02	SlbHLH039	42326852	42330027
Chr02	SlbHLH040	45960466	45964098
Chr02	SlbHLH041	48159342	48161066
Chr02	SlbHLH042	48771414	48771707
Chr02	SlbHLH043	50453230	50453898
Chr02	SlbHLH044	50773033	50774731
Chr02	SlbHLH045	50965259	50966904
Chr02	SlbHLH046	51050661	51052295	Chr02	SlbHLH047	51063787	51066864
Chr02	SlbHLH047	51063787	51066864	Chr02	SlbHLH048	51078593	51080414
Chr02	SlbHLH048	51078593	51080414
Chr02	SlbHLH049	52245155	52247492
Chr03	SlbHLH050	215629	221128
Chr03	SlbHLH051	1508704	1510580
Chr03	SlbHLH052	1981468	1983958
Chr03	SlbHLH053	3905966	3909116
Chr03	SlbHLH054	5564803	5567906
Chr03	SlbHLH055	8579135	8579575
Chr03	SlbHLH056	52354986	52355749
Chr03	SlbHLH057	54711184	54713376
Chr03	SlbHLH058	58085877	58088221
Chr03	SlbHLH059	58640190	58641087	Chr03	SlbHLH060	58655721	58658842
Chr03	SlbHLH060	58655721	58658842	Chr03	SlbHLH061	58673979	58677777
Chr03	SlbHLH061	58673979	58677777
Chr03	SlbHLH062	59046219	59052779
Chr03	SlbHLH063	59635532	59637771
Chr03	SlbHLH064	60277382	60281160
Chr03	SlbHLH065	61671989	61674577
Chr03	SlbHLH066	62461374	62463003
Chr03	SlbHLH067	63343236	63347723
Chr03	SlbHLH068	63844640	63845782
Chr04	SlbHLH069	101822	105551
Chr04	SlbHLH070	194780	197098
Chr04	SlbHLH071	222906	230150
Chr04	SlbHLH072	446837	448120
Chr04	SlbHLH073	744928	747758
Chr04	SlbHLH074	1052785	1055629
Chr04	SlbHLH075	1139373	1142877
Chr04	SlbHLH076	4636454	4638806
Chr04	SlbHLH077	53802449	53806654
Chr04	SlbHLH078	58683155	58686792
Chr04	SlbHLH079	58969649	58970614
Chr04	SlbHLH080	59173186	59174967
Chr04	SlbHLH081	59730856	59733438
Chr04	SlbHLH082	60385540	60389484
Chr04	SlbHLH083	60805585	60807035
Chr04	SlbHLH084	61218465	61220614
Chr04	SlbHLH085	61367770	61372578
Chr04	SlbHLH086	61440953	61442265
Chr04	SlbHLH087	62772719	62777199
Chr05	SlbHLH088	286252	288832
Chr05	SlbHLH089	671583	673945
Chr05	SlbHLH090	1360817	1366057
Chr05	SlbHLH091	1870739	1872392
Chr05	SlbHLH092	3896960	3899403
Chr05	SlbHLH093	4147996	4151594
Chr05	SlbHLH094	4898814	4902682
Chr05	SlbHLH095	5119135	5123297
Chr05	SlbHLH096	8527209	8529747
Chr05	SlbHLH097	60095726	60097465
Chr05	SlbHLH098	63108748	63110573
Chr06	SlbHLH099	1882256	1886871
Chr06	SlbHLH100	3498011	3498352
Chr06	SlbHLH101	22138517	22140349
Chr06	SlbHLH102	31412726	31414321
Chr06	SlbHLH103	32264803	32266230
Chr06	SlbHLH104	32829233	32831145
Chr06	SlbHLH105	37062738	37064886
Chr06	SlbHLH106	37887157	37889514	Chr06	SlbHLH107	37892955	37897380
Chr06	SlbHLH107	37892955	37897380
Chr06	SlbHLH108	38195609	38200350
Chr06	SlbHLH109	39463563	39467846
Chr06	SlbHLH110	40328529	40332013
Chr06	SlbHLH111	40751574	40756622
Chr06	SlbHLH112	40976487	40978740
Chr06	SlbHLH113	41217668	41220140
Chr06	SlbHLH114	42394609	42397593
Chr06	SlbHLH115	43472980	43480006
Chr06	SlbHLH116	46277821	46280545
Chr06	SlbHLH117	46836785	46838218
Chr07	SlbHLH118	295731	300212
Chr07	SlbHLH119	1107485	1107667
Chr07	SlbHLH120	8944405	8947890
Chr07	SlbHLH121	15115040	15119319
Chr07	SlbHLH122	47670919	47675789
Chr07	SlbHLH123	57357601	57361314
Chr07	SlbHLH124	61024749	61029327
Chr07	SlbHLH125	61248798	61250128
Chr07	SlbHLH126	61693670	61695869
Chr07	SlbHLH127	64153862	64154176
Chr07	SlbHLH128	64846793	64850124
Chr07	SlbHLH129	65427734	65430887
Chr07	SlbHLH130	65991546	65995492
Chr07	SlbHLH131	66165835	66169446
Chr08	SlbHLH132	47785	49982
Chr08	SlbHLH133	3000917	3003914
Chr08	SlbHLH134	3699423	3701923
Chr08	SlbHLH135	50001573	50005063
Chr08	SlbHLH136	57355165	57360196
Chr08	SlbHLH137	57375814	57376797
Chr08	SlbHLH138	58843043	58846120
Chr08	SlbHLH139	58981112	58983181
Chr08	SlbHLH140	62342533	62347467
Chr08	SlbHLH141	63733470	63738975
Chr08	SlbHLH142	63859764	63860927
Chr09	SlbHLH143	48150	48596
Chr09	SlbHLH144	4549661	4556896
Chr09	SlbHLH145	13200661	13202275
Chr09	SlbHLH146	13346481	13349078
Chr09	SlbHLH147	15176349	15182626
Chr09	SlbHLH148	46325618	46328016
Chr09	SlbHLH149	57010620	57020569
Chr09	SlbHLH150	58545055	58550426
Chr09	SlbHLH151	59048134	59055605
Chr09	SlbHLH152	60194165	60198712
Chr09	SlbHLH153	60813101	60821184
Chr09	SlbHLH154	62861600	62863989
Chr09	SlbHLH155	64990813	64994935
Chr09	SlbHLH156	65126746	65129192
Chr09	SlbHLH157	65591142	65595903
Chr09	SlbHLH158	67079171	67080703
Chr09	SlbHLH159	67916600	67919273
Chr09	SlbHLH160	68058987	68066985
Chr10	SlbHLH161	973027	976926
Chr10	SlbHLH162	1032329	1036002
Chr10	SlbHLH163	2231102	2232319	Chr10	SlbHLH164	2244449	2247626
Chr10	SlbHLH164	2244449	2247626	Chr10	SlbHLH165	2252674	2253869
Chr10	SlbHLH165	2252674	2253869	Chr10	SlbHLH166	2261946	2263914
Chr10	SlbHLH166	2261946	2263914
Chr10	SlbHLH167	2279092	2280708
Chr10	SlbHLH168	3134357	3136726
Chr10	SlbHLH169	3159546	3160901
Chr10	SlbHLH170	8193636	8198528
Chr10	SlbHLH171	45519035	45520870
Chr10	SlbHLH172	45838964	45840284
Chr10	SlbHLH173	59320066	59322031
Chr10	SlbHLH174	59794724	59797308
Chr10	SlbHLH175	59815443	59821139
Chr10	SlbHLH176	60265151	60266987	Chr10	SlbHLH177	60269467	60274910
Chr10	SlbHLH177	60269467	60274910
Chr10	SlbHLH178	60289628	60291798
Chr11	SlbHLH179	650678	651529
Chr11	SlbHLH180	3442762	3444983
Chr11	SlbHLH181	45833032	45835772
Chr11	SlbHLH182	51593276	51600751
Chr12	SlbHLH183	2294492	2295113
Chr12	SlbHLH184	3325190	3332501
Chr12	SlbHLH185	3610891	3612352
Chr12	SlbHLH186	45407665	45410128
Chr12	SlbHLH187	45494473	45496724
Chr12	SlbHLH188	55760135	55760518
Chr12	SlbHLH189	62917238	62919330
Chr12	SlbHLH190	62959608	62960546
Chr12	SlbHLH191	63158962	63160760
Chr12	SlbHLH192	63359468	63361232
Chr12	SlbHLH193	63586515	63587691
Chr12	SlbHLH194	65596235	65598884
Chr12	SlbHLH195	66515103	66518838

## Sheet: Table S3-2
Table S3-2. Chromosomal locations and segmental duplication of SlbHLH genes in tomato.
Chromosome	Gene name	Start	End	Chromosome	Gene name	Start	End
Chr01	SlbHLH001	4891928	4896425
Chr01	SlbHLH002	15844808	15847343
Chr01	SlbHLH003	16231906	16234525
Chr01	SlbHLH004	27861272	27863229
Chr01	SlbHLH005	27873766	27875074
Chr01	SlbHLH006	53724843	53732486
Chr01	SlbHLH007	60700769	60702324
Chr01	SlbHLH008	68579762	68580543
Chr01	SlbHLH009	70939981	70940364
Chr01	SlbHLH010	71750839	71752627
Chr01	SlbHLH011	73004325	73006405
Chr01	SlbHLH012	73010334	73011919
Chr01	SlbHLH013	74048038	74050364
Chr01	SlbHLH014	76712195	76716876
Chr01	SlbHLH015	79403611	79405888
Chr01	SlbHLH016	79710305	79712184	Chr10	SlbHLH168	3134357	3136726
Chr01	SlbHLH017	81410700	81412466
Chr01	SlbHLH018	82906757	82907922
Chr01	SlbHLH019	83396425	83401006
Chr01	SlbHLH020	86082355	86083588
Chr01	SlbHLH021	86657850	86659608
Chr01	SlbHLH022	87063360	87064729
Chr01	SlbHLH023	87333045	87334206
Chr01	SlbHLH024	87637631	87640007
Chr01	SlbHLH025	87649817	87652050
Chr01	SlbHLH026	87665000	87666966
Chr01	SlbHLH027	88939716	88942877
Chr01	SlbHLH028	89854220	89858628
Chr01	SlbHLH029	89858805	89860156
Chr02	SlbHLH030	32415914	32417473	Chr03	SlbHLH054	5564803	5567906
Chr02	SlbHLH031	33546773	33549186
Chr02	SlbHLH032	35236893	35237216	Chr02	SlbHLH042	48771414	48771707
Chr02	SlbHLH033	35600842	35602442
Chr02	SlbHLH034	38494924	38495664
Chr02	SlbHLH035	40017975	40020744
Chr02	SlbHLH036	40894998	40896610
Chr02	SlbHLH037	42187855	42190523
Chr02	SlbHLH038	42223162	42224188
Chr02	SlbHLH039	42326852	42330027
Chr02	SlbHLH040	45960466	45964098	Chr04	SlbHLH087	62772719	62777199
Chr02	SlbHLH041	48159342	48161066
Chr02	SlbHLH042	48771414	48771707
Chr02	SlbHLH043	50453230	50453898
Chr02	SlbHLH044	50773033	50774731
Chr02	SlbHLH045	50965259	50966904	Chr04	SlbHLH081	59730856	59733438
Chr02	SlbHLH046	51050661	51052295
Chr02	SlbHLH047	51063787	51066864
Chr02	SlbHLH048	51078593	51080414
Chr02	SlbHLH049	52245155	52247492	Chr04	SlbHLH085	61367770	61372578
Chr03	SlbHLH050	215629	221128
Chr03	SlbHLH051	1508704	1510580
Chr03	SlbHLH052	1981468	1983958
Chr03	SlbHLH053	3905966	3909116
Chr03	SlbHLH054	5564803	5567906
Chr03	SlbHLH055	8579135	8579575
Chr03	SlbHLH056	52354986	52355749
Chr03	SlbHLH057	54711184	54713376	Chr06	SlbHLH114	42394609	42397593
Chr03	SlbHLH058	58085877	58088221
Chr03	SlbHLH059	58640190	58641087
Chr03	SlbHLH060	58655721	58658842
Chr03	SlbHLH061	58673979	58677777
Chr03	SlbHLH062	59046219	59052779	Chr06	SlbHLH111	40751574	40756622
Chr03	SlbHLH063	59635532	59637771	Chr06	SlbHLH112	40976487	40978740
Chr03	SlbHLH064	60277382	60281160
Chr03	SlbHLH065	61671989	61674577	Chr06	SlbHLH110	40328529	40332013
Chr03	SlbHLH066	62461374	62463003
Chr03	SlbHLH067	63343236	63347723
Chr03	SlbHLH068	63844640	63845782	Chr06	SlbHLH105	37062738	37064886
Chr04	SlbHLH069	101822	105551
Chr04	SlbHLH070	194780	197098
Chr04	SlbHLH071	222906	230150
Chr04	SlbHLH072	446837	448120
Chr04	SlbHLH073	744928	747758
Chr04	SlbHLH074	1052785	1055629
Chr04	SlbHLH075	1139373	1142877
Chr04	SlbHLH076	4636454	4638806
Chr04	SlbHLH077	53802449	53806654
Chr04	SlbHLH078	58683155	58686792	Chr12	SlbHLH189	62917238	62919330
Chr04	SlbHLH079	58969649	58970614	Chr12	SlbHLH190	62959608	62960546
Chr04	SlbHLH080	59173186	59174967
Chr04	SlbHLH081	59730856	59733438	Chr12	SlbHLH191	63158962	63160760
Chr04	SlbHLH082	60385540	60389484
Chr04	SlbHLH083	60805585	60807035	Chr12	SlbHLH192	63359468	63361232
Chr04	SlbHLH084	61218465	61220614
Chr04	SlbHLH085	61367770	61372578
Chr04	SlbHLH086	61440953	61442265	Chr12	SlbHLH193	63586515	63587691
Chr04	SlbHLH087	62772719	62777199
Chr05	SlbHLH088	286252	288832
Chr05	SlbHLH089	671583	673945
Chr05	SlbHLH090	1360817	1366057
Chr05	SlbHLH091	1870739	1872392
Chr05	SlbHLH092	3896960	3899403
Chr05	SlbHLH093	4147996	4151594
Chr05	SlbHLH094	4898814	4902682
Chr05	SlbHLH095	5119135	5123297
Chr05	SlbHLH096	8527209	8529747
Chr05	SlbHLH097	60095726	60097465
Chr05	SlbHLH098	63108748	63110573
Chr06	SlbHLH099	1882256	1886871
Chr06	SlbHLH100	3498011	3498352
Chr06	SlbHLH101	22138517	22140349
Chr06	SlbHLH102	31412726	31414321
Chr06	SlbHLH103	32264803	32266230
Chr06	SlbHLH104	32829233	32831145
Chr06	SlbHLH105	37062738	37064886
Chr06	SlbHLH106	37887157	37889514
Chr06	SlbHLH107	37892955	37897380
Chr06	SlbHLH108	38195609	38200350
Chr06	SlbHLH109	39463563	39467846
Chr06	SlbHLH110	40328529	40332013
Chr06	SlbHLH111	40751574	40756622
Chr06	SlbHLH112	40976487	40978740
Chr06	SlbHLH113	41217668	41220140
Chr06	SlbHLH114	42394609	42397593
Chr06	SlbHLH115	43472980	43480006	Chr11	SlbHLH182	51593276	51600751
Chr06	SlbHLH116	46277821	46280545
Chr06	SlbHLH117	46836785	46838218
Chr07	SlbHLH118	295731	300212
Chr07	SlbHLH119	1107485	1107667
Chr07	SlbHLH120	8944405	8947890
Chr07	SlbHLH121	15115040	15119319
Chr07	SlbHLH122	47670919	47675789
Chr07	SlbHLH123	57357601	57361314
Chr07	SlbHLH124	61024749	61029327
Chr07	SlbHLH125	61248798	61250128
Chr07	SlbHLH126	61693670	61695869
Chr07	SlbHLH127	64153862	64154176
Chr07	SlbHLH128	64846793	64850124
Chr07	SlbHLH129	65427734	65430887
Chr07	SlbHLH130	65991546	65995492	Chr10	SlbHLH162	1032329	1036002
Chr07	SlbHLH131	66165835	66169446	Chr10	SlbHLH161	973027	976926
Chr08	SlbHLH132	47785	49982	Chr08	SlbHLH139	58981112	58983181
Chr08	SlbHLH133	3000917	3003914	Chr08	SlbHLH142	63859764	63860927
Chr08	SlbHLH134	3699423	3701923
Chr08	SlbHLH135	50001573	50005063
Chr08	SlbHLH136	57355165	57360196
Chr08	SlbHLH137	57375814	57376797
Chr08	SlbHLH138	58843043	58846120
Chr08	SlbHLH139	58981112	58983181
Chr08	SlbHLH140	62342533	62347467
Chr08	SlbHLH141	63733470	63738975
Chr08	SlbHLH142	63859764	63860927
Chr09	SlbHLH143	48150	48596
Chr09	SlbHLH144	4549661	4556896
Chr09	SlbHLH145	13200661	13202275
Chr09	SlbHLH146	13346481	13349078
Chr09	SlbHLH147	15176349	15182626
Chr09	SlbHLH148	46325618	46328016
Chr09	SlbHLH149	57010620	57020569
Chr09	SlbHLH150	58545055	58550426
Chr09	SlbHLH151	59048134	59055605
Chr09	SlbHLH152	60194165	60198712
Chr09	SlbHLH153	60813101	60821184
Chr09	SlbHLH154	62861600	62863989
Chr09	SlbHLH155	64990813	64994935
Chr09	SlbHLH156	65126746	65129192
Chr09	SlbHLH157	65591142	65595903
Chr09	SlbHLH158	67079171	67080703
Chr09	SlbHLH159	67916600	67919273
Chr09	SlbHLH160	68058987	68066985
Chr10	SlbHLH161	973027	976926
Chr10	SlbHLH162	1032329	1036002
Chr10	SlbHLH163	2231102	2232319
Chr10	SlbHLH164	2244449	2247626
Chr10	SlbHLH165	2252674	2253869
Chr10	SlbHLH166	2261946	2263914
Chr10	SlbHLH167	2279092	2280708
Chr10	SlbHLH168	3134357	3136726
Chr10	SlbHLH169	3159546	3160901
Chr10	SlbHLH170	8193636	8198528
Chr10	SlbHLH171	45519035	45520870
Chr10	SlbHLH172	45838964	45840284
Chr10	SlbHLH173	59320066	59322031
Chr10	SlbHLH174	59794724	59797308
Chr10	SlbHLH175	59815443	59821139
Chr10	SlbHLH176	60265151	60266987
Chr10	SlbHLH177	60269467	60274910
Chr10	SlbHLH178	60289628	60291798
Chr11	SlbHLH179	650678	651529
Chr11	SlbHLH180	3442762	3444983
Chr11	SlbHLH181	45833032	45835772
Chr11	SlbHLH182	51593276	51600751
Chr12	SlbHLH183	2294492	2295113
Chr12	SlbHLH184	3325190	3332501
Chr12	SlbHLH185	3610891	3612352
Chr12	SlbHLH186	45407665	45410128
Chr12	SlbHLH187	45494473	45496724
Chr12	SlbHLH188	55760135	55760518
Chr12	SlbHLH189	62917238	62919330
Chr12	SlbHLH190	62959608	62960546
Chr12	SlbHLH191	63158962	63160760
Chr12	SlbHLH192	63359468	63361232
Chr12	SlbHLH193	63586515	63587691
Chr12	SlbHLH194	65596235	65598884
Chr12	SlbHLH195	66515103	66518838
