# Supplementary material for: Genome- and Transcriptome-Wide Characterization and Expression Analyses of bHLH Transcription Factor Family Reveal Their Relevance to Salt Stress Response in Tomato
Source: Plants (Basel). 2025 Jan 12;14(2):200. doi: 10.3390/plants14020200 (PMC11768425; doi:10.3390/plants14020200)
Supplement: Supplementary file 1 [file plants-14-00200-s001.zip › Table S4 Synteny statistics of tomato bHLH genes with other 10 species.xlsx]

## Sheet: Table S4-1
Table S4-1. Orthologous genes between tomato and Arabidopsis thaliana
tomato VS Arabidopsis thaliana
Solyc01g096050.4.1	AT2G46510.1
Solyc01g100660.4.1	AT1G09250.1，AT3G05800.1
Solyc01g102300.3.1	AT1G09530.1
Solyc01g107490.2.1	AT3G19500.1
Solyc01g109700.3.1	AT4G34530.1
Solyc02g079760.3.1	AT4G21340.1
Solyc02g079810.3.1	AT4G21330.1
Solyc02g087860.3.1	AT3G28857.1，AT5G15160.1
Solyc02g088740.1.1	AT3G29370.1
Solyc02g091800.4.1	AT2G22750.3，AT4G37850.2
Solyc02g093280.2.1	AT5G67110.1
Solyc03g034000.3.1	AT4G36540.1
Solyc05g010610.3.1	AT1G68920.4
Solyc05g011810.4.1	AT1G69010.1
Solyc07g062950.4.1	AT3G15240.2
Solyc07g064040.3.1	AT5G54680.1
Solyc08g081140.4.1	AT1G63650.3
Solyc08g082940.2.1	AT1G64625.1
Solyc09g083360.3.1	AT5G43650.1
Solyc09g089870.3.1	AT3G23210.1
Arabidopsis thaliana VS tomato
AT2G46510.1	Solyc01g096050.4.1
AT1G09250.1	Solyc01g100660.4.1
AT3G05800.1	Solyc01g100660.4.1
AT1G09530.1	Solyc01g102300.3.1
AT3G19500.1	Solyc01g107490.2.1
AT4G34530.1	Solyc01g109700.3.1
AT4G21340.1	Solyc02g079760.3.1
AT4G21330.1	Solyc02g079810.3.1
AT3G28857.1	Solyc02g087860.3.1
AT5G15160.1	Solyc02g087860.3.1
AT3G29370.1	Solyc02g088740.1.1
AT2G22750.3	Solyc02g091800.4.1
AT4G37850.2	Solyc02g091800.4.1
AT5G67110.1	Solyc02g093280.2.1
AT4G36540.1	Solyc03g034000.3.1
AT1G68920.4	Solyc05g010610.3.1
AT1G69010.1	Solyc05g011810.4.1
AT3G15240.2	Solyc07g062950.4.1
AT5G54680.1	Solyc07g064040.3.1
AT1G63650.3	Solyc08g081140.4.1
AT1G64625.1	Solyc08g082940.2.1
AT5G43650.1	Solyc09g083360.3.1
AT3G23210.1	Solyc09g089870.3.1

## Sheet: Table S4-2
Table S4-2. Orthologous genes between tomato and Oryza sativa, Triticum aestivum, Zea mays
tomato VS Oryza sativa
Solyc02g079970.4.1	BGIOSGA024146-TA
tomato VS Triticum aestivum
Solyc02g079970.4.1	TraesCS2A02G215600.1，TraesCS2B02G240600.1
tomato VS Zea mays
Solyc02g079970.4.1	Zm00001eb323440_T004

## Sheet: Table S4-3
Table S4-3. Orthologous genes between tomato and Solanum tuberosum
tomato VS Solanum tuberosum
Solyc01g057300.2.1	PGSC0003DMT400038759
Solyc01g079270.1.1	PGSC0003DMT400023387
Solyc01g081090.2.1	PGSC0003DMT400004497
Solyc01g086870.3.1	PGSC0003DMT400065029
Solyc01g090790.4.1	PGSC0003DMT400066807
Solyc01g096050.4.1	PGSC0003DMT400000652
Solyc01g096370.4.1	PGSC0003DMT400047220，PGSC0003DMT400028054，PGSC0003DMT400031899
Solyc01g098720.3.1	PGSC0003DMT400073574
Solyc01g100660.4.1	PGSC0003DMT400007231
Solyc01g102300.3.1	PGSC0003DMT400047079
Solyc01g105690.2.1	PGSC0003DMT400083776
Solyc01g106460.4.1	PGSC0003DMT400013074
Solyc01g107140.3.1	PGSC0003DMT400087143
Solyc01g107490.2.1	PGSC0003DMT400066197
Solyc01g107950.2.1	PGSC0003DMT400066257
Solyc01g109700.3.1	PGSC0003DMT400001888
Solyc01g111130.4.1	PGSC0003DMT400004039
Solyc01g150101.1.1	PGSC0003DMT400042207
Solyc02g062690.3.1	PGSC0003DMT400040021
Solyc02g063430.4.1	PGSC0003DMT400026937
Solyc02g066970.1.1	PGSC0003DMT400064728
Solyc02g070880.1.1	PGSC0003DMT400021383
Solyc02g076920.3.1	PGSC0003DMT400026449
Solyc02g078130.3.1	PGSC0003DMT400076444
Solyc02g079760.3.1	PGSC0003DMT400036021，PGSC0003DMT400012997
Solyc02g079970.4.1	PGSC0003DMT400055907
Solyc02g084880.3.1	PGSC0003DMT400009298
Solyc02g087860.3.1	PGSC0003DMT400003587
Solyc02g090950.1.1	PGSC0003DMT400010344
Solyc02g091440.2.1	PGSC0003DMT400078776
Solyc02g091690.3.1	PGSC0003DMT400078675
Solyc02g091800.4.1	PGSC0003DMT400078696
Solyc02g093280.2.1	PGSC0003DMT400010253
Solyc03g005350.3.1	PGSC0003DMT400034840
Solyc03g006910.3.1	PGSC0003DMT400019550
Solyc03g007410.4.1	PGSC0003DMT400023497
Solyc03g031450.3.1	PGSC0003DMT400012997
Solyc03g034000.3.1	PGSC0003DMT400040021，PGSC0003DMT400058169
Solyc03g044460.1.1	PGSC0003DMT400010344，PGSC0003DMT400048857
Solyc03g095980.3.1	PGSC0003DMT400071293
Solyc03g097820.2.1	PGSC0003DMT400051137，PGSC0003DMT400069568
Solyc03g113560.4.1	PGSC0003DMT400062844
Solyc03g114230.2.1	PGSC0003DMT400063242
Solyc03g114720.3.1	PGSC0003DMT400063026
Solyc03g115540.2.1	PGSC0003DMT400063117
Solyc03g116340.3.1	PGSC0003DMT400001617
Solyc03g118310.4.1	PGSC0003DMT400036951，PGSC0003DMT400074075
Solyc03g119390.4.1	PGSC0003DMT400014656
Solyc03g120530.3.1	PGSC0003DMT400006783
Solyc03g121240.1.1	PGSC0003DMT400006451，PGSC0003DMT400012487
Solyc04g005660.4.1	PGSC0003DMT400007430
Solyc04g006990.3.1	PGSC0003DMT400019294
Solyc04g007430.2.1	PGSC0003DMT400015377
Solyc04g014360.3.1	PGSC0003DMT400060615
Solyc04g056535.1.1	PGSC0003DMT400027293
Solyc04g074810.4.1	PGSC0003DMT400045820
Solyc04g076030.3.1	PGSC0003DMT400005175，PGSC0003DMT400033589
Solyc04g076240.3.1	PGSC0003DMT400024185
Solyc04g076845.1.1	PGSC0003DMT400005209，PGSC0003DMT400078675，PGSC0003DMT400016360
Solyc04g077480.3.1	PGSC0003DMT400012591
Solyc04g077960.1.1	PGSC0003DMT400030165，PGSC0003DMT400055446
Solyc04g078520.3.1	PGSC0003DMT400020516
Solyc04g078690.3.1	PGSC0003DMT400010253，PGSC0003DMT400020534
Solyc04g078790.3.1	PGSC0003DMT400010344，PGSC0003DMT400020558
Solyc04g080710.4.1	PGSC0003DMT400009603
Solyc05g005810.4.1	PGSC0003DMT400010574
Solyc05g006650.3.1	PGSC0003DMT400058204
Solyc05g007210.2.1	PGSC0003DMT400059345
Solyc05g009640.4.1	PGSC0003DMT400033757
Solyc05g009880.3.1	PGSC0003DMT400002154
Solyc05g010610.3.1	PGSC0003DMT400050585
Solyc05g011810.4.1	PGSC0003DMT400050572
Solyc05g014590.3.1	PGSC0003DMT400044959
Solyc05g053660.3.1	PGSC0003DMT400040761
Solyc06g008030.3.1	PGSC0003DMT400038134
Solyc06g009510.1.1	PGSC0003DMT400018826
Solyc06g035490.3.1	PGSC0003DMT400071861
Solyc06g051260.4.1	PGSC0003DMT400040448
Solyc06g051550.4.1	PGSC0003DMT400048941
Solyc06g062460.3.1	PGSC0003DMT400006451，PGSC0003DMT400012487
Solyc06g065040.4.1	PGSC0003DMT400080418
Solyc06g066580.4.1	PGSC0003DMT400042541
Solyc06g068870.3.1	PGSC0003DMT400036951
Solyc06g069370.4.1	PGSC0003DMT400010394
Solyc06g069600.3.1	PGSC0003DMT400083164
Solyc06g072520.2.1	PGSC0003DMT400051137，PGSC0003DMT400069568
Solyc06g074110.3.1	PGSC0003DMT400015083
Solyc06g083170.3.1	PGSC0003DMT400051980
Solyc06g083980.3.1	PGSC0003DMT400051673
Solyc07g005400.3.1	PGSC0003DMT400028917
Solyc07g006310.1.1	PGSC0003DMT400029032
Solyc07g018010.3.1	PGSC0003DMT400010463
Solyc07g039570.3.1	PGSC0003DMT400056685
Solyc07g043580.4.1	PGSC0003DMT400041155
Solyc07g052670.3.1	PGSC0003DMT400067293
Solyc07g052930.3.1	PGSC0003DMT400067287
Solyc07g053290.3.1	PGSC0003DMT400052622
Solyc07g056360.1.1	PGSC0003DMT400044708
Solyc07g062200.2.1	PGSC0003DMT400018274
Solyc07g062950.4.1	PGSC0003DMT400032303
Solyc07g063830.3.1	PGSC0003DMT400064399，PGSC0003DMT400049504
Solyc07g064040.3.1	PGSC0003DMT400037405，PGSC0003DMT400049592
Solyc08g005050.4.1	PGSC0003DMT400002963
Solyc08g014120.3.1	PGSC0003DMT400037899
Solyc08g062780.2.1	PGSC0003DMT400021165
Solyc08g075090.4.1	PGSC0003DMT400053653
Solyc08g076820.3.1	PGSC0003DMT400045210
Solyc08g076930.1.1	PGSC0003DMT400045204
Solyc08g081140.4.1	PGSC0003DMT400032139
Solyc08g082940.2.1	PGSC0003DMT400031926
Solyc08g083170.1.1	PGSC0003DMT400031899，PGSC0003DMT400015017
Solyc09g011170.3.1	PGSC0003DMT400022735
Solyc09g063010.4.1	PGSC0003DMT400048756
Solyc09g064920.3.1	PGSC0003DMT400002512
Solyc09g065100.3.1	PGSC0003DMT400033569
Solyc09g065820.4.1	PGSC0003DMT400049768
Solyc09g066280.4.1	PGSC0003DMT400025146
Solyc09g083220.3.1	PGSC0003DMT400015596
Solyc09g089870.3.1	PGSC0003DMT400044234
Solyc09g091760.3.1	PGSC0003DMT400076223
Solyc09g097870.4.1	PGSC0003DMT400042791
Solyc09g098110.4.1	PGSC0003DMT400016793
Solyc10g006510.3.1	PGSC0003DMT400037405，PGSC0003DMT400049592
Solyc10g006640.3.1	PGSC0003DMT400064399，PGSC0003DMT400049504
Solyc10g008243.1.1	PGSC0003DMT400090350
Solyc10g009270.3.1	PGSC0003DMT400047220，PGSC0003DMT400028054
Solyc10g078380.2.1	PGSC0003DMT400021599
Solyc10g079050.2.1	PGSC0003DMT400021062
Solyc10g079070.2.1	PGSC0003DMT400021130
Solyc10g079650.2.1	PGSC0003DMT400076759
Solyc11g005780.3.1	PGSC0003DMT400073760
Solyc11g010340.2.1	PGSC0003DMT400041644
Solyc11g068960.2.1	PGSC0003DMT400050495
Solyc12g010170.2.1	PGSC0003DMT400020244
Solyc12g087850.3.1	PGSC0003DMT400045820
Solyc12g087890.3.1	PGSC0003DMT400005175，PGSC0003DMT400033589
Solyc12g088130.3.1	PGSC0003DMT400005209，PGSC0003DMT400016360
Solyc12g088380.1.1	PGSC0003DMT400055446，PGSC0003DMT400030165
Solyc12g088790.3.1	PGSC0003DMT400020558
Solyc12g098620.2.1	PGSC0003DMT400011651
Solyc12g100140.3.1	PGSC0003DMT400061284
Solanum tuberosum VS tomato
PGSC0003DMT400000652	Solyc01g096050.4.1
PGSC0003DMT400001617	Solyc03g116340.3.1
PGSC0003DMT400001888	Solyc01g109700.3.1
PGSC0003DMT400002154	Solyc05g009880.3.1
PGSC0003DMT400002512	Solyc09g064920.3.1
PGSC0003DMT400002963	Solyc08g005050.4.1
PGSC0003DMT400003587	Solyc02g087860.3.1
PGSC0003DMT400004039	Solyc01g111130.4.1
PGSC0003DMT400004497	Solyc01g081090.2.1
PGSC0003DMT400005175	Solyc04g076030.3.1，Solyc12g087890.3.1
PGSC0003DMT400005209	Solyc04g076845.1.1，Solyc12g088130.3.1
PGSC0003DMT400006451	Solyc06g062460.3.1，Solyc03g121240.1.1
PGSC0003DMT400006783	Solyc03g120530.3.1
PGSC0003DMT400007231	Solyc01g100660.4.1
PGSC0003DMT400007430	Solyc04g005660.4.1
PGSC0003DMT400009298	Solyc02g084880.3.1
PGSC0003DMT400009603	Solyc04g080710.4.1
PGSC0003DMT400010253	Solyc02g093280.2.1，Solyc04g078690.3.1
PGSC0003DMT400010344	Solyc02g090950.1.1，Solyc03g044460.1.1，Solyc04g078790.3.1
PGSC0003DMT400010394	Solyc06g069370.4.1
PGSC0003DMT400010463	Solyc07g018010.3.1
PGSC0003DMT400010574	Solyc05g005810.4.1
PGSC0003DMT400011651	Solyc12g098620.2.1
PGSC0003DMT400012487	Solyc03g121240.1.1，Solyc06g062460.3.1
PGSC0003DMT400012591	Solyc04g077480.3.1
PGSC0003DMT400012997	Solyc02g079760.3.1，Solyc03g031450.3.1
PGSC0003DMT400013074	Solyc01g106460.4.1
PGSC0003DMT400014656	Solyc03g119390.4.1
PGSC0003DMT400015017	Solyc08g083170.1.1
PGSC0003DMT400015083	Solyc06g074110.3.1
PGSC0003DMT400015377	Solyc04g007430.2.1
PGSC0003DMT400015596	Solyc09g083220.3.1
PGSC0003DMT400016360	Solyc04g076845.1.1，Solyc12g088130.3.1
PGSC0003DMT400016793	Solyc09g098110.4.1
PGSC0003DMT400018274	Solyc07g062200.2.1
PGSC0003DMT400018826	Solyc06g009510.1.1
PGSC0003DMT400019294	Solyc04g006990.3.1
PGSC0003DMT400019550	Solyc03g006910.3.1
PGSC0003DMT400020244	Solyc12g010170.2.1
PGSC0003DMT400020516	Solyc04g078520.3.1
PGSC0003DMT400020534	Solyc04g078690.3.1
PGSC0003DMT400020558	Solyc04g078790.3.1，Solyc12g088790.3.1
PGSC0003DMT400021062	Solyc10g079050.2.1
PGSC0003DMT400021130	Solyc10g079070.2.1
PGSC0003DMT400021165	Solyc08g062780.2.1
PGSC0003DMT400021383	Solyc02g070880.1.1
PGSC0003DMT400021599	Solyc10g078380.2.1
PGSC0003DMT400022735	Solyc09g011170.3.1
PGSC0003DMT400023387	Solyc01g079270.1.1
PGSC0003DMT400023497	Solyc03g007410.4.1
PGSC0003DMT400024185	Solyc04g076240.3.1
PGSC0003DMT400025146	Solyc09g066280.4.1
PGSC0003DMT400026449	Solyc02g076920.3.1
PGSC0003DMT400026937	Solyc02g063430.4.1
PGSC0003DMT400027293	Solyc04g056535.1.1
PGSC0003DMT400028054	Solyc01g096370.4.1，Solyc10g009270.3.1
PGSC0003DMT400028917	Solyc07g005400.3.1
PGSC0003DMT400029032	Solyc07g006310.1.1
PGSC0003DMT400030165	Solyc04g077960.1.1，Solyc12g088380.1.1
PGSC0003DMT400031899	Solyc01g096370.4.1，Solyc08g083170.1.1
PGSC0003DMT400031926	Solyc08g082940.2.1
PGSC0003DMT400032139	Solyc08g081140.4.1
PGSC0003DMT400032303	Solyc07g062950.4.1
PGSC0003DMT400033569	Solyc09g065100.3.1
PGSC0003DMT400033589	Solyc04g076030.3.1，Solyc12g087890.3.1
PGSC0003DMT400033757	Solyc05g009640.4.1
PGSC0003DMT400034840	Solyc03g005350.3.1
PGSC0003DMT400036021	Solyc02g079760.3.1
PGSC0003DMT400036951	Solyc03g118310.4.1，Solyc06g068870.3.1
PGSC0003DMT400037405	Solyc07g064040.3.1，Solyc10g006510.3.1
PGSC0003DMT400037899	Solyc08g014120.3.1
PGSC0003DMT400038134	Solyc06g008030.3.1
PGSC0003DMT400038759	Solyc01g057300.2.1
PGSC0003DMT400040021	Solyc02g062690.3.1，Solyc03g034000.3.1
PGSC0003DMT400040448	Solyc06g051260.4.1
PGSC0003DMT400040761	Solyc05g053660.3.1
PGSC0003DMT400041155	Solyc07g043580.4.1
PGSC0003DMT400041644	Solyc11g010340.2.1
PGSC0003DMT400042207	Solyc01g150101.1.1
PGSC0003DMT400042541	Solyc06g066580.4.1
PGSC0003DMT400042791	Solyc09g097870.4.1
PGSC0003DMT400044234	Solyc09g089870.3.1
PGSC0003DMT400044708	Solyc07g056360.1.1
PGSC0003DMT400044959	Solyc05g014590.3.1
PGSC0003DMT400045204	Solyc08g076930.1.1
PGSC0003DMT400045210	Solyc08g076820.3.1
PGSC0003DMT400045820	Solyc04g074810.4.1，Solyc12g087850.3.1
PGSC0003DMT400047079	Solyc01g102300.3.1
PGSC0003DMT400047220	Solyc01g096370.4.1，Solyc10g009270.3.1
PGSC0003DMT400048756	Solyc09g063010.4.1
PGSC0003DMT400048857	Solyc03g044460.1.1
PGSC0003DMT400048941	Solyc06g051550.4.1
PGSC0003DMT400049504	Solyc07g063830.3.1，Solyc10g006640.3.1
PGSC0003DMT400049592	Solyc07g064040.3.1，Solyc10g006510.3.1
PGSC0003DMT400049768	Solyc09g065820.4.1
PGSC0003DMT400050495	Solyc11g068960.2.1
PGSC0003DMT400050572	Solyc05g011810.4.1
PGSC0003DMT400050585	Solyc05g010610.3.1
PGSC0003DMT400051137	Solyc03g097820.2.1，Solyc06g072520.2.1
PGSC0003DMT400051673	Solyc06g083980.3.1
PGSC0003DMT400051980	Solyc06g083170.3.1
PGSC0003DMT400052622	Solyc07g053290.3.1
PGSC0003DMT400053653	Solyc08g075090.4.1
PGSC0003DMT400055446	Solyc04g077960.1.1，Solyc12g088380.1.1
PGSC0003DMT400055907	Solyc02g079970.4.1
PGSC0003DMT400056685	Solyc07g039570.3.1
PGSC0003DMT400058169	Solyc03g034000.3.1
PGSC0003DMT400058204	Solyc05g006650.3.1
PGSC0003DMT400059345	Solyc05g007210.2.1
PGSC0003DMT400060615	Solyc04g014360.3.1
PGSC0003DMT400061284	Solyc12g100140.3.1
PGSC0003DMT400062844	Solyc03g113560.4.1
PGSC0003DMT400063026	Solyc03g114720.3.1
PGSC0003DMT400063117	Solyc03g115540.2.1
PGSC0003DMT400063242	Solyc03g114230.2.1
PGSC0003DMT400064399	Solyc07g063830.3.1，Solyc10g006640.3.1
PGSC0003DMT400064728	Solyc02g066970.1.1
PGSC0003DMT400065029	Solyc01g086870.3.1
PGSC0003DMT400066197	Solyc01g107490.2.1
PGSC0003DMT400066257	Solyc01g107950.2.1
PGSC0003DMT400066807	Solyc01g090790.4.1
PGSC0003DMT400067287	Solyc07g052930.3.1
PGSC0003DMT400067293	Solyc07g052670.3.1
PGSC0003DMT400069568	Solyc03g097820.2.1，Solyc06g072520.2.1
PGSC0003DMT400071293	Solyc03g095980.3.1
PGSC0003DMT400071861	Solyc06g035490.3.1
PGSC0003DMT400073574	Solyc01g098720.3.1
PGSC0003DMT400073760	Solyc11g005780.3.1
PGSC0003DMT400074075	Solyc03g118310.4.1
PGSC0003DMT400076223	Solyc09g091760.3.1
PGSC0003DMT400076444	Solyc02g078130.3.1
PGSC0003DMT400076759	Solyc10g079650.2.1
PGSC0003DMT400078675	Solyc02g091690.3.1，Solyc04g076845.1.1
PGSC0003DMT400078696	Solyc02g091800.4.1
PGSC0003DMT400078776	Solyc02g091440.2.1
PGSC0003DMT400080418	Solyc06g065040.4.1
PGSC0003DMT400083164	Solyc06g069600.3.1
PGSC0003DMT400083776	Solyc01g105690.2.1
PGSC0003DMT400087143	Solyc01g107140.3.1
PGSC0003DMT400090350	Solyc10g008243.1.1

## Sheet: Table S4-4
Table S4-4. Orthologous genes between tomato and Capsicum annuum
tomato VS Capsicum annuum
Solyc01g067340.3.1	PHT95080
Solyc01g090790.4.1	PHT95414
Solyc01g096370.4.1	PHT74765
Solyc01g098720.3.1	PHT75071
Solyc01g100660.4.1	PHT63066
Solyc01g105690.2.1	PHT64117
Solyc01g107140.3.1	PHT63938
Solyc01g107490.2.1	PHT63898
Solyc01g111130.4.1	PHT63995
Solyc02g066970.1.1	PHT89601
Solyc02g070880.1.1	PHT90214
Solyc02g078130.3.1	PHT90548
Solyc02g079760.3.1	PHT90626
Solyc02g079810.3.1	PHT90622
Solyc02g079970.4.1	PHT90769
Solyc02g084880.3.1	PHT91269
Solyc02g087860.3.1	PHT91864
Solyc02g088740.1.1	PHT91943
Solyc02g091440.2.1	PHT91395
Solyc02g091690.3.1	PHT91420
Solyc02g091800.4.1	PHT91430
Solyc02g093280.2.1	PHT90372
Solyc03g097820.2.1	PHT87789,PHT79860
Solyc03g114230.2.1	PHT88171
Solyc03g114720.3.1	PHT79575
Solyc03g115540.2.1	PHT88276,PHT79617
Solyc03g116340.3.1	PHT88387
Solyc03g118310.4.1	PHT88575
Solyc03g119390.4.1	PHT88690
Solyc03g120530.3.1	PHT88801,PHT79392
Solyc03g121240.1.1	PHT79347
Solyc04g076240.3.1	PHT84350
Solyc04g076845.1.1	PHT84412
Solyc04g077480.3.1	PHT84495
Solyc04g077960.1.1	PHT84549
Solyc04g078520.3.1	PHT84610
Solyc05g009880.3.1	PHT67502
Solyc06g062460.3.1	PHT79347
Solyc06g065040.4.1	PHT79178
Solyc06g068870.3.1	PHT88575,PHT79510
Solyc06g069370.4.1	PHT79575
Solyc06g069600.3.1	PHT79617
Solyc06g072520.2.1	PHT79860
Solyc06g083170.3.1	PHT80309
Solyc06g083980.3.1	PHT80432
Solyc07g005400.3.1	PHT75358
Solyc07g062200.2.1	PHT77008
Solyc07g062950.4.1	PHT77095
Solyc07g063830.3.1	PHT77186
Solyc07g064040.3.1	PHT77227
Solyc08g008600.3.1	PHT96070
Solyc08g014120.3.1	PHT95631
Solyc08g076820.3.1	PHT92996
Solyc08g076930.1.1	PHT92981
Solyc08g081140.4.1	PHT92393
Solyc08g082940.2.1	PHT92170
Solyc08g083170.1.1	PHT92150
Solyc10g006510.3.1	PHT77227,PHT62867
Solyc10g006640.3.1	PHT77186,PHT62881
Solyc10g008243.1.1	PHT69771
Solyc10g078380.2.1	PHT63416
Solyc10g079050.2.1	PHT71510
Solyc10g079070.2.1	PHT71509
Solyc12g010170.2.1	PHT73725
Solyc12g087890.3.1	PHT66310
Solyc12g088130.3.1	PHT66365
Solyc12g088790.3.1	PHT66417
Solyc12g100140.3.1	PHT67088
Capsicum annuum VS tomato
PHT62867	Solyc10g006510.3.1
PHT62881	Solyc10g006640.3.1
PHT63066	Solyc01g100660.4.1
PHT63416	Solyc10g078380.2.1
PHT63898	Solyc01g107490.2.1
PHT63938	Solyc01g107140.3.1
PHT63995	Solyc01g111130.4.1
PHT64117	Solyc01g105690.2.1
PHT66310	Solyc12g087890.3.1
PHT66365	Solyc12g088130.3.1
PHT66417	Solyc12g088790.3.1
PHT67088	Solyc12g100140.3.1
PHT67502	Solyc05g009880.3.1
PHT69771	Solyc10g008243.1.1
PHT71509	Solyc10g079070.2.1
PHT71510	Solyc10g079050.2.1
PHT73725	Solyc12g010170.2.1
PHT74765	Solyc01g096370.4.1
PHT75071	Solyc01g098720.3.1
PHT75358	Solyc07g005400.3.1
PHT77008	Solyc07g062200.2.1
PHT77095	Solyc07g062950.4.1
PHT77186	Solyc07g063830.3.1,Solyc10g006640.3.1
PHT77227	Solyc07g064040.3.1,Solyc10g006510.3.1
PHT79178	Solyc06g065040.4.1
PHT79347	Solyc03g121240.1.1,Solyc06g062460.3.1
PHT79392	Solyc03g120530.3.1
PHT79510	Solyc06g068870.3.1
PHT79575	Solyc03g114720.3.1,Solyc06g069370.4.1
PHT79617	Solyc03g115540.2.1,Solyc06g069600.3.1
PHT79860	Solyc03g097820.2.1,Solyc06g072520.2.1
PHT80309	Solyc06g083170.3.1
PHT80432	Solyc06g083980.3.1
PHT84350	Solyc04g076240.3.1
PHT84412	Solyc04g076845.1.1
PHT84495	Solyc04g077480.3.1
PHT84549	Solyc04g077960.1.1
PHT84610	Solyc04g078520.3.1
PHT87789	Solyc03g097820.2.1
PHT88171	Solyc03g114230.2.1
PHT88276	Solyc03g115540.2.1
PHT88387	Solyc03g116340.3.1
PHT88575	Solyc03g118310.4.1,Solyc06g068870.3.1
PHT88690	Solyc03g119390.4.1
PHT88801	Solyc03g120530.3.1
PHT89601	Solyc02g066970.1.1
PHT90214	Solyc02g070880.1.1
PHT90372	Solyc02g093280.2.1
PHT90548	Solyc02g078130.3.1
PHT90622	Solyc02g079810.3.1
PHT90626	Solyc02g079760.3.1
PHT90769	Solyc02g079970.4.1
PHT91269	Solyc02g084880.3.1
PHT91395	Solyc02g091440.2.1
PHT91420	Solyc02g091690.3.1
PHT91430	Solyc02g091800.4.1
PHT91864	Solyc02g087860.3.1
PHT91943	Solyc02g088740.1.1
PHT92150	Solyc08g083170.1.1
PHT92170	Solyc08g082940.2.1
PHT92393	Solyc08g081140.4.1
PHT92981	Solyc08g076930.1.1
PHT92996	Solyc08g076820.3.1
PHT95080	Solyc01g067340.3.1
PHT95414	Solyc01g090790.4.1
PHT95631	Solyc08g014120.3.1
PHT96070	Solyc08g008600.3.1

## Sheet: Table S4-5
Table S4-5. Orthologous genes between tomato and Cucumis sativus
tomato VS Cucumis sativus
Solyc01g058670.3.1	KGN57177
Solyc01g080050.4.1	KGN57022
Solyc01g086870.3.1	KGN45152
Solyc01g096050.4.1	KGN56417
Solyc01g098720.3.1	KGN66100, KGN60884
Solyc01g100660.4.1	KGN61009
Solyc01g102300.3.1	KGN61033
Solyc01g106460.4.1	KGN43816
Solyc01g107140.3.1	KGN43852
Solyc01g107490.2.1	KGN43876
Solyc01g109700.3.1	KGN61798, KGN43145
Solyc01g111130.4.1	KGN61896
Solyc02g063430.4.1	KGN48675
Solyc02g070880.1.1	KGN49377
Solyc02g076920.3.1	KGN65644
Solyc02g078130.3.1	KGN64684
Solyc02g079760.3.1	KGN64594, KGN49165
Solyc02g079970.4.1	KGN64576
Solyc02g084880.3.1	KGN48870
Solyc02g087860.3.1	KGN52451
Solyc02g091690.3.1	KGN48675
Solyc02g091800.4.1	KGN48659
Solyc02g093280.2.1	KGN48536
Solyc03g113560.4.1	KGN63632
Solyc03g114720.3.1	KGN64084
Solyc03g115540.2.1	KGN63702
Solyc03g116340.3.1	KGN63662
Solyc03g119390.4.1	KGN63829
Solyc03g121240.1.1	KGN45549
Solyc04g074810.4.1	KGN62718
Solyc04g076030.3.1	KGN62734
Solyc04g076240.3.1	KGN62757
Solyc04g076845.1.1	KGN60289,KGN48675
Solyc04g077480.3.1	KGN62422,KGN55298
Solyc04g077960.1.1	KGN62453,KGN55266
Solyc04g078520.3.1	KGN55228
Solyc04g078690.3.1	KGN62490,KGN48536,KGN62496
Solyc04g078790.3.1	KGN55203
Solyc04g080710.4.1	KGN62622,KGN59991,KGN48870
Solyc05g005300.2.1	KGN51803
Solyc05g005810.4.1	KGN51824
Solyc05g007210.2.1	KGN51900
Solyc05g009880.3.1	KGN52045
Solyc05g010610.3.1	KGN52008
Solyc06g035490.3.1	KGN57316
Solyc06g062460.3.1	KGN45549
Solyc06g066580.4.1	KGN45389
Solyc06g069370.4.1	KGN64084
Solyc06g069600.3.1	KGN63702,KGN64033
Solyc07g005400.3.1	KGN61033
Solyc07g006310.1.1	KGN61086
Solyc07g039570.3.1	KGN66256
Solyc07g052930.3.1	KGN43551
Solyc07g062950.4.1	KGN55113
Solyc08g076820.3.1	KGN60373
Solyc08g076930.1.1	KGN55759,KGN60384
Solyc09g011170.3.1	KGN58841
Solyc09g065820.4.1	KGN44766
Solyc09g066280.4.1	KGN44749
Solyc09g083360.3.1	KGN61628
Solyc09g089870.3.1	KGN56869
Solyc12g088380.1.1	KGN62453
Solyc12g088790.3.1	KGN62496
Cucumis sativus VS tomato
KGN43145	Solyc01g109700.3.1
KGN43551	Solyc07g052930.3.1
KGN43816	Solyc01g106460.4.1
KGN43852	Solyc01g107140.3.1
KGN43876	Solyc01g107490.2.1
KGN44749	Solyc09g066280.4.1
KGN44766	Solyc09g065820.4.1
KGN45152	Solyc01g086870.3.1
KGN45389	Solyc06g066580.4.1
KGN45549	Solyc03g121240.1.1, Solyc06g062460.3.1
KGN48536	Solyc02g093280.2.1, Solyc04g078690.3.1
KGN48659	Solyc02g091800.4.1
KGN48675	Solyc02g063430.4.1, Solyc02g091690.3.1, Solyc04g076845.1.1
KGN48870	Solyc02g084880.3.1, Solyc04g080710.4.1
KGN49165	Solyc02g079760.3.1
KGN49377	Solyc02g070880.1.1
KGN51803	Solyc05g005300.2.1
KGN51824	Solyc05g005810.4.1
KGN51900	Solyc05g007210.2.1
KGN52008	Solyc05g010610.3.1
KGN52045	Solyc05g009880.3.1
KGN52451	Solyc02g087860.3.1
KGN55113	Solyc07g062950.4.1
KGN55203	Solyc04g078790.3.1
KGN55228	Solyc04g078520.3.1
KGN55266	Solyc04g077960.1.1
KGN55298	Solyc04g077480.3.1
KGN55759	Solyc08g076930.1.1
KGN56417	Solyc01g096050.4.1
KGN56869	Solyc09g089870.3.1
KGN57022	Solyc01g080050.4.1
KGN57177	Solyc01g058670.3.1
KGN57316	Solyc06g035490.3.1
KGN58841	Solyc09g011170.3.1
KGN59991	Solyc04g080710.4.1
KGN60289	Solyc04g076845.1.1
KGN60373	Solyc08g076820.3.1
KGN60384	Solyc08g076930.1.1
KGN60884	Solyc01g098720.3.1
KGN61009	Solyc01g100660.4.1
KGN61033	Solyc01g102300.3.1,Solyc07g005400.3.1
KGN61086	Solyc07g006310.1.1
KGN61628	Solyc09g083360.3.1
KGN61798	Solyc01g109700.3.1
KGN61896	Solyc01g111130.4.1
KGN62422	Solyc04g077480.3.1
KGN62453	Solyc04g077960.1.1,Solyc12g088380.1.1
KGN62490	Solyc04g078690.3.1
KGN62496	Solyc04g078790.3.1,Solyc12g088790.3.1
KGN62622	Solyc04g080710.4.1
KGN62718	Solyc04g074810.4.1
KGN62734	Solyc04g076030.3.1
KGN62757	Solyc04g076240.3.1
KGN63632	Solyc03g113560.4.1
KGN63662	Solyc03g116340.3.1
KGN63702	Solyc03g115540.2.1,Solyc06g069600.3.1
KGN63829	Solyc03g119390.4.1
KGN64033	Solyc06g069600.3.1
KGN64084	Solyc03g114720.3.1,Solyc06g069370.4.1
KGN64576	Solyc02g079970.4.1
KGN64594	Solyc02g079760.3.1
KGN64684	Solyc02g078130.3.1
KGN65644	Solyc02g076920.3.1
KGN66100	Solyc01g098720.3.1
KGN66256	Solyc07g039570.3.1

## Sheet: Table S4-6
Table S4-6. Orthologous genes between tomato and Citrullus lanatus
tomato VS Citrullus lanatus
Solyc01g058670.3.1	Cla97C05G088250.1, Cla97C06G113920.1
Solyc01g080050.4.1	Cla97C05G086750.1
Solyc01g096050.4.1	Cla97C05G080890.1
Solyc01g098720.3.1	Cla97C02G041750.1, Cla97C03G067150.1
Solyc01g100660.4.1	Cla97C02G040620.1, Cla97C03G068160.1
Solyc01g102300.3.1	Cla97C02G040390.1
Solyc01g106460.4.1	Cla97C02G034210.1
Solyc01g107140.3.1	Cla97C10G193380.1, Cla97C02G033780.1
Solyc01g107490.2.1	Cla97C02G033490.1
Solyc01g109700.3.1	Cla97C11G211110.1, Cla97C02G031850.1
Solyc02g063430.4.1	Cla97C01G017430.1
Solyc02g070880.1.1	Cla97C01G024370.1
Solyc02g076920.3.1	Cla97C03G059090.1
Solyc02g078130.3.1	Cla97C03G057400.1
Solyc02g079760.3.1	Cla97C01G022210.1, Cla97C03G056500.1
Solyc02g079970.4.1	Cla97C03G056310.1
Solyc02g084880.3.1	Cla97C01G019320.1
Solyc02g087860.3.1	Cla97C09G179720.1
Solyc02g091690.3.1	Cla97C01G017430.1
Solyc02g091800.4.1	Cla97C01G017280.1
Solyc02g093280.2.1	Cla97C01G016040.1
Solyc03g113560.4.1	Cla97C06G126140.1
Solyc03g114720.3.1	Cla97C04G078350.1, Cla97C06G124900.1
Solyc03g115540.2.1	Cla97C06G125450.1
Solyc03g116340.3.1	Cla97C06G125870.1
Solyc03g119390.4.1	Cla97C04G077970.1, Cla97C06G124260.1
Solyc03g121240.1.1	Cla97C07G140340.1, Cla97C09G162350.1
Solyc04g074810.4.1	Cla97C08G154350.1
Solyc04g076845.1.1	Cla97C01G017430.1, Cla97C11G220830.1
Solyc04g077480.3.1	Cla97C08G160410.1
Solyc04g077960.1.1	Cla97C05G102260.1, Cla97C08G160130.1
Solyc04g078520.3.1	Cla97C05G101880.1
Solyc04g078690.3.1	Cla97C01G016040.1, Cla97C08G159700.1
Solyc04g078790.3.1	Cla97C05G101640.1, Cla97C08G159640.1
Solyc04g080710.4.1	Cla97C01G019320.1, Cla97C05G100100.1, Cla97C08G158390.1
Solyc05g005300.2.1	Cla97C05G107520.1
Solyc05g005810.4.1	Cla97C05G107270.1
Solyc05g007210.2.1	Cla97C05G106500.1
Solyc05g009880.3.1	Cla97C05G104940.1
Solyc05g010610.3.1	Cla97C05G105370.1
Solyc06g035490.3.1	Cla97C05G089540.1
Solyc06g062460.3.1	Cla97C09G162350.1
Solyc06g066580.4.1	Cla97C09G164000.1
Solyc06g069370.4.1	Cla97C04G078350.1, Cla97C06G124900.1
Solyc06g069600.3.1	Cla97C04G078880.1, Cla97C06G125450.1
Solyc06g083980.3.1	Cla97C07G129080.1
Solyc07g005400.3.1	Cla97C06G121450.1
Solyc07g006310.1.1	Cla97C06G122170.1
Solyc07g039570.3.1	Cla97C03G065750.1
Solyc07g052930.3.1	Cla97C02G028070.1
Solyc07g062950.4.1	Cla97C11G223940.1
Solyc07g064040.3.1	Cla97C05G096010.1
Solyc08g076930.1.1	Cla97C10G186220.1, Cla97C09G174730.1
Solyc09g011170.3.1	Cla97C10G204640.1
Solyc09g065100.3.1	Cla97C07G128490.1
Solyc09g065820.4.1	Cla97C09G170130.1
Solyc09g066280.4.1	Cla97C09G170270.1
Solyc09g083360.3.1	Cla97C06G116300.1
Solyc09g089870.3.1	Cla97C05G085220.1
Solyc12g088380.1.1	Cla97C05G102260.1, Cla97C08G160130.1
Solyc12g088790.3.1	Cla97C05G101640.1, Cla97C08G159640.1
Citrullus lanatus VS tomato
Cla97C01G016040.1	Solyc02g093280.2.1,Solyc04g078690.3.1
Cla97C01G017280.1	Solyc02g091800.4.1
Cla97C01G017430.1	Solyc02g063430.4.1,Solyc02g091690.3.1,Solyc04g076845.1.1
Cla97C01G019320.1	Solyc02g084880.3.1,Solyc04g080710.4.1
Cla97C01G022210.1	Solyc02g079760.3.1
Cla97C01G024370.1	Solyc02g070880.1.1
Cla97C02G028070.1	Solyc07g052930.3.1
Cla97C02G031850.1	Solyc01g109700.3.1
Cla97C02G033490.1	Solyc01g107490.2.1
Cla97C02G033780.1	Solyc01g107140.3.1
Cla97C02G034210.1	Solyc01g106460.4.1
Cla97C02G040390.1	Solyc01g102300.3.1
Cla97C02G040620.1	Solyc01g100660.4.1
Cla97C02G041750.1	Solyc01g098720.3.1
Cla97C03G056310.1	Solyc02g079970.4.1
Cla97C03G056500.1	Solyc02g079760.3.1
Cla97C03G057400.1	Solyc02g078130.3.1
Cla97C03G059090.1	Solyc02g076920.3.1
Cla97C03G065750.1	Solyc07g039570.3.1
Cla97C03G067150.1	Solyc01g098720.3.1
Cla97C03G068160.1	Solyc01g100660.4.1
Cla97C04G077970.1	Solyc03g119390.4.1
Cla97C04G078350.1	Solyc03g114720.3.1,Solyc06g069370.4.1
Cla97C04G078880.1	Solyc06g069600.3.1
Cla97C05G080890.1	Solyc01g096050.4.1
Cla97C05G085220.1	Solyc09g089870.3.1
Cla97C05G086750.1	Solyc01g080050.4.1
Cla97C05G088250.1	Solyc01g058670.3.1
Cla97C05G089540.1	Solyc06g035490.3.1
Cla97C05G096010.1	Solyc07g064040.3.1
Cla97C05G100100.1	Solyc04g080710.4.1
Cla97C05G101640.1	Solyc04g078790.3.1,Solyc12g088790.3.1
Cla97C05G101880.1	Solyc04g078520.3.1
Cla97C05G102260.1	Solyc04g077960.1.1,Solyc12g088380.1.1
Cla97C05G104940.1	Solyc05g009880.3.1
Cla97C05G105370.1	Solyc05g010610.3.1
Cla97C05G106500.1	Solyc05g007210.2.1
Cla97C05G107270.1	Solyc05g005810.4.1
Cla97C05G107520.1	Solyc05g005300.2.1
Cla97C06G113920.1	Solyc01g058670.3.1
Cla97C06G116300.1	Solyc09g083360.3.1
Cla97C06G121450.1	Solyc07g005400.3.1
Cla97C06G122170.1	Solyc07g006310.1.1
Cla97C06G124260.1	Solyc03g119390.4.1
Cla97C06G124900.1	Solyc03g114720.3.1,Solyc06g069370.4.1
Cla97C06G125450.1	Solyc03g115540.2.1,Solyc06g069600.3.1
Cla97C06G125870.1	Solyc03g116340.3.1
Cla97C06G126140.1	Solyc03g113560.4.1
Cla97C07G128490.1	Solyc09g065100.3.1
Cla97C07G129080.1	Solyc06g083980.3.1
Cla97C07G140340.1	Solyc03g121240.1.1
Cla97C08G154350.1	Solyc04g074810.4.1
Cla97C08G158390.1	Solyc04g080710.4.1
Cla97C08G159640.1	Solyc04g078790.3.1,Solyc12g088790.3.1
Cla97C08G159700.1	Solyc04g078690.3.1
Cla97C08G160130.1	Solyc04g077960.1.1,Solyc12g088380.1.1
Cla97C08G160410.1	Solyc04g077480.3.1
Cla97C09G162350.1	Solyc03g121240.1.1,Solyc06g062460.3.1
Cla97C09G164000.1	Solyc06g066580.4.1
Cla97C09G170130.1	Solyc09g065820.4.1
Cla97C09G170270.1	Solyc09g066280.4.1
Cla97C09G174730.1	Solyc08g076930.1.1
Cla97C09G179720.1	Solyc02g087860.3.1
Cla97C10G186220.1	Solyc08g076930.1.1
Cla97C10G193380.1	Solyc01g107140.3.1
Cla97C10G204640.1	Solyc09g011170.3.1
Cla97C11G211110.1	Solyc01g109700.3.1
Cla97C11G220830.1	Solyc04g076845.1.1
Cla97C11G223940.1	Solyc07g062950.4.1

## Sheet: Table S4-7
Table S4-7. Orthologous genes between tomato and Brassica oleracea
tomato VS Brassica oleracea
Solyc01g096050.4.1	Bo4g008180.1
Solyc01g100660.4.1	Bo5g145060.1
Solyc01g107490.2.1	Bo5g114070.1
Solyc01g109700.3.1	Bo1g007200.1
Solyc02g087860.3.1	Bo7g086990.1
Solyc02g091800.4.1	Bo1g003350.1
Solyc02g093280.2.1	Bo1g004970.1
Solyc06g074110.3.1	Bo4g075620.1
Solyc07g062950.4.1	Bo5g127360.1
Solyc08g081140.4.1	Bo9g029230.1，Bo9g035460.1
Solyc08g082940.2.1	Bo9g031050.1，Bo9g032140.1
Brassica oleracea VS tomato
Bo4g008180.1	Solyc01g096050.4.1
Bo5g145060.1	Solyc01g100660.4.1
Bo5g114070.1	Solyc01g107490.2.1
Bo1g007200.1	Solyc01g109700.3.1
Bo7g086990.1	Solyc02g087860.3.1
Bo1g003350.1	Solyc02g091800.4.1
Bo1g004970.1	Solyc02g093280.2.1
Bo4g075620.1	Solyc06g074110.3.1
Bo5g127360.1	Solyc07g062950.4.1
Bo9g029230.1	Solyc08g081140.4.1
Bo9g035460.1	Solyc08g081140.4.1
Bo9g031050.1	Solyc08g082940.2.1
Bo9g032140.1	Solyc08g082940.2.1

## Sheet: Table S4-8
Table S4-8. Orthologous genes between tomato and Brassica rapa
tomato VS Brassica rapa
Solyc01g100660.4.1	Bra039409.1
Solyc01g107490.2.1	Bra022428.1
Solyc01g109700.3.1	Bra011540.1
Solyc02g087860.3.1	Bra033063.1，Bra025358.1
Solyc02g091800.4.1	Bra011790.1
Solyc02g093280.2.1	Bra011740.1
Solyc05g007210.2.1	Bra024672.1
Solyc05g009880.3.1	Bra025158.1
Solyc07g062950.4.1	Bra027268.1
Solyc07g064040.3.1	Bra022738.1，Bra002964.1
Solyc08g081140.4.1	Bra027796.1，Bra027653.1
Solyc08g082940.2.1	Bra027711.1
Brassica rapaVS tomato
Bra039409.1	Solyc01g100660.4.1
Bra022428.1	Solyc01g107490.2.1
Bra011540.1	Solyc01g109700.3.1
Bra033063.1	Solyc02g087860.3.1
Bra025358.1	Solyc02g087860.3.1
Bra011790.1	Solyc02g091800.4.1
Bra011740.1	Solyc02g093280.2.1
Bra024672.1	Solyc05g007210.2.1
Bra025158.1	Solyc05g009880.3.1
Bra027268.1	Solyc07g062950.4.1
Bra022738.1	Solyc07g064040.3.1
Bra002964.1	Solyc07g064040.3.1
Bra027796.1	Solyc08g081140.4.1
Bra027653.1	Solyc08g081140.4.1
Bra027711.1	Solyc08g082940.2.1
