# Supplementary material for: Genome- and Transcriptome-Wide Characterization and Expression Analyses of bHLH Transcription Factor Family Reveal Their Relevance to Salt Stress Response in Tomato
Source: Plants (Basel). 2025 Jan 12;14(2):200. doi: 10.3390/plants14020200 (PMC11768425; doi:10.3390/plants14020200)
Supplement: Supplementary file 1 [file plants-14-00200-s001.zip › Table S5 Analysis of cis-elements in 195 bHLH gene promoter regions of tomato.xlsx]

## Sheet: Table S5-1
Table S5-1 Prediction of cis-elements in promoter regions of SlbHLHs
Gene Name	Element Name		Starting Point	Element Length	Function Description
SlbHLH001	AE-box	AGAAACTT	1011	8	Light responsive element
SlbHLH001	Box 4	ATTAAT	55	6	Light responsive element
SlbHLH001	Box 4	ATTAAT	108	6	Light responsive element
SlbHLH001	Box 4	ATTAAT	870	6	Light responsive element
SlbHLH001	Box 4	ATTAAT	917	6	Light responsive element
SlbHLH001	Box 4	ATTAAT	1130	6	Light responsive element
SlbHLH001	Box 4	ATTAAT	1162	6	Light responsive element
SlbHLH001	Box 4	ATTAAT	1358	6	Light responsive element
SlbHLH001	Box 4	ATTAAT	1571	6	Light responsive element
SlbHLH001	Box 4	ATTAAT	1681	6	Light responsive element
SlbHLH001	Box 4	ATTAAT	1732	6	Light responsive element
SlbHLH001	Box 4	ATTAAT	1770	6	Light responsive element
SlbHLH001	G-box	TACGTG	444	6	Light responsive element
SlbHLH001	G-box	TACGTG	501	6	Light responsive element
SlbHLH001	chs-CMA1a	TTACTTAA	1215	8	Light responsive element
SlbHLH001	chs-CMA1a	TTACTTAA	1426	8	Light responsive element
SlbHLH001	GT1-motif	GGTTAAT	1973	7	Light responsive element
SlbHLH001	CAT-box	GCCACT	140	6	Meristem expression related element
SlbHLH001	WUN-motif	AAATTACT	1498	8	Wound responsive element
SlbHLH001	WUN-motif	CAATTACAT	1550	9	Wound responsive element
SlbHLH001	TCT-motif	TCTTAC	692	6	Light responsive element
SlbHLH001	TCT-motif	TCTTAC	1241	6	Light responsive element
SlbHLH001	TCT-motif	TCTTAC	1291	6	Light responsive element
SlbHLH001	MBS	CAACTG	1180	6	Drought responsive element
SlbHLH001	TGA-element	AACGAC	1811	6	Auxin responsive element
SlbHLH001	GA-motif	ATAGATAA	824	8	Light responsive element
SlbHLH001	GA-motif	ATAGATAA	922	8	Light responsive element
SlbHLH001	GA-motif	ATAGATAA	1050	8	Light responsive element
SlbHLH001	ABRE	ACGTG	445	5	Abscisic acid responsive element
SlbHLH001	ABRE	ACGTG	501	5	Abscisic acid responsive element
SlbHLH001	LTR	CCGAAA	509	6	Low-temperature responsive element
SlbHLH001	ACE	GACACGTATG	499	9	Light responsive element
SlbHLH001	TCA-element	CCATCTTTTT	38	9	Salicylic acid responsive element
SlbHLH001	TCA-element	CCATCTTTTT	215	9	Salicylic acid responsive element
SlbHLH001	ERE	ATTTTAAA	11	8	Ethylene responsive element
SlbHLH001	ERE	ATTTTAAA	18	8	Ethylene responsive element
SlbHLH001	ERE	ATTTTAAA	358	8	Ethylene responsive element
SlbHLH001	ERE	ATTTTAAA	861	8	Ethylene responsive element
SlbHLH001	GATA-motif	GATAGGA	159	7	Light responsive element
SlbHLH001	GATA-motif	GATAGGA	1065	7	Light responsive element
SlbHLH001	AT1-motif	AATTATTTTTTATT	952	13	Light responsive element
SlbHLH001	AT1-motif	AATTATTTTTTATT	1093	13	Light responsive element
SlbHLH002	GATA-motif	AAGGATAAGG	664	9	Light responsive element
SlbHLH002	GATA-motif	AAGATAAGATT	721	10	Light responsive element
SlbHLH002	CGTCA-motif	CGTCA	363	5	MeJA responsive element
SlbHLH002	ACE	GACACGTATG	680	9	Light responsive element
SlbHLH002	ACE	CTAACGTATT	1723	9	Light responsive element
SlbHLH002	ABRE	ACGTG	683	5	Abscisic acid responsive element
SlbHLH002	ABRE	CACGTG	1404	6	Abscisic acid responsive element
SlbHLH002	ABRE	ACGTG	1405	5	Abscisic acid responsive element
SlbHLH002	GA-motif	ATAGATAA	1813	8	Light responsive element
SlbHLH002	TCT-motif	TCTTAC	848	6	Light responsive element
SlbHLH002	GT1-motif	GGTTAA	666	6	Light responsive element
SlbHLH002	GT1-motif	GGTTAAT	1312	7	Light responsive element
SlbHLH002	G-box	TACGTG	682	6	Light responsive element
SlbHLH002	G-box	CACGTG	1404	6	Light responsive element
SlbHLH002	Box 4	ATTAAT	350	6	Light responsive element
SlbHLH002	Box 4	ATTAAT	884	6	Light responsive element
SlbHLH002	Box 4	ATTAAT	1121	6	Light responsive element
SlbHLH002	Box 4	ATTAAT	1299	6	Light responsive element
SlbHLH002	Box 4	ATTAAT	1375	6	Light responsive element
SlbHLH002	Box 4	ATTAAT	1395	6	Light responsive element
SlbHLH002	Box 4	ATTAAT	1487	6	Light responsive element
SlbHLH002	Box 4	ATTAAT	1629	6	Light responsive element
SlbHLH002	Box 4	ATTAAT	1633	6	Light responsive element
SlbHLH002	AE-box	AGAAACTT	327	8	Light responsive element
SlbHLH002	TGACG-motif	TGACG	363	5	MeJA responsive element
SlbHLH002	G-Box	CACGTG	1404	6	Light responsive element
SlbHLH002	LAMP-element	CTTTATCA	1454	8	Light responsive element
SlbHLH003	G-Box	CACGTG	1399	6	Light responsive element
SlbHLH003	AE-box	AGAAACAA	792	8	Light responsive element
SlbHLH003	Box 4	ATTAAT	152	6	Light responsive element
SlbHLH003	Box 4	ATTAAT	1287	6	Light responsive element
SlbHLH003	Box 4	ATTAAT	1370	6	Light responsive element
SlbHLH003	Box 4	ATTAAT	1384	6	Light responsive element
SlbHLH003	Box 4	ATTAAT	1634	6	Light responsive element
SlbHLH003	Box 4	ATTAAT	1641	6	Light responsive element
SlbHLH003	Box 4	ATTAAT	1647	6	Light responsive element
SlbHLH003	G-box	TACGTG	681	6	Light responsive element
SlbHLH003	G-box	CACGTG	1399	6	Light responsive element
SlbHLH003	ATCT-motif	AATCTAATCC	405	9	Light responsive element
SlbHLH003	TGA-element	AACGAC	1751	6	Auxin responsive element
SlbHLH003	WUN-motif	CCATTTCAA	413	9	Wound responsive element
SlbHLH003	WUN-motif	AAATTACT	1719	8	Wound responsive element
SlbHLH003	MBS	CAACTG	1982	6	Drought responsive element
SlbHLH003	ABRE	ACGTG	682	5	Abscisic acid responsive element
SlbHLH003	ABRE	CACGTG	1399	6	Abscisic acid responsive element
SlbHLH003	ABRE	ACGTG	1400	5	Abscisic acid responsive element
SlbHLH003	HD-Zip 1	CAAT(A/T)ATTG	855	8	Palisade mesophyll cell differentiation related element
SlbHLH003	ACE	GACACGTATG	679	9	Light responsive element
SlbHLH003	TCA-element	CCATCTTTTT	1732	9	Salicylic acid responsive element
SlbHLH003	ERE	ATTTTAAA	1036	8	Ethylene responsive element
SlbHLH003	I-box	cCATATCCAAT	476	10	Light responsive element
SlbHLH003	I-box	cCATATCCAAT	1890	10	Light responsive element
SlbHLH004	I-box	cCATATCCAAT	1166	10	Light responsive element
SlbHLH004	AT1-motif	AATTATTTTTTATT	1621	13	Light responsive element
SlbHLH004	TCA-element	CCATCTTTTT	364	9	Salicylic acid responsive element
SlbHLH004	ERE	ATTTTAAA	100	8	Ethylene responsive element
SlbHLH004	ERE	ATTTCATA	1161	8	Ethylene responsive element
SlbHLH004	AuxRR-core	GGTCCAT	132	7	Auxin responsive element
SlbHLH004	GATA-motif	AAGATAAGATT	143	10	Light responsive element
SlbHLH004	TCT-motif	TCTTAC	887	6	Light responsive element
SlbHLH004	TGA-element	AACGAC	596	6	Auxin responsive element
SlbHLH004	TGA-element	AACGAC	1737	6	Auxin responsive element
SlbHLH004	GARE-motif	TCTGTTG	1126	7	Gibberellin responsive element
SlbHLH004	GA-motif	ATAGATAA	1576	8	Light responsive element
SlbHLH004	GT1-motif	GGTTAA	757	6	Light responsive element
SlbHLH004	GT1-motif	GGTTAA	1232	6	Light responsive element
SlbHLH004	AE-box	AGAAACAA	711	8	Light responsive element
SlbHLH004	Box 4	ATTAAT	13	6	Light responsive element
SlbHLH004	Box 4	ATTAAT	176	6	Light responsive element
SlbHLH004	Box 4	ATTAAT	358	6	Light responsive element
SlbHLH004	Box 4	ATTAAT	1040	6	Light responsive element
SlbHLH004	Box 4	ATTAAT	1218	6	Light responsive element
SlbHLH004	Box 4	ATTAAT	1284	6	Light responsive element
SlbHLH004	Box 4	ATTAAT	1304	6	Light responsive element
SlbHLH004	Box 4	ATTAAT	1346	6	Light responsive element
SlbHLH004	LAMP-element	CTTTATCA	465	8	Light responsive element
SlbHLH005	ACE	CTAACGTATT	1215	9	Light responsive element
SlbHLH005	LTR	CCGAAA	1884	6	Low-temperature responsive element
SlbHLH005	HD-Zip 1	CAAT(A/T)ATTG	1278	8.5	Palisade mesophyll cell differentiation related element
SlbHLH005	HD-Zip 1	CAAT(A/T)ATTG	1315	8	Palisade mesophyll cell differentiation related element
SlbHLH005	ABRE	ACGTG	1091	5	Abscisic acid responsive element
SlbHLH005	ABRE	CACGTG	1363	6	Abscisic acid responsive element
SlbHLH005	ABRE	ACGTG	1364	5	Abscisic acid responsive element
SlbHLH005	WUN-motif	CCATTTCAA	603	9	Wound responsive element
SlbHLH005	I-box	GTATAAGGCC	1633	9	Light responsive element
SlbHLH005	TCA-element	CCATCTTTTT	1888	9	Salicylic acid responsive element
SlbHLH005	Box 4	ATTAAT	1254	6	Light responsive element
SlbHLH005	Box 4	ATTAAT	1667	6	Light responsive element
SlbHLH005	Box 4	ATTAAT	1674	6	Light responsive element
SlbHLH005	Box 4	ATTAAT	1708	6	Light responsive element
SlbHLH005	Box 4	ATTAAT	1828	6	Light responsive element
SlbHLH005	AE-box	AGAAACAA	67	8	Light responsive element
SlbHLH005	AE-box	AGAAACAA	340	8	Light responsive element
SlbHLH005	AE-box	AGAAACTT	1780	8	Light responsive element
SlbHLH005	G-Box	CACGTT	1090	6	Light responsive element
SlbHLH005	G-Box	CACGTG	1363	6	Light responsive element
SlbHLH005	GT1-motif	GGTTAA	967	6	Light responsive element
SlbHLH005	chs-CMA1a	TTACTTAA	187	8	Light responsive element
SlbHLH005	chs-CMA1a	TTACTTAA	1723	8	Light responsive element
SlbHLH005	G-box	CACGAC	515	6	Light responsive element
SlbHLH005	G-box	CACGAC	520	6	Light responsive element
SlbHLH005	G-box	CACGAC	543	6	Light responsive element
SlbHLH005	G-box	CACGTG	1363	6	Light responsive element
SlbHLH006	TGACG-motif	TGACG	205	5	MeJA responsive element
SlbHLH006	TGACG-motif	TGACG	216	5	MeJA responsive element
SlbHLH006	G-Box	CACGTG	1419	6	Light responsive element
SlbHLH006	Box 4	ATTAAT	168	6	Light responsive element
SlbHLH006	Box 4	ATTAAT	172	6	Light responsive element
SlbHLH006	Box 4	ATTAAT	182	6	Light responsive element
SlbHLH006	Box 4	ATTAAT	1084	6	Light responsive element
SlbHLH006	Box 4	ATTAAT	1139	6	Light responsive element
SlbHLH006	Box 4	ATTAAT	1316	6	Light responsive element
SlbHLH006	Box 4	ATTAAT	1390	6	Light responsive element
SlbHLH006	Box 4	ATTAAT	1681	6	Light responsive element
SlbHLH006	Box 4	ATTAAT	1690	6	Light responsive element
SlbHLH006	MRE	AACCTAA	1612	7	Light responsive element
SlbHLH006	G-box	CACGAC	236	6	Light responsive element
SlbHLH006	G-box	CACGTG	1419	6	Light responsive element
SlbHLH006	ATCT-motif	AATCTAATCC	485	9	Light responsive element
SlbHLH006	GT1-motif	GGTTAA	1329	6	Light responsive element
SlbHLH006	GT1-motif	GGTTAA	1595	6	Light responsive element
SlbHLH006	MBS	CAACTG	225	6	Drought responsive element
SlbHLH006	TCT-motif	TCTTAC	568	6	Light responsive element
SlbHLH006	ABRE	CACGTG	1419	6	Abscisic acid responsive element
SlbHLH006	ABRE	ACGTG	1420	5	Abscisic acid responsive element
SlbHLH006	LTR	CCGAAA	73	6	Low-temperature responsive element
SlbHLH006	CGTCA-motif	CGTCA	205	5	MeJA responsive element
SlbHLH006	CGTCA-motif	CGTCA	216	5	MeJA responsive element
SlbHLH006	GATA-motif	GATAGGA	907	7	Light responsive element
SlbHLH006	ERE	ATTTTAAA	350	8	Ethylene responsive element
SlbHLH006	ERE	ATTTTAAA	1536	8	Ethylene responsive element
SlbHLH007	CAT-box	GCCACT	676	6	Meristem expression related element
SlbHLH007	GT1-motif	GGTTAAT	1791	7	Light responsive element
SlbHLH007	TATC-box	TATCCCA	530	7	Gibberellin responsive element
SlbHLH007	G-box	TAAACGTG	932	8	Light responsive element
SlbHLH007	G-box	CACGTG	1242	6	Light responsive element
SlbHLH007	Box 4	ATTAAT	645	6	Light responsive element
SlbHLH007	Box 4	ATTAAT	747	6	Light responsive element
SlbHLH007	Box 4	ATTAAT	1415	6	Light responsive element
SlbHLH007	TGACG-motif	TGACG	487	5	MeJA responsive element
SlbHLH007	TGACG-motif	TGACG	574	5	MeJA responsive element
SlbHLH007	TGACG-motif	TGACG	625	5	MeJA responsive element
SlbHLH007	G-Box	CACGTT	934	6	Light responsive element
SlbHLH007	G-Box	CACGTGAAA	1239	9	Light responsive element
SlbHLH007	G-Box	CACGTG	1242	6	Light responsive element
SlbHLH007	circadian	CAAAGATATC	780	9	Circadian control element
SlbHLH007	AuxRR-core	GGTCCAT	584	7	Auxin responsive element
SlbHLH007	GATA-motif	AAGGATAAGG	1575	9	Light responsive element
SlbHLH007	GATA-motif	GATAGGA	1591	7	Light responsive element
SlbHLH007	ERE	ATTTTAAA	1296	8	Ethylene responsive element
SlbHLH007	CGTCA-motif	CGTCA	487	5	MeJA responsive element
SlbHLH007	CGTCA-motif	CGTCA	574	5	MeJA responsive element
SlbHLH007	CGTCA-motif	CGTCA	625	5	MeJA responsive element
SlbHLH007	LTR	CCGAAA	163	6	Low-temperature responsive element
SlbHLH007	LTR	CCGAAA	313	6	Low-temperature responsive element
SlbHLH007	ABRE	ACGTG	935	5	Abscisic acid responsive element
SlbHLH007	ABRE	CACGTG	1242	6	Abscisic acid responsive element
SlbHLH007	ABRE	ACGTG	1243	5	Abscisic acid responsive element
SlbHLH007	WUN-motif	TAATTACTC	1567	9	Wound responsive element
SlbHLH008	ERE	ATTTTAAA	812	8	Ethylene responsive element
SlbHLH008	AT1-motif	AATTATTTTTTATT	985	13	Light responsive element
SlbHLH008	I-box	TAGATAACC	511	9	Light responsive element
SlbHLH008	GA-motif	ATAGATAA	510	8	Light responsive element
SlbHLH008	MBS	CAACTG	947	6	Drought responsive element
SlbHLH008	MBS	CAACTG	1494	6	Drought responsive element
SlbHLH008	TGA-element	AACGAC	1002	6	Auxin responsive element
SlbHLH008	ACE	GACACGTATG	519	9	Light responsive element
SlbHLH008	ABRE	ACGTG	522	5	Abscisic acid responsive element
SlbHLH008	ABRE	ACGTG	1775	5	Abscisic acid responsive element
SlbHLH008	CAT-box	GCCACT	1783	6	Meristem expression related element
SlbHLH008	GT1-motif	GGTTAA	93	6	Light responsive element
SlbHLH008	GCN4_motif	TGAGTCA	1669	7	Endosperm expression related element
SlbHLH008	Gap-box	CAAATGAA(A/G)A	1700	9.5	Light responsive element
SlbHLH008	ATCT-motif	AATCTAATCC	1789	9	Light responsive element
SlbHLH008	G-Box	CACGTT	521	6	Light responsive element
SlbHLH008	G-Box	CACGTT	1775	6	Light responsive element
SlbHLH008	LAMP-element	CTTTATCA	634	8	Light responsive element
SlbHLH008	Box 4	ATTAAT	337	6	Light responsive element
SlbHLH008	Box 4	ATTAAT	451	6	Light responsive element
SlbHLH008	Box 4	ATTAAT	700	6	Light responsive element
SlbHLH008	Box 4	ATTAAT	911	6	Light responsive element
SlbHLH008	Box 4	ATTAAT	1022	6	Light responsive element
SlbHLH008	Box 4	ATTAAT	1081	6	Light responsive element
SlbHLH008	Box 4	ATTAAT	1988	6	Light responsive element
SlbHLH008	Box 4	ATTAAT	1992	6	Light responsive element
SlbHLH008	TC-rich repeats	GTTTTCTTAC	1030	9	Defense and stress responsive element
SlbHLH009	WUN-motif	AAATTTCCT	1222	9	Wound responsive element
SlbHLH009	WUN-motif	AAATTACT	1269	8	Wound responsive element
SlbHLH009	I-box	atGATAAGGTC	1603	10	Light responsive element
SlbHLH009	circadian	CAAAGATATC	1881	9	Circadian control element
SlbHLH009	TCA-element	CCATCTTTTT	1980	9	Salicylic acid responsive element
SlbHLH009	CGTCA-motif	CGTCA	272	5	MeJA responsive element
SlbHLH009	CGTCA-motif	CGTCA	1194	5	MeJA responsive element
SlbHLH009	CGTCA-motif	CGTCA	1436	5	MeJA responsive element
SlbHLH009	P-box	CCTTTTG	1384	7	Gibberellin responsive element
SlbHLH009	ERE	ATTTTAAA	1218	8	Ethylene responsive element
SlbHLH009	ERE	ATTTTAAA	1705	8	Ethylene responsive element
SlbHLH009	ERE	ATTTCATA	1805	8	Ethylene responsive element
SlbHLH009	MRE	AACCTAA	1450	7	Light responsive element
SlbHLH009	Box 4	ATTAAT	7	6	Light responsive element
SlbHLH009	Box 4	ATTAAT	1555	6	Light responsive element
SlbHLH009	Box 4	ATTAAT	1799	6	Light responsive element
SlbHLH009	TGACG-motif	TGACG	272	5	MeJA responsive element
SlbHLH009	TGACG-motif	TGACG	1194	5	MeJA responsive element
SlbHLH009	TGACG-motif	TGACG	1436	5	MeJA responsive element
SlbHLH009	GT1-motif	GGTTAA	1920	6	Light responsive element
SlbHLH009	CAT-box	GCCACT	663	6	Meristem expression related element
SlbHLH009	CAT-box	GCCACT	686	6	Meristem expression related element
SlbHLH010	G-box	TAACACGTAG	1575	9	Light responsive element
SlbHLH010	G-box	TAAACGTG	1629	8	Light responsive element
SlbHLH010	G-box	TACGTG	1717	6	Light responsive element
SlbHLH010	TATC-box	TATCCCA	1851	7	Gibberellin responsive element
SlbHLH010	Sp1	GGGCGG	1284	6	Light responsive element
SlbHLH010	MRE	AACCTAA	1963	7	Light responsive element
SlbHLH010	Box 4	ATTAAT	636	6	Light responsive element
SlbHLH010	Box 4	ATTAAT	654	6	Light responsive element
SlbHLH010	Box 4	ATTAAT	1321	6	Light responsive element
SlbHLH010	AE-box	AGAAACTT	326	8	Light responsive element
SlbHLH010	TC-rich repeats	ATTCTCTAAC	1092	9	Defense and stress responsive element
SlbHLH010	TGACG-motif	TGACG	153	5	MeJA responsive element
SlbHLH010	TGACG-motif	TGACG	499	5	MeJA responsive element
SlbHLH010	G-Box	CACGTT	1631	6	Light responsive element
SlbHLH010	I-box	AGATAAGG	167	8	Light responsive element
SlbHLH010	I-box	AGATAAGG	1275	8	Light responsive element
SlbHLH010	circadian	CAAAGATATC	888	9	Circadian control element
SlbHLH010	GATA-motif	AAGGATAAGG	1273	9	Light responsive element
SlbHLH010	ERE	ATTTTAAA	730	8	Ethylene responsive element
SlbHLH010	ERE	ATTTTAAA	1394	8	Ethylene responsive element
SlbHLH010	TCA-element	CCATCTTTTT	430	9	Salicylic acid responsive element
SlbHLH010	CGTCA-motif	CGTCA	153	5	MeJA responsive element
SlbHLH010	CGTCA-motif	CGTCA	499	5	MeJA responsive element
SlbHLH010	ABRE	ACGTG	1632	5	Abscisic acid responsive element
SlbHLH010	ABRE	ACGTG	1718	5	Abscisic acid responsive element
SlbHLH010	Box II	TGGTAATAA	1623	9	Light responsive element
SlbHLH010	TGA-element	AACGAC	849	6	Auxin responsive element
SlbHLH010	WUN-motif	AAATTACT	1111	8	Wound responsive element
SlbHLH010	WUN-motif	AAATTACTA	1569	9	Wound responsive element
SlbHLH010	TCT-motif	TCTTAC	1503	6	Light responsive element
SlbHLH011	TCA-element	CCATCTTTTT	1499	9	Salicylic acid responsive element
SlbHLH011	CGTCA-motif	CGTCA	1188	5	MeJA responsive element
SlbHLH011	ERE	ATTTTAAA	832	8	Ethylene responsive element
SlbHLH011	ABRE	ACGTG	1279	5	Abscisic acid responsive element
SlbHLH011	TGA-element	AACGAC	1650	6	Auxin responsive element
SlbHLH011	MBS	CAACTG	89	6	Drought responsive element
SlbHLH011	MBS	CAACTG	1886	6	Drought responsive element
SlbHLH011	WUN-motif	AAATTTCCT	936	9	Wound responsive element
SlbHLH011	TCT-motif	TCTTAC	783	6	Light responsive element
SlbHLH011	TCT-motif	TCTTAC	1259	6	Light responsive element
SlbHLH011	GA-motif	ATAGATAA	323	8	Light responsive element
SlbHLH011	AE-box	AGAAACAA	688	8	Light responsive element
SlbHLH011	AE-box	AGAAACAA	1066	8	Light responsive element
SlbHLH011	TC-rich repeats	GTTTTCTTAC	895	9	Defense and stress responsive element
SlbHLH011	Box 4	ATTAAT	722	6	Light responsive element
SlbHLH011	TGACG-motif	TGACG	1188	5	MeJA responsive element
SlbHLH011	G-Box	CACGTT	1279	6	Light responsive element
SlbHLH012	circadian	CAAAGATATC	497	9	Circadian control element
SlbHLH012	circadian	CAAAGATATC	851	9	Circadian control element
SlbHLH012	ERE	ATTTCATA	23	8	Ethylene responsive element
SlbHLH012	ERE	ATTTTAAA	479	8	Ethylene responsive element
SlbHLH012	ERE	ATTTCATA	1245	8	Ethylene responsive element
SlbHLH012	GATA-motif	GATAGGA	1278	7	Light responsive element
SlbHLH012	LTR	CCGAAA	1079	6	Low-temperature responsive element
SlbHLH012	ABRE	ACGTG	792	5	Abscisic acid responsive element
SlbHLH012	ABRE	ACGTG	1494	5	Abscisic acid responsive element
SlbHLH012	ABRE	ACGTG	1507	5	Abscisic acid responsive element
SlbHLH012	ABRE	ACGTG	1519	5	Abscisic acid responsive element
SlbHLH012	WUN-motif	AAATTACT	245	8	Wound responsive element
SlbHLH012	TCT-motif	TCTTAC	985	6	Light responsive element
SlbHLH012	TGA-element	AACGAC	334	6	Auxin responsive element
SlbHLH012	GT1-motif	GGTTAA	47	6	Light responsive element
SlbHLH012	GT1-motif	GGTTAA	1040	6	Light responsive element
SlbHLH012	GT1-motif	GGTTAA	1092	6	Light responsive element
SlbHLH012	G-box	TACGTG	792	6	Light responsive element
SlbHLH012	G-box	TACGTG	1493	6	Light responsive element
SlbHLH012	G-box	TACGTG	1507	6	Light responsive element
SlbHLH012	G-box	TACGTG	1519	6	Light responsive element
SlbHLH012	TATC-box	TATCCCA	1069	7	Gibberellin responsive element
SlbHLH012	MBSI	aaaAaaC(G/C)GTTA	48	10.5	Flavonoid biosynthetic genes regulation element
SlbHLH012	Box 4	ATTAAT	752	6	Light responsive element
SlbHLH012	TC-rich repeats	GTTTTCTTAC	981	9	Defense and stress responsive element
SlbHLH013	WUN-motif	AAATTACTA	1369	9	Wound responsive element
SlbHLH013	WUN-motif	AAATTACTA	1406	9	Wound responsive element
SlbHLH013	TCT-motif	TCTTAC	113	6	Light responsive element
SlbHLH013	ABRE	ACGTG	926	5	Abscisic acid responsive element
SlbHLH013	ACE	CTAACGTATT	71	9	Light responsive element
SlbHLH013	TCA-element	CCATCTTTTT	230	9	Salicylic acid responsive element
SlbHLH013	ERE	ATTTTAAA	190	8	Ethylene responsive element
SlbHLH013	ERE	ATTTTAAA	282	8	Ethylene responsive element
SlbHLH013	ERE	ATTTTAAA	501	8	Ethylene responsive element
SlbHLH013	ERE	ATTTTAAA	1531	8	Ethylene responsive element
SlbHLH013	P-box	CCTTTTG	671	7	Gibberellin responsive element
SlbHLH013	GATA-motif	AAGGATAAGG	1641	9	Light responsive element
SlbHLH013	AT1-motif	AATTATTTTTTATT	469	13	Light responsive element
SlbHLH013	I-box	gGATAAGGTG	1639	9	Light responsive element
SlbHLH013	TC-rich repeats	GTTTTCTTAC	109	10	Defense and stress responsive element
SlbHLH013	AE-box	AGAAACTT	1047	8	Light responsive element
SlbHLH013	AE-box	AGAAACAA	1618	8	Light responsive element
SlbHLH013	Box 4	ATTAAT	267	6	Light responsive element
SlbHLH013	Box 4	ATTAAT	497	6	Light responsive element
SlbHLH013	Box 4	ATTAAT	1110	6	Light responsive element
SlbHLH013	Box 4	ATTAAT	1705	6	Light responsive element
SlbHLH013	Sp1	GGGCGG	551	6	Light responsive element
SlbHLH013	G-box	TACGTG	926	6	Light responsive element
SlbHLH013	GT1-motif	GGTTAA	1714	6	Light responsive element
SlbHLH013	chs-CMA1a	TTACTTAA	1488	8	Light responsive element
SlbHLH013	GCN4_motif	TGAGTCA	960	7	Endosperm expression related element
SlbHLH013	chs-CMA2a	TCACTTGA	422	8	Light responsive element
SlbHLH014	AT1-motif	AATTATTTTTTATT	320	13	Light responsive element
SlbHLH014	I-box	TGATAATGT	1030	9	Light responsive element
SlbHLH014	P-box	CCTTTTG	1180	7	Gibberellin responsive element
SlbHLH014	ERE	ATTTTAAA	344	8	Ethylene responsive element
SlbHLH014	ERE	ATTTCATA	707	8	Ethylene responsive element
SlbHLH014	AuxRR-core	GGTCCAT	1660	7	Auxin responsive element
SlbHLH014	TCA-element	CCATCTTTTT	234	9	Salicylic acid responsive element
SlbHLH014	ABRE	GCAACGTGTC	399	9	Abscisic acid responsive element
SlbHLH014	ABRE	CACGTG	401	6	Abscisic acid responsive element
SlbHLH014	ABRE	ACGTG	402	5	Abscisic acid responsive element
SlbHLH014	GA-motif	ATAGATAA	191	8	Light responsive element
SlbHLH014	MBS	CAACTG	1832	6	Drought responsive element
SlbHLH014	WUN-motif	AAATTACT	1156	8	Wound responsive element
SlbHLH014	TCT-motif	TCTTAC	1211	6	Light responsive element
SlbHLH014	CAT-box	GCCACT	575	6	Meristem expression related element
SlbHLH014	GT1-motif	GTGTGTGAA	802	9	Light responsive element
SlbHLH014	G-box	tgACACGTGGCA	398	12	Light responsive element
SlbHLH014	G-box	ACACGTGGC	399	9	Light responsive element
SlbHLH014	G-box	CACGTG	401	6	Light responsive element
SlbHLH014	TATC-box	TATCCCA	994	7	Gibberellin responsive element
SlbHLH014	Sp1	GGGCGG	1570	6	Light responsive element
SlbHLH014	Box 4	ATTAAT	361	6	Light responsive element
SlbHLH014	Box 4	ATTAAT	426	6	Light responsive element
SlbHLH014	Box 4	ATTAAT	864	6	Light responsive element
SlbHLH014	Box 4	ATTAAT	1191	6	Light responsive element
SlbHLH014	MRE	AACCTAA	1231	7	Light responsive element
SlbHLH014	G-Box	CACGTG	401	6	Light responsive element
SlbHLH015	GT1-motif	GGTTAA	1201	6	Light responsive element
SlbHLH015	GT1-motif	GGTTAA	1329	6	Light responsive element
SlbHLH015	GT1-motif	GGTTAA	1341	6	Light responsive element
SlbHLH015	GT1-motif	GGTTAA	1623	6	Light responsive element
SlbHLH015	chs-CMA1a	TTACTTAA	877	8	Light responsive element
SlbHLH015	G-box	CCACGTAA	981	8	Light responsive element
SlbHLH015	G-box	TACGTG	982	6	Light responsive element
SlbHLH015	G-box	CACGTG	1206	6	Light responsive element
SlbHLH015	AE-box	AGAAACAA	1560	8	Light responsive element
SlbHLH015	AE-box	AGAAACAA	1634	8	Light responsive element
SlbHLH015	MRE	AACCTAA	976	7	Light responsive element
SlbHLH015	MRE	AACCTAA	1113	7	Light responsive element
SlbHLH015	G-Box	CACGTT	1004	6	Light responsive element
SlbHLH015	G-Box	CACGTG	1206	6	Light responsive element
SlbHLH015	LAMP-element	CTTTATCA	1010	8	Light responsive element
SlbHLH015	AT1-motif	AATTATTTTTTATT	453	13	Light responsive element
SlbHLH015	ERE	ATTTTAAA	107	8	Ethylene responsive element
SlbHLH015	ERE	ATTTTAAA	698	8	Ethylene responsive element
SlbHLH015	ERE	ATTTTAAA	897	8	Ethylene responsive element
SlbHLH015	ERE	ATTTTAAA	1166	8	Ethylene responsive element
SlbHLH015	ERE	ATTTTAAA	1239	8	Ethylene responsive element
SlbHLH015	P-box	CCTTTTG	121	7	Gibberellin responsive element
SlbHLH015	GATA-motif	AAGATAAGATT	854	10	Light responsive element
SlbHLH015	GATA-motif	GATAGGA	968	7	Light responsive element
SlbHLH015	ABRE	ACGTG	983	5	Abscisic acid responsive element
SlbHLH015	ABRE	ACGTG	1005	5	Abscisic acid responsive element
SlbHLH015	ABRE	GACACGTGGC	1204	9	Abscisic acid responsive element
SlbHLH015	ABRE	CACGTG	1206	6	Abscisic acid responsive element
SlbHLH015	ABRE	ACGTG	1207	5	Abscisic acid responsive element
SlbHLH015	ACE	CTAACGTATT	1548	9	Light responsive element
SlbHLH015	MBS	CAACTG	1580	6	Drought responsive element
SlbHLH015	WUN-motif	AAATTTCTT	258	9	Wound responsive element
SlbHLH015	GA-motif	ATAGATAA	858	8	Light responsive element
SlbHLH016	WUN-motif	AAATTTCTT	492	9	Wound responsive element
SlbHLH016	MBS	CAACTG	1939	6	Drought responsive element
SlbHLH016	Box II	CCACGTGGC	470	9	Light responsive element
SlbHLH016	ABRE	CACGTG	472	6	Abscisic acid responsive element
SlbHLH016	ABRE	ACGTG	473	5	Abscisic acid responsive element
SlbHLH016	CGTCA-motif	CGTCA	647	5	MeJA responsive element
SlbHLH016	CGTCA-motif	CGTCA	1981	5	MeJA responsive element
SlbHLH016	P-box	CCTTTTG	658	7	Gibberellin responsive element
SlbHLH016	GATA-motif	AAGATAAGATT	980	10	Light responsive element
SlbHLH016	GATA-motif	AAGATAAGATT	1502	10	Light responsive element
SlbHLH016	G-Box	TCCACATGGCA	469	10	Light responsive element
SlbHLH016	G-Box	CACGTG	472	6	Light responsive element
SlbHLH016	TGACG-motif	TGACG	647	5	MeJA responsive element
SlbHLH016	TGACG-motif	TGACG	1981	5	MeJA responsive element
SlbHLH016	TC-rich repeats	ATTCTCTAAC	1875	9	Defense and stress responsive element
SlbHLH016	Box 4	ATTAAT	606	6	Light responsive element
SlbHLH016	Box 4	ATTAAT	1530	6	Light responsive element
SlbHLH016	Box 4	ATTAAT	1883	6	Light responsive element
SlbHLH016	Box 4	ATTAAT	1887	6	Light responsive element
SlbHLH016	TATC-box	TATCCCA	1245	7	Gibberellin responsive element
SlbHLH016	G-box	TCCACGTGGCATT	467	12	Light responsive element
SlbHLH016	G-box	CTTCCACGTGGCA	469	12	Light responsive element
SlbHLH016	G-box	GCCACGTGGA	470	10	Light responsive element
SlbHLH016	G-box	CACGTG	472	6	Light responsive element
SlbHLH016	GT1-motif	GGTTAAT	444	7	Light responsive element
SlbHLH016	GT1-motif	GGTTAA	445	6	Light responsive element
SlbHLH016	CAT-box	GCCACT	878	6	Meristem expression related element
SlbHLH016	CAT-box	GCCACT	918	6	Meristem expression related element
SlbHLH016	CAT-box	GCCACT	1400	6	Meristem expression related element
SlbHLH017	circadian	CAAAGATATC	1358	9	Circadian control element
SlbHLH017	ERE	ATTTTAAA	97	8	Ethylene responsive element
SlbHLH017	CGTCA-motif	CGTCA	387	5	MeJA responsive element
SlbHLH017	CGTCA-motif	CGTCA	574	5	MeJA responsive element
SlbHLH017	CGTCA-motif	CGTCA	577	5	MeJA responsive element
SlbHLH017	CGTCA-motif	CGTCA	694	5	MeJA responsive element
SlbHLH017	LTR	CCGAAA	1270	6	Low-temperature responsive element
SlbHLH017	ACE	CTAACGTATT	1525	9	Light responsive element
SlbHLH017	ABRE	ACGTG	231	5	Abscisic acid responsive element
SlbHLH017	ABRE	ACGTG	703	5	Abscisic acid responsive element
SlbHLH017	ABRE	ACGTG	1037	5	Abscisic acid responsive element
SlbHLH017	ABRE	CACGTG	1815	6	Abscisic acid responsive element
SlbHLH017	ABRE	ACGTG	1816	5	Abscisic acid responsive element
SlbHLH017	TCT-motif	TCTTAC	699	6	Light responsive element
SlbHLH017	WUN-motif	CCATTTCAA	124	9	Wound responsive element
SlbHLH017	MBS	CAACTG	580	6	Drought responsive element
SlbHLH017	G-box	TACGTG	231	6	Light responsive element
SlbHLH017	G-box	TACGTG	702	6	Light responsive element
SlbHLH017	G-box	TAACACGTAG	734	9	Light responsive element
SlbHLH017	G-box	CACGTG	1815	6	Light responsive element
SlbHLH017	Box 4	ATTAAT	991	6	Light responsive element
SlbHLH017	Box 4	ATTAAT	1167	6	Light responsive element
SlbHLH017	Box 4	ATTAAT	1334	6	Light responsive element
SlbHLH017	Box 4	ATTAAT	1483	6	Light responsive element
SlbHLH017	Box 4	ATTAAT	1700	6	Light responsive element
SlbHLH017	Box 4	ATTAAT	1754	6	Light responsive element
SlbHLH017	MRE	AACCTAA	1214	7	Light responsive element
SlbHLH017	G-Box	CACGTT	1036	6	Light responsive element
SlbHLH017	G-Box	CACGTGAAA	1812	9	Light responsive element
SlbHLH017	G-Box	CACGTG	1815	6	Light responsive element
SlbHLH017	TGACG-motif	TGACG	387	5	MeJA responsive element
SlbHLH017	TGACG-motif	TGACG	574	5	MeJA responsive element
SlbHLH017	TGACG-motif	TGACG	577	5	MeJA responsive element
SlbHLH017	TGACG-motif	TGACG	694	5	MeJA responsive element
SlbHLH018	Box 4	ATTAAT	803	6	Light responsive element
SlbHLH018	Box 4	ATTAAT	902	6	Light responsive element
SlbHLH018	MRE	AACCTAA	524	7	Light responsive element
SlbHLH018	G-Box	CACGTT	1016	6	Light responsive element
SlbHLH018	TGACG-motif	TGACG	1602	5	MeJA responsive element
SlbHLH018	ATCT-motif	AATCTAATCC	521	9	Light responsive element
SlbHLH018	GCN4_motif	TGAGTCA	871	7	Endosperm expression related element
SlbHLH018	G-box	CACGAC	166	6	Light responsive element
SlbHLH018	G-box	TAAACGTG	1014	8	Light responsive element
SlbHLH018	motif I	gGTACGTGGCG	1577	10	Root specific regulatory element
SlbHLH018	ABRE	ACGTG	1017	5	Abscisic acid responsive element
SlbHLH018	MBS	CAACTG	1770	6	Drought responsive element
SlbHLH018	WUN-motif	TTATTACAT	156	9	Wound responsive element
SlbHLH018	WUN-motif	TAATTACTC	535	9	Wound responsive element
SlbHLH018	I-box	AGATAAGG	576	8	Light responsive element
SlbHLH018	ERE	ATTTTAAA	1326	8	Ethylene responsive element
SlbHLH018	GATA-motif	AAGGATAAGG	519	9	Light responsive element
SlbHLH018	GATA-motif	AAGGATAAGG	1474	9	Light responsive element
SlbHLH018	CGTCA-motif	CGTCA	1602	5	MeJA responsive element
SlbHLH019	ERE	ATTTTAAA	820	8	Ethylene responsive element
SlbHLH019	ERE	ATTTTAAA	1713	8	Ethylene responsive element
SlbHLH019	TCA-element	CCATCTTTTT	1219	9	Salicylic acid responsive element
SlbHLH019	AT1-motif	AATTATTTTTTATT	830	13	Light responsive element
SlbHLH019	WUN-motif	CCATTTCAA	42	9	Wound responsive element
SlbHLH019	MBS	CAACTG	1270	6	Drought responsive element
SlbHLH019	LTR	CCGAAA	1334	6	Low-temperature responsive element
SlbHLH019	ABRE	ACGTG	152	5	Abscisic acid responsive element
SlbHLH019	ABRE	CACGTG	270	6	Abscisic acid responsive element
SlbHLH019	ABRE	ACGTG	271	5	Abscisic acid responsive element
SlbHLH019	G-box	TACGTG	152	6	Light responsive element
SlbHLH019	G-box	CACGTG	270	6	Light responsive element
SlbHLH019	GT1-motif	GGTTAA	999	6	Light responsive element
SlbHLH019	GT1-motif	GGTTAA	1025	6	Light responsive element
SlbHLH019	GT1-motif	GGTTAA	1033	6	Light responsive element
SlbHLH019	G-Box	CACGTG	270	6	Light responsive element
SlbHLH019	Box 4	ATTAAT	75	6	Light responsive element
SlbHLH019	Box 4	ATTAAT	576	6	Light responsive element
SlbHLH019	Box 4	ATTAAT	725	6	Light responsive element
SlbHLH019	Box 4	ATTAAT	1609	6	Light responsive element
SlbHLH019	AE-box	AGAAACTT	1441	8	Light responsive element
SlbHLH019	TC-rich repeats	GTTTTCTTAC	888	9	Defense and stress responsive element
SlbHLH020	TGACG-motif	TGACG	399	5	MeJA responsive element
SlbHLH020	TGACG-motif	TGACG	1758	5	MeJA responsive element
SlbHLH020	TGACG-motif	TGACG	1777	5	MeJA responsive element
SlbHLH020	AE-box	AGAAACAA	610	8	Light responsive element
SlbHLH020	Box 4	ATTAAT	1280	6	Light responsive element
SlbHLH020	MRE	AACCTAA	119	7	Light responsive element
SlbHLH020	MRE	AACCTAA	1980	7	Light responsive element
SlbHLH020	TATC-box	TATCCCA	65	7	Gibberellin responsive element
SlbHLH020	GT1-motif	GGTTAA	869	6	Light responsive element
SlbHLH020	GT1-motif	GGTTAA	1482	6	Light responsive element
SlbHLH020	TCT-motif	TCTTAC	1964	6	Light responsive element
SlbHLH020	WUN-motif	AAATTACTA	889	9	Wound responsive element
SlbHLH020	WUN-motif	AAATTACT	890	8	Wound responsive element
SlbHLH020	WUN-motif	CAATTACAT	1697	9	Wound responsive element
SlbHLH020	WUN-motif	AAATTACTA	1824	9	Wound responsive element
SlbHLH020	WUN-motif	AAATTACT	1825	8	Wound responsive element
SlbHLH020	WUN-motif	AAATTACT	1853	8	Wound responsive element
SlbHLH020	MBS	CAACTG	1028	6	Drought responsive element
SlbHLH020	MBS	CAACTG	1202	6	Drought responsive element
SlbHLH020	MBS	CAACTG	1266	6	Drought responsive element
SlbHLH020	MBS	CAACTG	1679	6	Drought responsive element
SlbHLH020	MBS	CAACTG	1761	6	Drought responsive element
SlbHLH020	GARE-motif	TCTGTTG	1042	7	Gibberellin responsive element
SlbHLH020	GARE-motif	TCTGTTG	1930	7	Gibberellin responsive element
SlbHLH020	LTR	CCGAAA	1526	6	Low-temperature responsive element
SlbHLH020	CGTCA-motif	CGTCA	399	5	MeJA responsive element
SlbHLH020	CGTCA-motif	CGTCA	1758	5	MeJA responsive element
SlbHLH020	CGTCA-motif	CGTCA	1777	5	MeJA responsive element
SlbHLH020	ERE	ATTTCATA	828	8	Ethylene responsive element
SlbHLH020	GATA-motif	AAGATAAGATT	429	10	Light responsive element
SlbHLH020	circadian	CAAAGATATC	68	9	Circadian control element
SlbHLH020	circadian	CAAAGATATC	642	9	Circadian control element
SlbHLH021	Box 4	ATTAAT	298	6	Light responsive element
SlbHLH021	Box 4	ATTAAT	899	6	Light responsive element
SlbHLH021	Box 4	ATTAAT	1529	6	Light responsive element
SlbHLH021	Box 4	ATTAAT	1602	6	Light responsive element
SlbHLH021	LAMP-element	CTTTATCA	203	8	Light responsive element
SlbHLH021	TGACG-motif	TGACG	310	5	MeJA responsive element
SlbHLH021	TGACG-motif	TGACG	1123	5	MeJA responsive element
SlbHLH021	G-Box	CACGTT	1938	6	Light responsive element
SlbHLH021	GT1-motif	GGTTAA	511	6	Light responsive element
SlbHLH021	GT1-motif	GGTTAAT	685	7	Light responsive element
SlbHLH021	GT1-motif	GGTTAA	970	6	Light responsive element
SlbHLH021	CAT-box	GCCACT	1833	6	Meristem expression related element
SlbHLH021	G-box	TACGTG	519	6	Light responsive element
SlbHLH021	G-box	TACGTG	818	6	Light responsive element
SlbHLH021	G-box	TACGTG	871	6	Light responsive element
SlbHLH021	ABRE	ACGTG	520	5	Abscisic acid responsive element
SlbHLH021	ABRE	ACGTG	819	5	Abscisic acid responsive element
SlbHLH021	ABRE	ACGTG	871	5	Abscisic acid responsive element
SlbHLH021	ABRE	ACGTG	1938	5	Abscisic acid responsive element
SlbHLH021	LTR	CCGAAA	729	6	Low-temperature responsive element
SlbHLH021	LTR	CCGAAA	959	6	Low-temperature responsive element
SlbHLH021	WUN-motif	AAATTACT	793	8	Wound responsive element
SlbHLH021	WUN-motif	AAATTACT	1023	8	Wound responsive element
SlbHLH021	CGTCA-motif	CGTCA	310	5	MeJA responsive element
SlbHLH021	CGTCA-motif	CGTCA	1123	5	MeJA responsive element
SlbHLH021	ERE	ATTTTAAA	70	8	Ethylene responsive element
SlbHLH021	ERE	ATTTTAAA	117	8	Ethylene responsive element
SlbHLH021	ERE	ATTTTAAA	1268	8	Ethylene responsive element
SlbHLH022	TCA-element	CCATCTTTTT	240	9	Salicylic acid responsive element
SlbHLH022	GATA-motif	AAGATAAGATT	1078	10	Light responsive element
SlbHLH022	ERE	ATTTCATA	4	8	Ethylene responsive element
SlbHLH022	ERE	ATTTTAAA	404	8	Ethylene responsive element
SlbHLH022	ERE	ATTTTAAA	432	8	Ethylene responsive element
SlbHLH022	ERE	ATTTTAAA	504	8	Ethylene responsive element
SlbHLH022	ERE	ATTTTAAA	992	8	Ethylene responsive element
SlbHLH022	TCT-motif	TCTTAC	249	6	Light responsive element
SlbHLH022	TCT-motif	TCTTAC	285	6	Light responsive element
SlbHLH022	TCT-motif	TCTTAC	768	6	Light responsive element
SlbHLH022	TCT-motif	TCTTAC	1513	6	Light responsive element
SlbHLH022	TCT-motif	TCTTAC	1859	6	Light responsive element
SlbHLH022	ABRE	ACGTG	1359	5	Abscisic acid responsive element
SlbHLH022	ABRE	TACGGTC	1638	7	Abscisic acid responsive element
SlbHLH022	ATCT-motif	AATCTAATCC	1079	9	Light responsive element
SlbHLH022	CAT-box	GCCACT	1601	6	Meristem expression related element
SlbHLH022	TCCC-motif	TCTCCCT	1956	7	Light responsive element
SlbHLH022	G-Box	CACGTT	1359	6	Light responsive element
SlbHLH022	AE-box	AGAAACAA	763	8	Light responsive element
SlbHLH022	TC-rich repeats	GTTTTCTTAC	281	9	Defense and stress responsive element
SlbHLH022	TC-rich repeats	ATTCTCTAAC	1509	9	Defense and stress responsive element
SlbHLH022	Box 4	ATTAAT	194	6	Light responsive element
SlbHLH022	Box 4	ATTAAT	349	6	Light responsive element
SlbHLH022	Box 4	ATTAAT	532	6	Light responsive element
SlbHLH022	Box 4	ATTAAT	627	6	Light responsive element
SlbHLH022	Box 4	ATTAAT	1326	6	Light responsive element
SlbHLH022	Box 4	ATTAAT	1564	6	Light responsive element
SlbHLH023	CAT-box	GCCACT	741	6	Meristem expression related element
SlbHLH023	chs-CMA1a	TTACTTAA	1102	8	Light responsive element
SlbHLH023	G-box	TACGTG	746	6	Light responsive element
SlbHLH023	G-box	CACGTG	1056	6	Light responsive element
SlbHLH023	G-box	CACGAC	1691	6	Light responsive element
SlbHLH023	G-box	CACGTC	1700	6	Light responsive element
SlbHLH023	G-box	CCACGTAA	1730	8	Light responsive element
SlbHLH023	G-box	TACGTG	1731	6	Light responsive element
SlbHLH023	Box 4	ATTAAT	1198	6	Light responsive element
SlbHLH023	Box 4	ATTAAT	1437	6	Light responsive element
SlbHLH023	Box 4	ATTAAT	1846	6	Light responsive element
SlbHLH023	TGACG-motif	TGACG	272	5	MeJA responsive element
SlbHLH023	TGACG-motif	TGACG	761	5	MeJA responsive element
SlbHLH023	G-Box	CACGTG	1056	6	Light responsive element
SlbHLH023	circadian	CAAAGATATC	833	9	Circadian control element
SlbHLH023	ERE	ATTTTAAA	973	8	Ethylene responsive element
SlbHLH023	ERE	ATTTTAAA	1342	8	Ethylene responsive element
SlbHLH023	CGTCA-motif	CGTCA	272	5	MeJA responsive element
SlbHLH023	CGTCA-motif	CGTCA	761	5	MeJA responsive element
SlbHLH023	TCA-element	CCATCTTTTT	357	9	Salicylic acid responsive element
SlbHLH023	ABRE	ACGTG	747	5	Abscisic acid responsive element
SlbHLH023	ABRE	CACGTG	1056	6	Abscisic acid responsive element
SlbHLH023	ABRE	ACGTG	1057	5	Abscisic acid responsive element
SlbHLH023	ABRE	ACGTG	1700	5	Abscisic acid responsive element
SlbHLH023	ABRE	ACGTG	1732	5	Abscisic acid responsive element
SlbHLH023	TCT-motif	TCTTAC	383	6	Light responsive element
SlbHLH023	TCT-motif	TCTTAC	408	6	Light responsive element
SlbHLH023	TGA-element	AACGAC	1928	6	Auxin responsive element
SlbHLH024	I-box	cCATATCCAAT	1887	10	Light responsive element
SlbHLH024	circadian	CAAAGATATC	724	9	Circadian control element
SlbHLH024	ERE	ATTTTAAA	466	8	Ethylene responsive element
SlbHLH024	ERE	ATTTTAAA	1479	8	Ethylene responsive element
SlbHLH024	ABRE	ACGTG	678	5	Abscisic acid responsive element
SlbHLH024	ABRE	CACGTG	1366	6	Abscisic acid responsive element
SlbHLH024	ABRE	ACGTG	1367	5	Abscisic acid responsive element
SlbHLH024	ACE	GACACGTATG	675	9	Light responsive element
SlbHLH024	Gap-box	CAAATGAA(A/G)A	446	9	Light responsive element
SlbHLH024	chs-CMA1a	TTACTTAA	1502	8	Light responsive element
SlbHLH024	GT1-motif	GGTTAA	185	6	Light responsive element
SlbHLH024	GT1-motif	GGTTAAT	204	7	Light responsive element
SlbHLH024	GT1-motif	GGTTAA	833	6	Light responsive element
SlbHLH024	GT1-motif	GGTTAA	1409	6	Light responsive element
SlbHLH024	MBSI	TTTTTACGGTTA	826	11	Flavonoid biosynthetic genes regulation element
SlbHLH024	G-box	TACGTG	677	6	Light responsive element
SlbHLH024	G-box	CACGTG	1366	6	Light responsive element
SlbHLH024	AE-box	AGAAACAA	791	8	Light responsive element
SlbHLH024	Box 4	ATTAAT	155	6	Light responsive element
SlbHLH024	Box 4	ATTAAT	843	6	Light responsive element
SlbHLH024	Box 4	ATTAAT	1035	6	Light responsive element
SlbHLH024	Box 4	ATTAAT	1095	6	Light responsive element
SlbHLH024	Box 4	ATTAAT	1337	6	Light responsive element
SlbHLH024	Box 4	ATTAAT	1357	6	Light responsive element
SlbHLH024	Box 4	ATTAAT	1493	6	Light responsive element
SlbHLH024	Box 4	ATTAAT	1531	6	Light responsive element
SlbHLH024	Box 4	ATTAAT	1636	6	Light responsive element
SlbHLH024	MRE	AACCTAA	201	7	Light responsive element
SlbHLH024	G-Box	CACGTG	1366	6	Light responsive element
SlbHLH025	AT1-motif	AATTATTTTTTATT	1635	13	Light responsive element
SlbHLH025	I-box	cCATATCCAAT	1873	10	Light responsive element
SlbHLH025	ERE	ATTTCATA	577	8	Ethylene responsive element
SlbHLH025	TCA-element	CCATCTTTTT	364	9	Salicylic acid responsive element
SlbHLH025	TCA-element	CCATCTTTTT	1268	9	Salicylic acid responsive element
SlbHLH025	GA-motif	ATAGATAA	1590	8	Light responsive element
SlbHLH025	TGA-element	AACGAC	190	6	Auxin responsive element
SlbHLH025	TGA-element	AACGAC	595	6	Auxin responsive element
SlbHLH025	Gap-box	CAAATGAA(A/G)A	1785	9	Light responsive element
SlbHLH025	GT1-motif	GGTTAA	779	6	Light responsive element
SlbHLH025	GT1-motif	GGTTAA	1247	6	Light responsive element
SlbHLH025	Box 4	ATTAAT	358	6	Light responsive element
SlbHLH025	Box 4	ATTAAT	936	6	Light responsive element
SlbHLH025	Box 4	ATTAAT	1005	6	Light responsive element
SlbHLH025	Box 4	ATTAAT	1060	6	Light responsive element
SlbHLH025	Box 4	ATTAAT	1233	6	Light responsive element
SlbHLH025	Box 4	ATTAAT	1288	6	Light responsive element
SlbHLH025	Box 4	ATTAAT	1301	6	Light responsive element
SlbHLH025	Box 4	ATTAAT	1321	6	Light responsive element
SlbHLH025	Box 4	ATTAAT	1362	6	Light responsive element
SlbHLH025	AE-box	AGAAACAA	733	8	Light responsive element
SlbHLH025	AE-box	AGAAACAA	1839	8	Light responsive element
SlbHLH025	LAMP-element	CTTTATCA	465	8	Light responsive element
SlbHLH026	GATA-motif	AAGATAAGATT	873	10	Light responsive element
SlbHLH026	ERE	ATTTCATA	167	8	Ethylene responsive element
SlbHLH026	ERE	ATTTCATA	493	8	Ethylene responsive element
SlbHLH026	ERE	ATTTCATA	1177	8	Ethylene responsive element
SlbHLH026	TCA-element	CCATCTTTTT	645	9	Salicylic acid responsive element
SlbHLH026	I-box	cCATATCCAAT	1182	10	Light responsive element
SlbHLH026	AT1-motif	AATTATTTTTTATT	1637	13	Light responsive element
SlbHLH026	GA-motif	ATAGATAA	1592	8	Light responsive element
SlbHLH026	WUN-motif	AAATTACT	315	8	Wound responsive element
SlbHLH026	WUN-motif	TTATTACAT	1974	9	Wound responsive element
SlbHLH026	GCN4_motif	TGAGTCA	249	7	Endosperm expression related element
SlbHLH026	chs-CMA1a	TTACTTAA	1523	8	Light responsive element
SlbHLH026	GT1-motif	GGTTAA	1248	6	Light responsive element
SlbHLH026	MRE	AACCTAA	1480	7	Light responsive element
SlbHLH026	Box 4	ATTAAT	30	6	Light responsive element
SlbHLH026	Box 4	ATTAAT	309	6	Light responsive element
SlbHLH026	Box 4	ATTAAT	489	6	Light responsive element
SlbHLH026	Box 4	ATTAAT	1057	6	Light responsive element
SlbHLH026	Box 4	ATTAAT	1234	6	Light responsive element
SlbHLH026	Box 4	ATTAAT	1321	6	Light responsive element
SlbHLH026	Box 4	ATTAAT	1363	6	Light responsive element
SlbHLH026	AE-box	AGAAACAA	1840	8	Light responsive element
SlbHLH027	GA-motif	ATAGATAA	209	8	Light responsive element
SlbHLH027	GA-motif	ATAGATAA	474	8	Light responsive element
SlbHLH027	WUN-motif	AAATTACT	1003	8	Wound responsive element
SlbHLH027	WUN-motif	AAATTACTA	1017	9	Wound responsive element
SlbHLH027	ABRE	ACGTG	1373	5	Abscisic acid responsive element
SlbHLH027	ABRE	CACGTG	1470	6	Abscisic acid responsive element
SlbHLH027	ABRE	ACGTG	1471	5	Abscisic acid responsive element
SlbHLH027	ERE	ATTTCATA	697	8	Ethylene responsive element
SlbHLH027	ERE	ATTTTAAA	928	8	Ethylene responsive element
SlbHLH027	P-box	CCTTTTG	1671	7	Gibberellin responsive element
SlbHLH027	GATA-motif	AAGGATAAGG	1329	9	Light responsive element
SlbHLH027	AuxRR-core	GGTCCAT	1359	7	Auxin responsive element
SlbHLH027	CGTCA-motif	CGTCA	1622	5	MeJA responsive element
SlbHLH027	I-box	gGATAAGGTG	1327	9	Light responsive element
SlbHLH027	TGACG-motif	TGACG	1622	5	MeJA responsive element
SlbHLH027	G-Box	CACGTG	1470	6	Light responsive element
SlbHLH027	Box 4	ATTAAT	191	6	Light responsive element
SlbHLH027	Box 4	ATTAAT	259	6	Light responsive element
SlbHLH027	Box 4	ATTAAT	1613	6	Light responsive element
SlbHLH027	3-AF1 binding site	TAAGAGAGGAA	1958	10	Light responsive element
SlbHLH027	G-box	TACGTG	1373	6	Light responsive element
SlbHLH027	G-box	CACGTG	1470	6	Light responsive element
SlbHLH027	Sp1	GGGCGG	129	6	Light responsive element
SlbHLH027	GT1-motif	GGTTAA	437	6	Light responsive element
SlbHLH027	GT1-motif	GGTTAA	832	6	Light responsive element
SlbHLH027	chs-CMA1a	TTACTTAA	418	8	Light responsive element
SlbHLH027	chs-CMA1a	TTACTTAA	956	8	Light responsive element
SlbHLH028	TCT-motif	TCTTAC	1230	6	Light responsive element
SlbHLH028	ABRE	ACGTG	1870	5	Abscisic acid responsive element
SlbHLH028	LTR	CCGAAA	390	6	Low-temperature responsive element
SlbHLH028	CGTCA-motif	CGTCA	291	5	MeJA responsive element
SlbHLH028	CGTCA-motif	CGTCA	533	5	MeJA responsive element
SlbHLH028	TCA-element	CCATCTTTTT	647	9	Salicylic acid responsive element
SlbHLH028	ERE	ATTTCATA	542	8	Ethylene responsive element
SlbHLH028	AuxRR-core	GGTCCAT	361	7	Auxin responsive element
SlbHLH028	GATA-motif	AAGATAAGATT	38	10	Light responsive element
SlbHLH028	GATA-motif	AAGGATAAGG	1856	9	Light responsive element
SlbHLH028	I-box	gGATAAGGTG	1865	9	Light responsive element
SlbHLH028	TGACG-motif	TGACG	291	5	MeJA responsive element
SlbHLH028	TGACG-motif	TGACG	533	5	MeJA responsive element
SlbHLH028	G-Box	CACGTT	1869	6	Light responsive element
SlbHLH028	TC-rich repeats	GTTTTCTTAC	99	9	Defense and stress responsive element
SlbHLH028	TC-rich repeats	GTTTTCTTAC	705	9	Defense and stress responsive element
SlbHLH028	TC-rich repeats	GTTTTCTTAC	823	9	Defense and stress responsive element
SlbHLH028	TC-rich repeats	GTTTTCTTAC	1784	9	Defense and stress responsive element
SlbHLH028	AE-box	AGAAACTT	993	8	Light responsive element
SlbHLH028	Box 4	ATTAAT	6	6	Light responsive element
SlbHLH028	Box 4	ATTAAT	49	6	Light responsive element
SlbHLH028	Box 4	ATTAAT	1453	6	Light responsive element
SlbHLH028	TATC-box	TATCCCA	1117	7	Gibberellin responsive element
SlbHLH028	GT1-motif	GGTTAAT	660	7	Light responsive element
SlbHLH028	GT1-motif	GGTTAA	1051	6	Light responsive element
SlbHLH028	GT1-motif	GGTTAA	1722	6	Light responsive element
SlbHLH028	CAT-box	GCCACT	1302	6	Meristem expression related element
SlbHLH029	TGACG-motif	TGACG	33	5	MeJA responsive element
SlbHLH029	TGACG-motif	TGACG	1592	5	MeJA responsive element
SlbHLH029	TGACG-motif	TGACG	1851	5	MeJA responsive element
SlbHLH029	Box 4	ATTAAT	124	6	Light responsive element
SlbHLH029	Box 4	ATTAAT	357	6	Light responsive element
SlbHLH029	Box 4	ATTAAT	663	6	Light responsive element
SlbHLH029	Box 4	ATTAAT	700	6	Light responsive element
SlbHLH029	Box 4	ATTAAT	704	6	Light responsive element
SlbHLH029	Box 4	ATTAAT	740	6	Light responsive element
SlbHLH029	Box 4	ATTAAT	832	6	Light responsive element
SlbHLH029	Box 4	ATTAAT	985	6	Light responsive element
SlbHLH029	Box 4	ATTAAT	1511	6	Light responsive element
SlbHLH029	TATC-box	TATCCCA	778	7	Gibberellin responsive element
SlbHLH029	G-box	TAACACGTAG	1065	9	Light responsive element
SlbHLH029	CAT-box	GCCACT	410	6	Meristem expression related element
SlbHLH029	CAT-box	GCCACT	1546	6	Meristem expression related element
SlbHLH029	CAT-box	GCCACT	1717	6	Meristem expression related element
SlbHLH029	TGA-element	AACGAC	1196	6	Auxin responsive element
SlbHLH029	WUN-motif	AAATTTCCT	47	9	Wound responsive element
SlbHLH029	WUN-motif	TTATTACAT	486	9	Wound responsive element
SlbHLH029	WUN-motif	AAATTTCTT	1700	9	Wound responsive element
SlbHLH029	LTR	CCGAAA	23	6	Low-temperature responsive element
SlbHLH029	ERE	ATTTTAAA	656	8	Ethylene responsive element
SlbHLH029	ERE	ATTTCATA	761	8	Ethylene responsive element
SlbHLH029	ERE	ATTTTAAA	961	8	Ethylene responsive element
SlbHLH029	CGTCA-motif	CGTCA	33	5	MeJA responsive element
SlbHLH029	CGTCA-motif	CGTCA	1592	5	MeJA responsive element
SlbHLH029	CGTCA-motif	CGTCA	1851	5	MeJA responsive element
SlbHLH030	LTR	CCGAAA	1034	6	Low-temperature responsive element
SlbHLH030	LTR	CCGAAA	1710	6	Low-temperature responsive element
SlbHLH030	HD-Zip 1	CAAT(A/T)ATTG	628	8	Palisade mesophyll cell differentiation related element
SlbHLH030	ABRE	GACACGTGGC	1334	9	Abscisic acid responsive element
SlbHLH030	GARE-motif	TCTGTTG	1575	7	Gibberellin responsive element
SlbHLH030	MBS	CAACTG	1986	6	Drought responsive element
SlbHLH030	TCT-motif	TCTTAC	1932	6	Light responsive element
SlbHLH030	TGA-element	AACGAC	375	6	Auxin responsive element
SlbHLH030	ERE	ATTTCATA	138	8	Ethylene responsive element
SlbHLH030	ERE	ATTTTAAA	1715	8	Ethylene responsive element
SlbHLH030	GATA-motif	AAGATAAGATT	1184	10	Light responsive element
SlbHLH030	CGTCA-motif	CGTCA	1669	5	MeJA responsive element
SlbHLH030	TCA-element	TCAGAAGAGG	1874	9	Salicylic acid responsive element
SlbHLH030	TCA-element	CCATCTTTTT	1904	9	Salicylic acid responsive element
SlbHLH030	Box 4	ATTAAT	368	6	Light responsive element
SlbHLH030	Box 4	ATTAAT	420	6	Light responsive element
SlbHLH030	Box 4	ATTAAT	511	6	Light responsive element
SlbHLH030	Box 4	ATTAAT	620	6	Light responsive element
SlbHLH030	Box 4	ATTAAT	1192	6	Light responsive element
SlbHLH030	MRE	AACCTAA	860	7	Light responsive element
SlbHLH030	TC-rich repeats	ATTCTCTAAC	92	9	Defense and stress responsive element
SlbHLH030	TGACG-motif	TGACG	1669	5	MeJA responsive element
SlbHLH030	Gap-box	CAAATGAA(A/G)A	1457	9.5	Light responsive element
SlbHLH030	G-box	CACGAC	992	6	Light responsive element
SlbHLH030	G-box	tgACACGTGGCA	1333	11	Light responsive element
SlbHLH030	TATC-box	TATCCCA	970	7	Gibberellin responsive element
SlbHLH031	G-box	GCCACGTGGA	1793	9	Light responsive element
SlbHLH031	chs-CMA2a	TCACTTGA	1075	8	Light responsive element
SlbHLH031	GT1-motif	GGTTAAT	1089	7	Light responsive element
SlbHLH031	GCN4_motif	TGAGTCA	1264	7	Endosperm expression related element
SlbHLH031	G-Box	CACGTT	360	6	Light responsive element
SlbHLH031	TGACG-motif	TGACG	853	5	MeJA responsive element
SlbHLH031	Box 4	ATTAAT	265	6	Light responsive element
SlbHLH031	Box 4	ATTAAT	558	6	Light responsive element
SlbHLH031	Box 4	ATTAAT	633	6	Light responsive element
SlbHLH031	Box 4	ATTAAT	660	6	Light responsive element
SlbHLH031	Box 4	ATTAAT	1437	6	Light responsive element
SlbHLH031	MRE	AACCTAA	430	7	Light responsive element
SlbHLH031	ERE	ATTTTAAA	495	8	Ethylene responsive element
SlbHLH031	ERE	ATTTTAAA	564	8	Ethylene responsive element
SlbHLH031	ERE	ATTTTAAA	566	8	Ethylene responsive element
SlbHLH031	ERE	ATTTCATA	654	8	Ethylene responsive element
SlbHLH031	ERE	ATTTTAAA	1100	8	Ethylene responsive element
SlbHLH031	GATA-motif	GATAGGA	1941	7	Light responsive element
SlbHLH031	CGTCA-motif	CGTCA	853	5	MeJA responsive element
SlbHLH031	TGA-box	TGACGTAA	853	8	Auxin responsive element
SlbHLH031	WUN-motif	TTATTACAT	280	9	Wound responsive element
SlbHLH031	ABRE	ACGTG	361	5	Abscisic acid responsive element
SlbHLH032	GARE-motif	TCTGTTG	1971	7	Gibberellin responsive element
SlbHLH032	TGA-element	AACGAC	217	6	Auxin responsive element
SlbHLH032	MBS	CAACTG	1865	6	Drought responsive element
SlbHLH032	TCT-motif	TCTTAC	1119	6	Light responsive element
SlbHLH032	WUN-motif	CAATTACAT	411	9	Wound responsive element
SlbHLH032	ERE	ATTTTAAA	636	8	Ethylene responsive element
SlbHLH032	ERE	ATTTTAAA	1748	8	Ethylene responsive element
SlbHLH032	ERE	ATTTTAAA	1757	8	Ethylene responsive element
SlbHLH032	P-box	CCTTTTG	572	7	Gibberellin responsive element
SlbHLH032	Box 4	ATTAAT	24	6	Light responsive element
SlbHLH032	Box 4	ATTAAT	851	6	Light responsive element
SlbHLH032	Box 4	ATTAAT	875	6	Light responsive element
SlbHLH032	Box 4	ATTAAT	1350	6	Light responsive element
SlbHLH032	Box 4	ATTAAT	1740	6	Light responsive element
SlbHLH032	AE-box	AGAAACAA	320	8	Light responsive element
SlbHLH032	AE-box	AGAAACAA	909	8	Light responsive element
SlbHLH032	LAMP-element	CTTTATCA	649	8	Light responsive element
SlbHLH032	CAT-box	GCCACT	1902	6	Meristem expression related element
SlbHLH032	GCN4_motif	TGAGTCA	418	7	Endosperm expression related element
SlbHLH032	chs-CMA1a	TTACTTAA	891	8	Light responsive element
SlbHLH033	G-box	CACGTG	322	6	Light responsive element
SlbHLH033	G-box	TACGTG	994	6	Light responsive element
SlbHLH033	G-box	CACGAC	1248	6	Light responsive element
SlbHLH033	G-box	TACGTG	1743	6	Light responsive element
SlbHLH033	chs-CMA2a	TCACTTGA	88	8	Light responsive element
SlbHLH033	GT1-motif	GGTTAA	1295	6	Light responsive element
SlbHLH033	LAMP-element	CTTTATCA	588	8	Light responsive element
SlbHLH033	G-Box	CACGTG	322	6	Light responsive element
SlbHLH033	G-Box	CACGTT	1723	6	Light responsive element
SlbHLH033	Box 4	ATTAAT	551	6	Light responsive element
SlbHLH033	Box 4	ATTAAT	1938	6	Light responsive element
SlbHLH033	GATA-motif	GATAGGA	1519	7	Light responsive element
SlbHLH033	ERE	ATTTTAAA	262	8	Ethylene responsive element
SlbHLH033	ERE	ATTTTAAA	434	8	Ethylene responsive element
SlbHLH033	ERE	ATTTTAAA	510	8	Ethylene responsive element
SlbHLH033	AT1-motif	AATTATTTTTTATT	1101	13	Light responsive element
SlbHLH033	MBS	CAACTG	100	6	Drought responsive element
SlbHLH033	LTR	CCGAAA	1687	6	Low-temperature responsive element
SlbHLH033	ABRE	CACGTG	322	6	Abscisic acid responsive element
SlbHLH033	ABRE	ACGTG	323	5	Abscisic acid responsive element
SlbHLH033	ABRE	ACGTG	994	5	Abscisic acid responsive element
SlbHLH033	ABRE	ACGTG	1723	5	Abscisic acid responsive element
SlbHLH033	ABRE	ACGTG	1743	5	Abscisic acid responsive element
SlbHLH034	LTR	CCGAAA	698	6	Low-temperature responsive element
SlbHLH034	MBS	CAACTG	1665	6	Drought responsive element
SlbHLH034	TCT-motif	TCTTAC	1485	6	Light responsive element
SlbHLH034	Box II	TGGTAATAA	1041	9	Light responsive element
SlbHLH034	I-box	AGATAAGG	578	8	Light responsive element
SlbHLH034	CGTCA-motif	CGTCA	1662	5	MeJA responsive element
SlbHLH034	P-box	CCTTTTG	145	7	Gibberellin responsive element
SlbHLH034	ERE	ATTTCATA	7	8	Ethylene responsive element
SlbHLH034	AE-box	AGAAACAA	544	8	Light responsive element
SlbHLH034	TC-rich repeats	ATTCTCTAAC	463	9	Defense and stress responsive element
SlbHLH034	TGACG-motif	TGACG	1662	5	MeJA responsive element
SlbHLH034	LAMP-element	CTTTATCA	1340	8	Light responsive element
SlbHLH034	CAT-box	GCCACT	347	6	Meristem expression related element
SlbHLH034	chs-CMA2a	TCACTTGA	820	8	Light responsive element
SlbHLH035	TC-rich repeats	GTTTTCTTAC	1615	9	Defense and stress responsive element
SlbHLH035	Box 4	ATTAAT	187	6	Light responsive element
SlbHLH035	Box 4	ATTAAT	422	6	Light responsive element
SlbHLH035	Box 4	ATTAAT	585	6	Light responsive element
SlbHLH035	MRE	AACCTAA	446	7	Light responsive element
SlbHLH035	TGACG-motif	TGACG	491	5	MeJA responsive element
SlbHLH035	GT1-motif	GGTTAAT	274	7	Light responsive element
SlbHLH035	GT1-motif	GGTTAA	275	6	Light responsive element
SlbHLH035	GA-motif	ATAGATAA	389	8	Light responsive element
SlbHLH035	GARE-motif	TCTGTTG	1558	7	Gibberellin responsive element
SlbHLH035	I-box	cCATATCCAAT	1941	10	Light responsive element
SlbHLH035	circadian	CAAAGATATC	989	9	Circadian control element
SlbHLH035	circadian	CAAAGATATC	1075	9	Circadian control element
SlbHLH035	CGTCA-motif	CGTCA	491	5	MeJA responsive element
SlbHLH035	ERE	ATTTTAAA	265	8	Ethylene responsive element
SlbHLH035	ERE	ATTTTAAA	608	8	Ethylene responsive element
SlbHLH035	ERE	ATTTTAAA	808	8	Ethylene responsive element
SlbHLH035	ERE	ATTTTAAA	1203	8	Ethylene responsive element
SlbHLH035	ERE	ATTTTAAA	1205	8	Ethylene responsive element
SlbHLH036	TCCC-motif	TCTCCCT	1950	7	Light responsive element
SlbHLH036	MRE	AACCTAA	131	7	Light responsive element
SlbHLH036	MRE	AACCTAA	643	7	Light responsive element
SlbHLH036	Box 4	ATTAAT	251	6	Light responsive element
SlbHLH036	Box 4	ATTAAT	718	6	Light responsive element
SlbHLH036	Box 4	ATTAAT	1065	6	Light responsive element
SlbHLH036	Box 4	ATTAAT	1289	6	Light responsive element
SlbHLH036	Box 4	ATTAAT	1342	6	Light responsive element
SlbHLH036	Box 4	ATTAAT	1551	6	Light responsive element
SlbHLH036	Box 4	ATTAAT	1927	6	Light responsive element
SlbHLH036	AE-box	AGAAACTT	1217	8	Light responsive element
SlbHLH036	G-box	CACGAC	203	6	Light responsive element
SlbHLH036	GCN4_motif	TGAGTCA	497	7	Endosperm expression related element
SlbHLH036	GCN4_motif	TGAGTCA	1516	7	Endosperm expression related element
SlbHLH036	chs-CMA1a	TTACTTAA	1573	8	Light responsive element
SlbHLH036	GATA-motif	AAGATAAGATT	1784	10	Light responsive element
SlbHLH036	TCA-element	CCATCTTTTT	1755	9	Salicylic acid responsive element
SlbHLH037	TCT-motif	TCTTAC	301	6	Light responsive element
SlbHLH037	TCT-motif	TCTTAC	1676	6	Light responsive element
SlbHLH037	MBS	CAACTG	576	6	Drought responsive element
SlbHLH037	GA-motif	ATAGATAA	259	8	Light responsive element
SlbHLH037	ABRE	TACGGTC	445	7	Abscisic acid responsive element
SlbHLH037	ABRE	GCAACGTGTC	761	9	Abscisic acid responsive element
SlbHLH037	ABRE	CACGTG	763	6	Abscisic acid responsive element
SlbHLH037	ABRE	ACGTG	764	5	Abscisic acid responsive element
SlbHLH037	ABRE	ACGTG	1337	5	Abscisic acid responsive element
SlbHLH037	LTR	CCGAAA	1254	6	Low-temperature responsive element
SlbHLH037	CGTCA-motif	CGTCA	1335	5	MeJA responsive element
SlbHLH037	TCA-element	TCAGAAGAGG	322	9	Salicylic acid responsive element
SlbHLH037	TCA-element	CCATCTTTTT	1515	9	Salicylic acid responsive element
SlbHLH037	ERE	ATTTTAAA	251	8	Ethylene responsive element
SlbHLH037	ERE	ATTTTAAA	253	8	Ethylene responsive element
SlbHLH037	AACA_motif	TAACAAACTCCA	700	11	Endosperm specific negative expression element
SlbHLH037	GATA-motif	GATAGGA	467	7	Light responsive element
SlbHLH037	TCCC-motif	TCTCCCT	1746	7	Light responsive element
SlbHLH037	TGACG-motif	TGACG	1335	5	MeJA responsive element
SlbHLH037	G-Box	CACGTG	763	6	Light responsive element
SlbHLH037	TC-rich repeats	GTTTTCTTAC	600	9	Defense and stress responsive element
SlbHLH037	TC-rich repeats	GTTTTCTTAC	1676	9	Defense and stress responsive element
SlbHLH037	AE-box	AGAAACTT	1569	8	Light responsive element
SlbHLH037	Box 4	ATTAAT	176	6	Light responsive element
SlbHLH037	Box 4	ATTAAT	659	6	Light responsive element
SlbHLH037	Box 4	ATTAAT	692	6	Light responsive element
SlbHLH037	Box 4	ATTAAT	1389	6	Light responsive element
SlbHLH037	G-box	tgACACGTGGCA	760	11	Light responsive element
SlbHLH037	G-box	ACACGTGGC	761	9	Light responsive element
SlbHLH037	G-box	CACGTG	763	6	Light responsive element
SlbHLH037	G-box	CACGTC	1336	6	Light responsive element
SlbHLH037	ATCT-motif	AATCTAATCC	1376	10	Light responsive element
SlbHLH038	G-box	TACGTG	19	6	Light responsive element
SlbHLH038	GT1-motif	GGTTAA	736	6	Light responsive element
SlbHLH038	GT1-motif	GGTTAA	1021	6	Light responsive element
SlbHLH038	TGACG-motif	TGACG	7	5	MeJA responsive element
SlbHLH038	TGACG-motif	TGACG	1844	5	MeJA responsive element
SlbHLH038	Box 4	ATTAAT	1587	6	Light responsive element
SlbHLH038	TC-rich repeats	ATTCTCTAAC	1799	9	Defense and stress responsive element
SlbHLH038	ERE	ATTTCATA	172	8	Ethylene responsive element
SlbHLH038	CGTCA-motif	CGTCA	7	5	MeJA responsive element
SlbHLH038	CGTCA-motif	CGTCA	1844	5	MeJA responsive element
SlbHLH038	circadian	CAAAGATATC	116	9	Circadian control element
SlbHLH038	GARE-motif	TCTGTTG	1491	7	Gibberellin responsive element
SlbHLH038	HD-Zip 1	CAAT(A/T)ATTG	1151	8	Palisade mesophyll cell differentiation related element
SlbHLH038	LTR	CCGAAA	1001	6	Low-temperature responsive element
SlbHLH038	LTR	CCGAAA	1286	6	Low-temperature responsive element
SlbHLH038	ACE	CTAACGTATT	381	9	Light responsive element
SlbHLH038	ABRE	CGTACGTGCA	17	9	Abscisic acid responsive element
SlbHLH038	ABRE	ACGTG	20	5	Abscisic acid responsive element
SlbHLH039	GATA-motif	AAGATAAGATT	518	10	Light responsive element
SlbHLH039	ERE	ATTTTAAA	612	8	Ethylene responsive element
SlbHLH039	ERE	ATTTTAAA	707	8	Ethylene responsive element
SlbHLH039	TCA-element	TCAGAAGAGG	201	9	Salicylic acid responsive element
SlbHLH039	CGTCA-motif	CGTCA	1795	5	MeJA responsive element
SlbHLH039	CGTCA-motif	CGTCA	1798	5	MeJA responsive element
SlbHLH039	AT1-motif	AATTATTTTTTATT	1159	14	Light responsive element
SlbHLH039	MBS	CAACTG	1929	6	Drought responsive element
SlbHLH039	MBS	CAACTG	1958	6	Drought responsive element
SlbHLH039	LTR	CCGAAA	649	6	Low-temperature responsive element
SlbHLH039	ABRE	ACGTG	226	5	Abscisic acid responsive element
SlbHLH039	ABRE	GACACGTGGC	387	9	Abscisic acid responsive element
SlbHLH039	ABRE	ACGTG	1988	5	Abscisic acid responsive element
SlbHLH039	TATC-box	TATCCCA	1378	7	Gibberellin responsive element
SlbHLH039	TATC-box	TATCCCA	1939	7	Gibberellin responsive element
SlbHLH039	G-box	CACGTC	226	6	Light responsive element
SlbHLH039	G-box	CACGTC	1988	6	Light responsive element
SlbHLH039	CAT-box	GCCACT	94	6	Meristem expression related element
SlbHLH039	CAT-box	GCCACT	391	6	Meristem expression related element
SlbHLH039	GT1-motif	GGTTAA	477	6	Light responsive element
SlbHLH039	TGACG-motif	TGACG	1795	5	MeJA responsive element
SlbHLH039	TGACG-motif	TGACG	1798	5	MeJA responsive element
SlbHLH039	TCCC-motif	TCTCCCT	1845	7	Light responsive element
SlbHLH039	MRE	AACCTAA	16	7	Light responsive element
SlbHLH039	Box 4	ATTAAT	22	6	Light responsive element
SlbHLH039	Box 4	ATTAAT	332	6	Light responsive element
SlbHLH039	Box 4	ATTAAT	747	6	Light responsive element
SlbHLH039	Box 4	ATTAAT	751	6	Light responsive element
SlbHLH039	Box 4	ATTAAT	833	6	Light responsive element
SlbHLH039	Box 4	ATTAAT	1468	6	Light responsive element
SlbHLH039	Box 4	ATTAAT	1703	6	Light responsive element
SlbHLH040	G-box	TACGTG	1	6	Light responsive element
SlbHLH040	G-box	TACGTG	1900	6	Light responsive element
SlbHLH040	TATC-box	TATCCCA	718	7	Gibberellin responsive element
SlbHLH040	GT1-motif	GGTTAA	1929	6	Light responsive element
SlbHLH040	TGACG-motif	TGACG	439	5	MeJA responsive element
SlbHLH040	G-Box	CACGTT	754	6	Light responsive element
SlbHLH040	Box 4	ATTAAT	1277	6	Light responsive element
SlbHLH040	Box 4	ATTAAT	1338	6	Light responsive element
SlbHLH040	Box 4	ATTAAT	1814	6	Light responsive element
SlbHLH040	MRE	AACCTAA	829	7	Light responsive element
SlbHLH040	GATA-motif	GATAGGA	529	7	Light responsive element
SlbHLH040	GATA-motif	GATAGGA	1088	7	Light responsive element
SlbHLH040	ERE	ATTTCATA	396	8	Ethylene responsive element
SlbHLH040	ERE	ATTTCATA	1136	8	Ethylene responsive element
SlbHLH040	CGTCA-motif	CGTCA	439	5	MeJA responsive element
SlbHLH040	ACE	CTAACGTATT	752	9	Light responsive element
SlbHLH040	GTGGC-motif	CATCGTGTGGC	1181	10	Light responsive element
SlbHLH040	ABRE	ACGTG	1	5	Abscisic acid responsive element
SlbHLH040	ABRE	ACGTG	755	5	Abscisic acid responsive element
SlbHLH040	ABRE	ACGTG	1901	5	Abscisic acid responsive element
SlbHLH041	TCA-element	CCATCTTTTT	936	9	Salicylic acid responsive element
SlbHLH041	GATA-motif	AAGATAAGATT	214	10	Light responsive element
SlbHLH041	ERE	ATTTTAAA	587	8	Ethylene responsive element
SlbHLH041	ERE	ATTTTAAA	1573	8	Ethylene responsive element
SlbHLH041	TCT-motif	TCTTAC	1788	6	Light responsive element
SlbHLH041	WUN-motif	AAATTTCCT	996	9	Wound responsive element
SlbHLH041	GARE-motif	TCTGTTG	319	7	Gibberellin responsive element
SlbHLH041	GARE-motif	TCTGTTG	1937	7	Gibberellin responsive element
SlbHLH041	ABRE	CACGTG	543	6	Abscisic acid responsive element
SlbHLH041	ABRE	ACGTG	544	5	Abscisic acid responsive element
SlbHLH041	G-box	CACGTG	543	6	Light responsive element
SlbHLH041	G-box	CACGAC	649	6	Light responsive element
SlbHLH041	GCN4_motif	TGAGTCA	547	7	Endosperm expression related element
SlbHLH041	chs-CMA1a	TTACTTAA	913	8	Light responsive element
SlbHLH041	LAMP-element	CCTTATCCA	1880	9	Light responsive element
SlbHLH041	G-Box	CACGTG	543	6	Light responsive element
SlbHLH041	Box 4	ATTAAT	297	6	Light responsive element
SlbHLH041	Box 4	ATTAAT	436	6	Light responsive element
SlbHLH041	Box 4	ATTAAT	1393	6	Light responsive element
SlbHLH042	TCT-motif	TCTTAC	919	6	Light responsive element
SlbHLH042	TCT-motif	TCTTAC	1089	6	Light responsive element
SlbHLH042	TCT-motif	TCTTAC	1118	6	Light responsive element
SlbHLH042	MBS	CAACTG	63	6	Drought responsive element
SlbHLH042	MBS	CAACTG	982	6	Drought responsive element
SlbHLH042	MBS	CAACTG	1299	6	Drought responsive element
SlbHLH042	MBS	CAACTG	1320	6	Drought responsive element
SlbHLH042	Box II	TGGTAATAA	1860	9	Light responsive element
SlbHLH042	ABRE	ACGTG	110	5	Abscisic acid responsive element
SlbHLH042	ABRE	ACGTG	698	5	Abscisic acid responsive element
SlbHLH042	ABRE	ACGTG	1355	5	Abscisic acid responsive element
SlbHLH042	sbp-CMA1c	CTTTATCTCTTCCA	1500	13	Light responsive element
SlbHLH042	ACE	CTAACGTATT	695	9	Light responsive element
SlbHLH042	ERE	ATTTTAAA	560	8	Ethylene responsive element
SlbHLH042	ERE	ATTTCATA	1673	8	Ethylene responsive element
SlbHLH042	TCCC-motif	TCTCCCT	1946	7	Light responsive element
SlbHLH042	LAMP-element	CTTTATCA	1619	8	Light responsive element
SlbHLH042	G-Box	CACGTT	697	6	Light responsive element
SlbHLH042	3-AF1 binding site	TAAGAGAGGAA	920	10	Light responsive element
SlbHLH042	TC-rich repeats	GTTTTCTTAC	1089	9	Defense and stress responsive element
SlbHLH042	Box 4	ATTAAT	25	6	Light responsive element
SlbHLH042	Box 4	ATTAAT	86	6	Light responsive element
SlbHLH042	Box 4	ATTAAT	625	6	Light responsive element
SlbHLH042	Box 4	ATTAAT	861	6	Light responsive element
SlbHLH042	Box 4	ATTAAT	1138	6	Light responsive element
SlbHLH042	G-box	CACGTC	110	6	Light responsive element
SlbHLH042	G-box	CCACGTAA	1354	8	Light responsive element
SlbHLH042	G-box	TACGTG	1355	6	Light responsive element
SlbHLH042	G-box	TAACACGTAG	1397	9	Light responsive element
SlbHLH042	chs-CMA1a	TTACTTAA	1881	8	Light responsive element
SlbHLH043	Box 4	ATTAAT	127	6	Light responsive element
SlbHLH043	Box 4	ATTAAT	804	6	Light responsive element
SlbHLH043	Box 4	ATTAAT	822	6	Light responsive element
SlbHLH043	Box 4	ATTAAT	1276	6	Light responsive element
SlbHLH043	GCN4_motif	TGAGTCA	1712	7	Endosperm expression related element
SlbHLH043	CAT-box	GCCACT	761	6	Meristem expression related element
SlbHLH043	G-box	TAACACGTAG	175	9	Light responsive element
SlbHLH043	G-box	TACGTG	176	6	Light responsive element
SlbHLH043	G-box	CACGAC	1061	6	Light responsive element
SlbHLH043	ABRE	ACGTG	177	5	Abscisic acid responsive element
SlbHLH043	ACE	CTAACGTATT	195	9	Light responsive element
SlbHLH043	WUN-motif	AAATTACTA	486	9	Wound responsive element
SlbHLH043	WUN-motif	AAATTACT	487	8	Wound responsive element
SlbHLH043	WUN-motif	AAATTTCTT	907	9	Wound responsive element
SlbHLH043	TGA-element	AACGAC	719	6	Auxin responsive element
SlbHLH043	GA-motif	ATAGATAA	406	8	Light responsive element
SlbHLH043	TCA-element	TCAGAAGAGG	1506	9	Salicylic acid responsive element
SlbHLH043	ERE	ATTTTAAA	864	8	Ethylene responsive element
SlbHLH043	P-box	CCTTTTG	1895	7	Gibberellin responsive element
SlbHLH044	TCA-element	CCATCTTTTT	1126	9	Salicylic acid responsive element
SlbHLH044	GATA-motif	GATAGGG	318	7	Light responsive element
SlbHLH044	ERE	ATTTTAAA	915	8	Ethylene responsive element
SlbHLH044	ERE	ATTTCATA	1531	8	Ethylene responsive element
SlbHLH044	ERE	ATTTCATA	1696	8	Ethylene responsive element
SlbHLH044	ABRE	CACGTG	1070	6	Abscisic acid responsive element
SlbHLH044	ABRE	ACGTG	1071	5	Abscisic acid responsive element
SlbHLH044	ABRE	ACGTG	1187	5	Abscisic acid responsive element
SlbHLH044	LTR	CCGAAA	610	6	Low-temperature responsive element
SlbHLH044	LTR	CCGAAA	692	6	Low-temperature responsive element
SlbHLH044	HD-Zip 1	CAAT(A/T)ATTG	173	8.5	Palisade mesophyll cell differentiation related element
SlbHLH044	HD-Zip 1	CAAT(A/T)ATTG	368	8.5	Palisade mesophyll cell differentiation related element
SlbHLH044	WUN-motif	AAATTACT	675	8	Wound responsive element
SlbHLH044	TCT-motif	TCTTAC	1200	6	Light responsive element
SlbHLH044	GA-motif	ATAGATAA	43	8	Light responsive element
SlbHLH044	GCN4_motif	TGAGTCA	269	7	Endosperm expression related element
SlbHLH044	GT1-motif	GGTTAA	225	6	Light responsive element
SlbHLH044	GT1-motif	GGTTAA	1480	6	Light responsive element
SlbHLH044	GT1-motif	GGTTAAT	1673	7	Light responsive element
SlbHLH044	GT1-motif	GGTTAA	1674	6	Light responsive element
SlbHLH044	chs-CMA1a	TTACTTAA	1366	8	Light responsive element
SlbHLH044	CAT-box	GCCACT	123	6	Meristem expression related element
SlbHLH044	G-box	CACGTG	1070	6	Light responsive element
SlbHLH044	G-box	CACGTC	1186	6	Light responsive element
SlbHLH044	AE-box	AGAAACAA	1889	8	Light responsive element
SlbHLH044	TC-rich repeats	ATTCTCTAAC	1982	9	Defense and stress responsive element
SlbHLH044	Box 4	ATTAAT	161	6	Light responsive element
SlbHLH044	Box 4	ATTAAT	189	6	Light responsive element
SlbHLH044	Box 4	ATTAAT	293	6	Light responsive element
SlbHLH044	Box 4	ATTAAT	785	6	Light responsive element
SlbHLH044	Box 4	ATTAAT	1168	6	Light responsive element
SlbHLH044	Box 4	ATTAAT	1250	6	Light responsive element
SlbHLH044	Box 4	ATTAAT	1284	6	Light responsive element
SlbHLH044	Box 4	ATTAAT	1470	6	Light responsive element
SlbHLH044	Box 4	ATTAAT	1474	6	Light responsive element
SlbHLH044	Box 4	ATTAAT	1602	6	Light responsive element
SlbHLH044	G-Box	CACGTG	1070	6	Light responsive element
SlbHLH045	circadian	CAAAGATATC	1526	9	Circadian control element
SlbHLH045	ERE	ATTTTAAA	392	8	Ethylene responsive element
SlbHLH045	ERE	ATTTTAAA	1161	8	Ethylene responsive element
SlbHLH045	ERE	ATTTTAAA	1786	8	Ethylene responsive element
SlbHLH045	TCA-element	CCATCTTTTT	292	9	Salicylic acid responsive element
SlbHLH045	ABRE	CACGTG	137	6	Abscisic acid responsive element
SlbHLH045	ABRE	ACGTG	138	5	Abscisic acid responsive element
SlbHLH045	ABRE	ACGTG	663	5	Abscisic acid responsive element
SlbHLH045	ABRE	ACGTG	1571	5	Abscisic acid responsive element
SlbHLH045	ABRE	ACGTG	1925	5	Abscisic acid responsive element
SlbHLH045	GARE-motif	TCTGTTG	1491	7	Gibberellin responsive element
SlbHLH045	TCT-motif	TCTTAC	1064	6	Light responsive element
SlbHLH045	WUN-motif	AAATTACT	77	8	Wound responsive element
SlbHLH045	WUN-motif	AAATTTCTT	1071	9	Wound responsive element
SlbHLH045	ATCT-motif	AATCTAATCC	965	9	Light responsive element
SlbHLH045	chs-CMA1a	TTACTTAA	1389	8	Light responsive element
SlbHLH045	GT1-motif	GGTTAA	1083	6	Light responsive element
SlbHLH045	GT1-motif	GGTTAA	1110	6	Light responsive element
SlbHLH045	G-box	CACGTG	137	6	Light responsive element
SlbHLH045	G-box	TACGTG	1570	6	Light responsive element
SlbHLH045	Box 4	ATTAAT	480	6	Light responsive element
SlbHLH045	Box 4	ATTAAT	529	6	Light responsive element
SlbHLH045	Box 4	ATTAAT	574	6	Light responsive element
SlbHLH045	Box 4	ATTAAT	597	6	Light responsive element
SlbHLH045	Box 4	ATTAAT	601	6	Light responsive element
SlbHLH045	Box 4	ATTAAT	1809	6	Light responsive element
SlbHLH045	AE-box	AGAAACAA	1014	8	Light responsive element
SlbHLH045	AE-box	AGAAACAA	1409	8	Light responsive element
SlbHLH045	G-Box	CACGTG	137	6	Light responsive element
SlbHLH045	G-Box	CACGTT	662	6	Light responsive element
SlbHLH045	G-Box	CACGTT	1925	6	Light responsive element
SlbHLH045	TCCC-motif	TCTCCCT	1987	7	Light responsive element
SlbHLH046	CGTCA-motif	CGTCA	37	5	MeJA responsive element
SlbHLH046	CGTCA-motif	CGTCA	262	5	MeJA responsive element
SlbHLH046	CGTCA-motif	CGTCA	1738	5	MeJA responsive element
SlbHLH046	TCA-element	CCATCTTTTT	918	9	Salicylic acid responsive element
SlbHLH046	AuxRR-core	GGTCCAT	1518	7	Auxin responsive element
SlbHLH046	MBS	CAACTG	485	6	Drought responsive element
SlbHLH046	MBS	CAACTG	543	6	Drought responsive element
SlbHLH046	MBS	CAACTG	990	6	Drought responsive element
SlbHLH046	MBS	CAACTG	1982	6	Drought responsive element
SlbHLH046	ABRE	ACGTG	79	5	Abscisic acid responsive element
SlbHLH046	ABRE	ACGTG	108	5	Abscisic acid responsive element
SlbHLH046	ABRE	CACGTG	783	6	Abscisic acid responsive element
SlbHLH046	ABRE	ACGTG	784	5	Abscisic acid responsive element
SlbHLH046	GTGGC-motif	CAGCGTGTGGC	1489	10	Light responsive element
SlbHLH046	LTR	CCGAAA	517	6	Low-temperature responsive element
SlbHLH046	G-box	CACGTG	783	6	Light responsive element
SlbHLH046	TATC-box	TATCCCA	1560	7	Gibberellin responsive element
SlbHLH046	GT1-motif	GGTTAA	835	6	Light responsive element
SlbHLH046	CAT-box	GCCACT	1315	6	Meristem expression related element
SlbHLH046	CAT-box	GCCACT	1620	6	Meristem expression related element
SlbHLH046	TGACG-motif	TGACG	37	5	MeJA responsive element
SlbHLH046	TGACG-motif	TGACG	262	5	MeJA responsive element
SlbHLH046	TGACG-motif	TGACG	1738	5	MeJA responsive element
SlbHLH046	G-Box	CACGTT	78	6	Light responsive element
SlbHLH046	G-Box	CACGTT	107	6	Light responsive element
SlbHLH046	G-Box	CACGTG	783	6	Light responsive element
SlbHLH046	MRE	AACCTAA	983	7	Light responsive element
SlbHLH047	Box 4	ATTAAT	53	6	Light responsive element
SlbHLH047	Box 4	ATTAAT	178	6	Light responsive element
SlbHLH047	Box 4	ATTAAT	182	6	Light responsive element
SlbHLH047	Box 4	ATTAAT	564	6	Light responsive element
SlbHLH047	Box 4	ATTAAT	938	6	Light responsive element
SlbHLH047	Box 4	ATTAAT	1248	6	Light responsive element
SlbHLH047	Box 4	ATTAAT	1835	6	Light responsive element
SlbHLH047	AE-box	AGAAACAA	1712	8	Light responsive element
SlbHLH047	G-Box	CACGTT	86	6	Light responsive element
SlbHLH047	TGACG-motif	TGACG	970	5	MeJA responsive element
SlbHLH047	TGACG-motif	TGACG	1181	5	MeJA responsive element
SlbHLH047	TGACG-motif	TGACG	1306	5	MeJA responsive element
SlbHLH047	LAMP-element	CTTTATCA	392	8	Light responsive element
SlbHLH047	chs-CMA2a	TCACTTGA	1779	8	Light responsive element
SlbHLH047	G-box	TACGTG	966	6	Light responsive element
SlbHLH047	LTR	CCGAAA	877	6	Low-temperature responsive element
SlbHLH047	LTR	CCGAAA	958	6	Low-temperature responsive element
SlbHLH047	HD-Zip 1	CAAT(A/T)ATTG	1665	8.5	Palisade mesophyll cell differentiation related element
SlbHLH047	ABRE	ACGTG	86	5	Abscisic acid responsive element
SlbHLH047	ABRE	ACGTG	967	5	Abscisic acid responsive element
SlbHLH047	MBS	CAACTG	136	6	Drought responsive element
SlbHLH047	WUN-motif	AAATTACT	117	8	Wound responsive element
SlbHLH047	WUN-motif	AAATTACT	1045	8	Wound responsive element
SlbHLH047	AT1-motif	AATTATTTTTTATT	118	13	Light responsive element
SlbHLH047	GATA-motif	GATAGGA	1642	7	Light responsive element
SlbHLH047	ERE	ATTTTAAA	575	8	Ethylene responsive element
SlbHLH047	TCA-element	CCATCTTTTT	1147	9	Salicylic acid responsive element
SlbHLH047	CGTCA-motif	CGTCA	970	5	MeJA responsive element
SlbHLH047	CGTCA-motif	CGTCA	1181	5	MeJA responsive element
SlbHLH047	CGTCA-motif	CGTCA	1306	5	MeJA responsive element
SlbHLH048	HD-Zip 1	CAAT(A/T)ATTG	1798	8.5	Palisade mesophyll cell differentiation related element
SlbHLH048	LTR	CCGAAA	95	6	Low-temperature responsive element
SlbHLH048	ABRE	ACGTG	454	5	Abscisic acid responsive element
SlbHLH048	ABRE	AACCCGG	1309	7	Abscisic acid responsive element
SlbHLH048	ABRE	ACGTG	1345	5	Abscisic acid responsive element
SlbHLH048	ABRE	CACGTG	1680	6	Abscisic acid responsive element
SlbHLH048	ABRE	ACGTG	1681	5	Abscisic acid responsive element
SlbHLH048	TCT-motif	TCTTAC	13	6	Light responsive element
SlbHLH048	WUN-motif	AAATTTCTT	1832	9	Wound responsive element
SlbHLH048	AT1-motif	AATTATTTTTTATT	1449	13	Light responsive element
SlbHLH048	chs-Unit 1 m1	ACCTAACCCGG	1361	10	Light responsive element
SlbHLH048	ERE	ATTTCATA	716	8	Ethylene responsive element
SlbHLH048	MRE	AACCTAA	1366	7	Light responsive element
SlbHLH048	Box 4	ATTAAT	201	6	Light responsive element
SlbHLH048	Box 4	ATTAAT	531	6	Light responsive element
SlbHLH048	Box 4	ATTAAT	569	6	Light responsive element
SlbHLH048	Box 4	ATTAAT	1471	6	Light responsive element
SlbHLH048	Box 4	ATTAAT	1578	6	Light responsive element
SlbHLH048	LAMP-element	CTTTATCA	6	8	Light responsive element
SlbHLH048	LAMP-element	CTTTATCA	132	8	Light responsive element
SlbHLH048	G-Box	CACGTT	453	6	Light responsive element
SlbHLH048	G-Box	CACGTG	1680	6	Light responsive element
SlbHLH048	ATCT-motif	AATCTAATCC	1091	9	Light responsive element
SlbHLH048	GT1-motif	GGTTAA	1369	6	Light responsive element
SlbHLH048	G-box	TACGTG	1344	6	Light responsive element
SlbHLH048	G-box	CACGTG	1680	6	Light responsive element
SlbHLH049	ERE	ATTTTAAA	1102	8	Ethylene responsive element
SlbHLH049	ERE	ATTTTAAA	1104	8	Ethylene responsive element
SlbHLH049	ERE	ATTTTAAA	1266	8	Ethylene responsive element
SlbHLH049	ERE	ATTTTAAA	1647	8	Ethylene responsive element
SlbHLH049	P-box	CCTTTTG	1050	7	Gibberellin responsive element
SlbHLH049	I-box	AAGATAAGGCT	891	10	Light responsive element
SlbHLH049	circadian	CAAAGATATC	1695	9	Circadian control element
SlbHLH049	GA-motif	ATAGATAA	357	8	Light responsive element
SlbHLH049	GA-motif	ATAGATAA	369	8	Light responsive element
SlbHLH049	GA-motif	ATAGATAA	1238	8	Light responsive element
SlbHLH049	TCT-motif	TCTTAC	685	6	Light responsive element
SlbHLH049	ACE	CTAACGTATT	408	9	Light responsive element
SlbHLH049	ACE	CTAACGTATT	1373	9	Light responsive element
SlbHLH049	LTR	CCGAAA	1331	6	Low-temperature responsive element
SlbHLH049	HD-Zip 1	CAAT(A/T)ATTG	1127	8.5	Palisade mesophyll cell differentiation related element
SlbHLH049	ABRE	CACGTG	1511	6	Abscisic acid responsive element
SlbHLH049	ABRE	ACGTG	1512	5	Abscisic acid responsive element
SlbHLH049	G-box	CACGTG	1511	6	Light responsive element
SlbHLH049	Sp1	GGGCGG	1841	6	Light responsive element
SlbHLH049	CAT-box	GCCACT	1230	6	Meristem expression related element
SlbHLH049	Gap-box	CAAATGAA(A/G)A	498	9	Light responsive element
SlbHLH049	GT1-motif	GGTTAAT	1683	7	Light responsive element
SlbHLH049	GT1-motif	GGTTAA	1684	6	Light responsive element
SlbHLH049	G-Box	CACGTG	1511	6	Light responsive element
SlbHLH049	LAMP-element	CTTTATCA	712	8	Light responsive element
SlbHLH049	Box 4	ATTAAT	816	6	Light responsive element
SlbHLH049	Box 4	ATTAAT	1160	6	Light responsive element
SlbHLH049	AE-box	AGAAACAA	45	8	Light responsive element
SlbHLH049	TC-rich repeats	GTTTTCTTAC	685	9	Defense and stress responsive element
SlbHLH050	GT1-motif	GGTTAA	1766	6	Light responsive element
SlbHLH050	AE-box	AGAAACAA	433	8	Light responsive element
SlbHLH050	Box 4	ATTAAT	233	6	Light responsive element
SlbHLH050	Box 4	ATTAAT	462	6	Light responsive element
SlbHLH050	Box 4	ATTAAT	1516	6	Light responsive element
SlbHLH050	Box 4	ATTAAT	1708	6	Light responsive element
SlbHLH050	Box 4	ATTAAT	1739	6	Light responsive element
SlbHLH050	TCCC-motif	TCTCCCT	686	7	Light responsive element
SlbHLH050	TCCC-motif	TCTCCCT	1272	7	Light responsive element
SlbHLH050	TGACG-motif	TGACG	30	5	MeJA responsive element
SlbHLH050	TGACG-motif	TGACG	1367	5	MeJA responsive element
SlbHLH050	ATC-motif	AGTAATCT	681	8	Light responsive element
SlbHLH050	CGTCA-motif	CGTCA	30	5	MeJA responsive element
SlbHLH050	CGTCA-motif	CGTCA	1367	5	MeJA responsive element
SlbHLH050	P-box	CCTTTTG	1151	7	Gibberellin responsive element
SlbHLH050	ERE	ATTTTAAA	1712	8	Ethylene responsive element
SlbHLH050	ERE	ATTTTAAA	1873	8	Ethylene responsive element
SlbHLH050	WUN-motif	AAATTTCTT	1568	9	Wound responsive element
SlbHLH051	CGTCA-motif	CGTCA	640	5	MeJA responsive element
SlbHLH051	GATA-motif	AAGGATAAGG	1439	9	Light responsive element
SlbHLH051	AuxRR-core	GGTCCAT	1884	7	Auxin responsive element
SlbHLH051	ERE	ATTTTAAA	8	8	Ethylene responsive element
SlbHLH051	ERE	ATTTCATA	321	8	Ethylene responsive element
SlbHLH051	ERE	ATTTTAAA	341	8	Ethylene responsive element
SlbHLH051	ERE	ATTTTAAA	343	8	Ethylene responsive element
SlbHLH051	ERE	ATTTTAAA	519	8	Ethylene responsive element
SlbHLH051	ERE	ATTTTAAA	1647	8	Ethylene responsive element
SlbHLH051	ERE	ATTTTAAA	1649	8	Ethylene responsive element
SlbHLH051	I-box	atGATAAGGTC	1877	10	Light responsive element
SlbHLH051	WUN-motif	TAATTACTC	773	9	Wound responsive element
SlbHLH051	ABRE	CACGTG	1165	6	Abscisic acid responsive element
SlbHLH051	ABRE	ACGTG	1166	5	Abscisic acid responsive element
SlbHLH051	G-box	CACGTG	1165	6	Light responsive element
SlbHLH051	GCN4_motif	TGAGTCA	1047	7	Endosperm expression related element
SlbHLH051	GT1-motif	GGTTAA	1750	6	Light responsive element
SlbHLH051	G-Box	CACGTGAAA	1162	9	Light responsive element
SlbHLH051	G-Box	CACGTG	1165	6	Light responsive element
SlbHLH051	TGACG-motif	TGACG	640	5	MeJA responsive element
SlbHLH051	Box 4	ATTAAT	201	6	Light responsive element
SlbHLH051	Box 4	ATTAAT	481	6	Light responsive element
SlbHLH051	Box 4	ATTAAT	690	6	Light responsive element
SlbHLH051	Box 4	ATTAAT	1240	6	Light responsive element
SlbHLH051	Box 4	ATTAAT	1387	6	Light responsive element
SlbHLH051	Box 4	ATTAAT	1436	6	Light responsive element
SlbHLH052	CGTCA-motif	CGTCA	911	5	MeJA responsive element
SlbHLH052	GATA-motif	AAGGATAAGG	510	9	Light responsive element
SlbHLH052	ERE	ATTTTAAA	158	8	Ethylene responsive element
SlbHLH052	ERE	ATTTTAAA	1123	8	Ethylene responsive element
SlbHLH052	ERE	ATTTTAAA	1539	8	Ethylene responsive element
SlbHLH052	ERE	ATTTCATA	1621	8	Ethylene responsive element
SlbHLH052	ABRE	ACGTG	108	5	Abscisic acid responsive element
SlbHLH052	WUN-motif	AAATTACTA	271	9	Wound responsive element
SlbHLH052	WUN-motif	AAATTTCCT	1937	9	Wound responsive element
SlbHLH052	WUN-motif	TTATTACAT	1966	9	Wound responsive element
SlbHLH052	GARE-motif	TCTGTTG	480	7	Gibberellin responsive element
SlbHLH052	chs-CMA1a	TTACTTAA	1409	8	Light responsive element
SlbHLH052	GT1-motif	GGTTAA	1030	6	Light responsive element
SlbHLH052	GT1-motif	GGTTAAT	1708	7	Light responsive element
SlbHLH052	GT1-motif	GGTTAA	1709	6	Light responsive element
SlbHLH052	3-AF1 binding site	TAAGAGAGGAA	1926	10	Light responsive element
SlbHLH052	Box 4	ATTAAT	306	6	Light responsive element
SlbHLH052	Box 4	ATTAAT	1106	6	Light responsive element
SlbHLH052	LAMP-element	CTTTATCA	799	8	Light responsive element
SlbHLH052	TGACG-motif	TGACG	911	5	MeJA responsive element
SlbHLH052	G-Box	CACGTT	108	6	Light responsive element
SlbHLH053	GA-motif	ATAGATAA	268	8	Light responsive element
SlbHLH053	MBS	CAACTG	1172	6	Drought responsive element
SlbHLH053	WUN-motif	AAATTTCTT	170	9	Wound responsive element
SlbHLH053	WUN-motif	AAATTTCTT	213	9	Wound responsive element
SlbHLH053	AT1-motif	AATTATTTTTTATT	1292	13	Light responsive element
SlbHLH053	ERE	ATTTTAAA	175	8	Ethylene responsive element
SlbHLH053	ERE	ATTTCATA	965	8	Ethylene responsive element
SlbHLH053	ERE	ATTTTAAA	1320	8	Ethylene responsive element
SlbHLH053	ERE	ATTTTAAA	1322	8	Ethylene responsive element
SlbHLH053	CGTCA-motif	CGTCA	1370	5	MeJA responsive element
SlbHLH053	CGTCA-motif	CGTCA	1477	5	MeJA responsive element
SlbHLH053	Box 4	ATTAAT	199	6	Light responsive element
SlbHLH053	Box 4	ATTAAT	282	6	Light responsive element
SlbHLH053	Box 4	ATTAAT	457	6	Light responsive element
SlbHLH053	Box 4	ATTAAT	461	6	Light responsive element
SlbHLH053	Box 4	ATTAAT	538	6	Light responsive element
SlbHLH053	Box 4	ATTAAT	551	6	Light responsive element
SlbHLH053	Box 4	ATTAAT	595	6	Light responsive element
SlbHLH053	Box 4	ATTAAT	681	6	Light responsive element
SlbHLH053	Box 4	ATTAAT	1221	6	Light responsive element
SlbHLH053	Box 4	ATTAAT	1359	6	Light responsive element
SlbHLH053	Box 4	ATTAAT	1967	6	Light responsive element
SlbHLH053	Box 4	ATTAAT	1994	6	Light responsive element
SlbHLH053	TGACG-motif	TGACG	1370	5	MeJA responsive element
SlbHLH053	TGACG-motif	TGACG	1477	5	MeJA responsive element
SlbHLH053	GCN4_motif	TGAGTCA	1118	7	Endosperm expression related element
SlbHLH053	ATCT-motif	AATCTAATCC	408	9	Light responsive element
SlbHLH053	ATCT-motif	AATCTAATCC	1619	9	Light responsive element
SlbHLH054	GCN4_motif	TGAGTCA	298	7	Endosperm expression related element
SlbHLH054	GT1-motif	GGTTAA	1820	6	Light responsive element
SlbHLH054	TCCC-motif	TCTCCCT	1122	7	Light responsive element
SlbHLH054	G-Box	CACGTT	69	6	Light responsive element
SlbHLH054	AE-box	AGAAACTT	1299	8	Light responsive element
SlbHLH054	TC-rich repeats	GTTTTCTTAC	26	9	Defense and stress responsive element
SlbHLH054	Box 4	ATTAAT	964	6	Light responsive element
SlbHLH054	Box 4	ATTAAT	1153	6	Light responsive element
SlbHLH054	TCA-element	CCATCTTTTT	166	9	Salicylic acid responsive element
SlbHLH054	GATA-motif	AAGGATAAGG	346	9	Light responsive element
SlbHLH054	P-box	CCTTTTG	303	7	Gibberellin responsive element
SlbHLH054	ERE	ATTTCATA	817	8	Ethylene responsive element
SlbHLH054	ERE	ATTTTAAA	947	8	Ethylene responsive element
SlbHLH054	I-box	cGATAAGGCG	344	9	Light responsive element
SlbHLH054	circadian	CAAAGATATC	137	9	Circadian control element
SlbHLH054	circadian	CAAAGATATC	1547	9	Circadian control element
SlbHLH054	TCT-motif	TCTTAC	26	6	Light responsive element
SlbHLH054	TCT-motif	TCTTAC	526	6	Light responsive element
SlbHLH054	TCT-motif	TCTTAC	1255	6	Light responsive element
SlbHLH054	WUN-motif	AAATTACT	1567	8	Wound responsive element
SlbHLH054	MBS	CAACTG	573	6	Drought responsive element
SlbHLH054	GARE-motif	TCTGTTG	865	7	Gibberellin responsive element
SlbHLH054	GA-motif	ATAGATAA	1868	8	Light responsive element
SlbHLH054	GA-motif	ATAGATAA	1897	8	Light responsive element
SlbHLH054	ABRE	ACGTG	70	5	Abscisic acid responsive element
SlbHLH054	ABRE	GCAACGTGTC	329	9	Abscisic acid responsive element
SlbHLH055	ERE	ATTTTAAA	111	8	Ethylene responsive element
SlbHLH055	ERE	ATTTTAAA	1343	8	Ethylene responsive element
SlbHLH055	MSA-like	TCAAACGGT	196	9	Cell cycle regulation element
SlbHLH055	TCT-motif	TCTTAC	1957	6	Light responsive element
SlbHLH055	GARE-motif	TCTGTTG	12	7	Gibberellin responsive element
SlbHLH055	LTR	CCGAAA	257	6	Low-temperature responsive element
SlbHLH055	G-box	CACGAC	228	6	Light responsive element
SlbHLH055	GT1-motif	GGTTAAT	42	7	Light responsive element
SlbHLH055	GT1-motif	GGTTAA	43	6	Light responsive element
SlbHLH055	GT1-motif	GGTTAAT	72	7	Light responsive element
SlbHLH055	GT1-motif	GGTTAA	73	6	Light responsive element
SlbHLH055	GT1-motif	GGTTAA	1077	6	Light responsive element
SlbHLH055	LAMP-element	CTTTATCA	909	8	Light responsive element
SlbHLH055	TC-rich repeats	ATTCTCTAAC	985	9	Defense and stress responsive element
SlbHLH055	TC-rich repeats	ATTCTCTAAC	1051	9	Defense and stress responsive element
SlbHLH055	TC-rich repeats	GTTTTCTTAC	1584	9	Defense and stress responsive element
SlbHLH055	AE-box	AGAAACTT	348	8	Light responsive element
SlbHLH055	AE-box	AGAAACTT	1496	8	Light responsive element
SlbHLH055	Box 4	ATTAAT	569	6	Light responsive element
SlbHLH055	Box 4	ATTAAT	1143	6	Light responsive element
SlbHLH056	ACE	CTAACGTATT	1220	9	Light responsive element
SlbHLH056	ABRE	ACGTG	382	5	Abscisic acid responsive element
SlbHLH056	WUN-motif	CCATTTCAA	63	9	Wound responsive element
SlbHLH056	ATC-motif	TGCTATCCA	57	9	Light responsive element
SlbHLH056	ERE	ATTTTAAA	955	8	Ethylene responsive element
SlbHLH056	ERE	ATTTTAAA	1645	8	Ethylene responsive element
SlbHLH056	GATA-motif	GATAGGG	782	7	Light responsive element
SlbHLH056	Box 4	ATTAAT	1277	6	Light responsive element
SlbHLH056	Box 4	ATTAAT	1400	6	Light responsive element
SlbHLH056	Box 4	ATTAAT	1433	6	Light responsive element
SlbHLH056	Box 4	ATTAAT	1444	6	Light responsive element
SlbHLH056	Box 4	ATTAAT	1486	6	Light responsive element
SlbHLH056	Box 4	ATTAAT	1527	6	Light responsive element
SlbHLH056	LAMP-element	CTTTATCA	175	8	Light responsive element
SlbHLH056	G-Box	CACGTT	382	6	Light responsive element
SlbHLH056	CAT-box	GCCACT	460	6	Meristem expression related element
SlbHLH056	CAT-box	GCCACT	1733	6	Meristem expression related element
SlbHLH056	L-box	ATCCCACCTAC	250	10	Light responsive element
SlbHLH056	chs-CMA1a	TTACTTAA	1202	8	Light responsive element
SlbHLH056	GT1-motif	GGTTAA	818	6	Light responsive element
SlbHLH056	GCN4_motif	TGAGTCA	1690	7	Endosperm expression related element
SlbHLH056	ATCT-motif	AATCTAATCC	1530	9	Light responsive element
SlbHLH056	ATCT-motif	AATCTAATCC	1666	9	Light responsive element
SlbHLH057	CAT-box	GCCACT	1637	6	Meristem expression related element
SlbHLH057	ATCT-motif	AATCTAATCC	1405	9	Light responsive element
SlbHLH057	TATC-box	TATCCCA	941	7	Gibberellin responsive element
SlbHLH057	Box 4	ATTAAT	145	6	Light responsive element
SlbHLH057	Box 4	ATTAAT	679	6	Light responsive element
SlbHLH057	Box 4	ATTAAT	749	6	Light responsive element
SlbHLH057	Box 4	ATTAAT	753	6	Light responsive element
SlbHLH057	Box 4	ATTAAT	910	6	Light responsive element
SlbHLH057	Box 4	ATTAAT	957	6	Light responsive element
SlbHLH057	Box 4	ATTAAT	1031	6	Light responsive element
SlbHLH057	TGACG-motif	TGACG	375	5	MeJA responsive element
SlbHLH057	circadian	CAAAGATATC	803	9	Circadian control element
SlbHLH057	AT1-motif	AATTATTTTTTATT	738	13	Light responsive element
SlbHLH057	ERE	ATTTCATA	303	8	Ethylene responsive element
SlbHLH057	RY-element	CATGCATG	54	8	Seed specific regulatory element
SlbHLH057	GATA-motif	GATAGGA	1867	7	Light responsive element
SlbHLH057	CGTCA-motif	CGTCA	375	5	MeJA responsive element
SlbHLH057	TCA-element	CCATCTTTTT	218	9	Salicylic acid responsive element
SlbHLH057	LTR	CCGAAA	536	6	Low-temperature responsive element
SlbHLH057	TCT-motif	TCTTAC	409	6	Light responsive element
SlbHLH057	TCT-motif	TCTTAC	1051	6	Light responsive element
SlbHLH057	TCT-motif	TCTTAC	1933	6	Light responsive element
SlbHLH057	WUN-motif	TTATTACAT	388	9	Wound responsive element
SlbHLH057	MBS	CAACTG	22	6	Drought responsive element
SlbHLH058	TCCC-motif	TCTCCCT	1462	7	Light responsive element
SlbHLH058	G-Box	CACGTG	1456	6	Light responsive element
SlbHLH058	AE-box	AGAAACAA	479	8	Light responsive element
SlbHLH058	AE-box	AGAAACAA	526	8	Light responsive element
SlbHLH058	Box 4	ATTAAT	952	6	Light responsive element
SlbHLH058	Box 4	ATTAAT	1371	6	Light responsive element
SlbHLH058	Box 4	ATTAAT	1382	6	Light responsive element
SlbHLH058	MRE	AACCTAA	1918	7	Light responsive element
SlbHLH058	G-box	CACGAC	1302	6	Light responsive element
SlbHLH058	G-box	CCACGTAA	1446	8	Light responsive element
SlbHLH058	G-box	TACGTG	1447	6	Light responsive element
SlbHLH058	G-box	CACGTG	1456	6	Light responsive element
SlbHLH058	GT1-motif	GGTTAAT	1403	7	Light responsive element
SlbHLH058	GT1-motif	GGTTAA	1404	6	Light responsive element
SlbHLH058	CAT-box	GCCACT	644	6	Meristem expression related element
SlbHLH058	WUN-motif	AAATTACTA	215	9	Wound responsive element
SlbHLH058	ABRE	ACGTG	1447	5	Abscisic acid responsive element
SlbHLH058	ABRE	GACACGTGGC	1454	9	Abscisic acid responsive element
SlbHLH058	ABRE	CACGTG	1456	6	Abscisic acid responsive element
SlbHLH058	ABRE	ACGTG	1457	5	Abscisic acid responsive element
SlbHLH058	ERE	ATTTCATA	290	8	Ethylene responsive element
SlbHLH058	circadian	CAAAGATATC	364	9	Circadian control element
SlbHLH059	P-box	CCTTTTG	1190	7	Gibberellin responsive element
SlbHLH059	ERE	ATTTTAAA	631	8	Ethylene responsive element
SlbHLH059	ERE	ATTTCATA	1467	8	Ethylene responsive element
SlbHLH059	GATA-motif	AAGATAAGATT	90	10	Light responsive element
SlbHLH059	CGTCA-motif	CGTCA	479	5	MeJA responsive element
SlbHLH059	CGTCA-motif	CGTCA	1056	5	MeJA responsive element
SlbHLH059	TCT-motif	TCTTAC	525	6	Light responsive element
SlbHLH059	TCT-motif	TCTTAC	1342	6	Light responsive element
SlbHLH059	TCT-motif	TCTTAC	1405	6	Light responsive element
SlbHLH059	ABRE	ACGTG	529	5	Abscisic acid responsive element
SlbHLH059	ABRE	ACGTG	1197	5	Abscisic acid responsive element
SlbHLH059	G-box	TACGTG	528	6	Light responsive element
SlbHLH059	G-box	CACGTC	1196	6	Light responsive element
SlbHLH059	chs-CMA2a	TCACTTGA	675	8	Light responsive element
SlbHLH059	GT1-motif	GGTTAAT	1561	7	Light responsive element
SlbHLH059	chs-CMA1a	TTACTTAA	584	8	Light responsive element
SlbHLH059	chs-CMA1a	TTACTTAA	1495	8	Light responsive element
SlbHLH059	TGACG-motif	TGACG	479	5	MeJA responsive element
SlbHLH059	TGACG-motif	TGACG	1056	5	MeJA responsive element
SlbHLH059	Box 4	ATTAAT	396	6	Light responsive element
SlbHLH059	Box 4	ATTAAT	596	6	Light responsive element
SlbHLH059	Box 4	ATTAAT	874	6	Light responsive element
SlbHLH059	Box 4	ATTAAT	986	6	Light responsive element
SlbHLH059	Box 4	ATTAAT	1669	6	Light responsive element
SlbHLH060	chs-CMA2a	TCACTTGA	1828	8	Light responsive element
SlbHLH060	GT1-motif	GGTTAA	178	6	Light responsive element
SlbHLH060	GT1-motif	GGTTAAT	870	7	Light responsive element
SlbHLH060	GT1-motif	GGTTAA	1783	6	Light responsive element
SlbHLH060	GCN4_motif	TGAGTCA	83	7	Endosperm expression related element
SlbHLH060	G-box	TACGTG	25	6	Light responsive element
SlbHLH060	G-box	CACGTC	1294	6	Light responsive element
SlbHLH060	Box 4	ATTAAT	417	6	Light responsive element
SlbHLH060	Box 4	ATTAAT	686	6	Light responsive element
SlbHLH060	Box 4	ATTAAT	861	6	Light responsive element
SlbHLH060	Box 4	ATTAAT	1009	6	Light responsive element
SlbHLH060	Box 4	ATTAAT	1013	6	Light responsive element
SlbHLH060	Box 4	ATTAAT	1310	6	Light responsive element
SlbHLH060	Box 4	ATTAAT	1331	6	Light responsive element
SlbHLH060	G-Box	CACGTT	1688	6	Light responsive element
SlbHLH060	TGACG-motif	TGACG	1293	5	MeJA responsive element
SlbHLH060	ERE	ATTTTAAA	228	8	Ethylene responsive element
SlbHLH060	ERE	ATTTTAAA	230	8	Ethylene responsive element
SlbHLH060	ERE	ATTTTAAA	1595	8	Ethylene responsive element
SlbHLH060	CGTCA-motif	CGTCA	1293	5	MeJA responsive element
SlbHLH060	TCA-element	CCATCTTTTT	1475	9	Salicylic acid responsive element
SlbHLH060	LTR	CCGAAA	667	6	Low-temperature responsive element
SlbHLH060	ABRE	ACGTG	26	5	Abscisic acid responsive element
SlbHLH060	ABRE	ACGTG	1295	5	Abscisic acid responsive element
SlbHLH060	ABRE	ACGTG	1688	5	Abscisic acid responsive element
SlbHLH060	WUN-motif	AAATTACT	2110	8	Wound responsive element
SlbHLH061	ABRE	ACGTG	2062	5	Abscisic acid responsive element
SlbHLH061	WUN-motif	TAATTACTC	1999	9	Wound responsive element
SlbHLH061	TCT-motif	TCTTAC	895	6	Light responsive element
SlbHLH061	MBS	CAACTG	1044	6	Drought responsive element
SlbHLH061	ERE	ATTTTAAA	536	8	Ethylene responsive element
SlbHLH061	ERE	ATTTTAAA	1104	8	Ethylene responsive element
SlbHLH061	ERE	ATTTTAAA	1556	8	Ethylene responsive element
SlbHLH061	CGTCA-motif	CGTCA	1273	5	MeJA responsive element
SlbHLH061	MRE	AACCTAA	1414	7	Light responsive element
SlbHLH061	Box 4	ATTAAT	454	6	Light responsive element
SlbHLH061	Box 4	ATTAAT	685	6	Light responsive element
SlbHLH061	Box 4	ATTAAT	700	6	Light responsive element
SlbHLH061	Box 4	ATTAAT	736	6	Light responsive element
SlbHLH061	Box 4	ATTAAT	743	6	Light responsive element
SlbHLH061	Box 4	ATTAAT	825	6	Light responsive element
SlbHLH061	Box 4	ATTAAT	1738	6	Light responsive element
SlbHLH061	AE-box	AGAAACAA	431	8	Light responsive element
SlbHLH061	AE-box	AGAAACTT	1195	8	Light responsive element
SlbHLH061	TGACG-motif	TGACG	1273	5	MeJA responsive element
SlbHLH061	ATCT-motif	AATCTAATCC	1411	9	Light responsive element
SlbHLH061	chs-CMA1a	TTACTTAA	938	8	Light responsive element
SlbHLH061	GT1-motif	GGTTAAT	1113	7	Light responsive element
SlbHLH061	GT1-motif	GGTTAA	1417	6	Light responsive element
SlbHLH061	G-box	TACGTG	2061	6	Light responsive element
SlbHLH062	ERE	ATTTTAAA	615	8	Ethylene responsive element
SlbHLH062	ERE	ATTTTAAA	617	8	Ethylene responsive element
SlbHLH062	ERE	ATTTTAAA	657	8	Ethylene responsive element
SlbHLH062	ERE	ATTTTAAA	1259	8	Ethylene responsive element
SlbHLH062	TCA-element	CCATCTTTTT	264	10	Salicylic acid responsive element
SlbHLH062	GARE-motif	TCTGTTG	282	7	Gibberellin responsive element
SlbHLH062	GARE-motif	TCTGTTG	361	7	Gibberellin responsive element
SlbHLH062	MBS	CAACTG	1841	6	Drought responsive element
SlbHLH062	TCT-motif	TCTTAC	146	6	Light responsive element
SlbHLH062	TCT-motif	TCTTAC	1548	6	Light responsive element
SlbHLH062	TCT-motif	TCTTAC	1678	6	Light responsive element
SlbHLH062	TCT-motif	TCTTAC	1736	6	Light responsive element
SlbHLH062	WUN-motif	TAATTACTC	644	9	Wound responsive element
SlbHLH062	TGA-element	AACGAC	1233	6	Auxin responsive element
SlbHLH062	TGA-element	AACGAC	1925	6	Auxin responsive element
SlbHLH062	LTR	CCGAAA	1589	6	Low-temperature responsive element
SlbHLH062	ABRE	CACGTG	205	6	Abscisic acid responsive element
SlbHLH062	ABRE	ACGTG	206	5	Abscisic acid responsive element
SlbHLH062	ABRE	TACGTGTC	812	8	Abscisic acid responsive element
SlbHLH062	ABRE	ACGTG	813	5	Abscisic acid responsive element
SlbHLH062	ABRE	ACGTG	1281	5	Abscisic acid responsive element
SlbHLH062	G-box	CACGTG	205	6	Light responsive element
SlbHLH062	G-box	TACGTG	812	6	Light responsive element
SlbHLH062	G-box	CACGTC	1281	6	Light responsive element
SlbHLH062	MBSI	aaaAaaC(G/C)GTTA	1190	10.5	Flavonoid biosynthetic genes regulation element
SlbHLH062	MBSI	aaaAaaC(G/C)GTTA	1212	10.5	Flavonoid biosynthetic genes regulation element
SlbHLH062	G-Box	CACGTG	205	6	Light responsive element
SlbHLH062	Box 4	ATTAAT	186	6	Light responsive element
SlbHLH062	Box 4	ATTAAT	437	6	Light responsive element
SlbHLH062	Box 4	ATTAAT	632	6	Light responsive element
SlbHLH062	Box 4	ATTAAT	794	6	Light responsive element
SlbHLH062	Box 4	ATTAAT	882	6	Light responsive element
SlbHLH062	Box 4	ATTAAT	968	6	Light responsive element
SlbHLH062	Box 4	ATTAAT	1021	6	Light responsive element
SlbHLH063	TCT-motif	TCTTAC	1364	6	Light responsive element
SlbHLH063	TCT-motif	TCTTAC	1764	6	Light responsive element
SlbHLH063	ABRE	ACGTG	149	5	Abscisic acid responsive element
SlbHLH063	ABRE	ACGTG	247	5	Abscisic acid responsive element
SlbHLH063	ABRE	ACGTG	619	5	Abscisic acid responsive element
SlbHLH063	CGTCA-motif	CGTCA	617	5	MeJA responsive element
SlbHLH063	ERE	ATTTTAAA	1016	8	Ethylene responsive element
SlbHLH063	ERE	ATTTCATA	1392	8	Ethylene responsive element
SlbHLH063	ATC-motif	AGTAATCT	1973	8	Light responsive element
SlbHLH063	TGACG-motif	TGACG	617	5	MeJA responsive element
SlbHLH063	G-Box	CACGTT	149	6	Light responsive element
SlbHLH063	Box 4	ATTAAT	679	6	Light responsive element
SlbHLH063	Box 4	ATTAAT	1012	6	Light responsive element
SlbHLH063	Box 4	ATTAAT	1991	6	Light responsive element
SlbHLH063	Sp1	GGGCGG	1624	6	Light responsive element
SlbHLH063	G-box	CACGTC	246	6	Light responsive element
SlbHLH063	G-box	CACGTC	618	6	Light responsive element
SlbHLH063	GT1-motif	GGTTAA	1459	6	Light responsive element
SlbHLH064	LTR	CCGAAA	1722	6	Low-temperature responsive element
SlbHLH064	ABRE	ACGTG	1233	5	Abscisic acid responsive element
SlbHLH064	P-box	CCTTTTG	1075	7	Gibberellin responsive element
SlbHLH064	ERE	ATTTTAAA	594	8	Ethylene responsive element
SlbHLH064	GATA-motif	AAGATAAGATT	716	10	Light responsive element
SlbHLH064	GATA-motif	GATAGGA	933	7	Light responsive element
SlbHLH064	GATA-motif	AAGGATAAGG	1460	9	Light responsive element
SlbHLH064	TCA-element	CCATCTTTTT	1808	9	Salicylic acid responsive element
SlbHLH064	G-Box	CACGTT	1232	6	Light responsive element
SlbHLH064	MRE	AACCTAA	1551	7	Light responsive element
SlbHLH064	TATC-box	TATCCCA	546	7	Gibberellin responsive element
SlbHLH064	G-box	TAAACGTG	1230	8	Light responsive element
SlbHLH064	MBSI	aaaAaaC(G/C)GTTA	1645	10.5	Flavonoid biosynthetic genes regulation element
SlbHLH064	CAT-box	GCCACT	1167	6	Meristem expression related element
SlbHLH064	GT1-motif	GGTTAA	631	6	Light responsive element
SlbHLH064	GT1-motif	GTGTGTGAA	1173	9	Light responsive element
SlbHLH065	GA-motif	ATAGATAA	741	8	Light responsive element
SlbHLH065	GA-motif	ATAGATAA	906	8	Light responsive element
SlbHLH065	MBS	CAACTG	1723	6	Drought responsive element
SlbHLH065	ABRE	ACGTG	1373	5	Abscisic acid responsive element
SlbHLH065	GATA-motif	GATAGGA	716	7	Light responsive element
SlbHLH065	P-box	CCTTTTG	1952	7	Gibberellin responsive element
SlbHLH065	CGTCA-motif	CGTCA	828	5	MeJA responsive element
SlbHLH065	TGACG-motif	TGACG	828	5	MeJA responsive element
SlbHLH065	Box 4	ATTAAT	220	6	Light responsive element
SlbHLH065	Box 4	ATTAAT	805	6	Light responsive element
SlbHLH065	Box 4	ATTAAT	950	6	Light responsive element
SlbHLH065	Box 4	ATTAAT	1014	6	Light responsive element
SlbHLH065	Box 4	ATTAAT	1439	6	Light responsive element
SlbHLH065	G-box	TACGTG	1373	6	Light responsive element
SlbHLH065	chs-CMA1a	TTACTTAA	1080	8	Light responsive element
SlbHLH065	GT1-motif	GGTTAAT	984	7	Light responsive element
SlbHLH065	GT1-motif	GGTTAA	1036	6	Light responsive element
SlbHLH066	ERE	ATTTTAAA	299	8	Ethylene responsive element
SlbHLH066	ERE	ATTTTAAA	1651	8	Ethylene responsive element
SlbHLH066	GATA-motif	AAGATAAGATT	193	10	Light responsive element
SlbHLH066	GATA-motif	AAGGATAAGG	795	9	Light responsive element
SlbHLH066	GATA-motif	AAGGATAAGG	801	9	Light responsive element
SlbHLH066	WUN-motif	AAATTACT	93	8	Wound responsive element
SlbHLH066	Box II	CCACGTGGC	1804	9	Light responsive element
SlbHLH066	ABRE	ACGTG	473	5	Abscisic acid responsive element
SlbHLH066	ABRE	CACGTG	1805	6	Abscisic acid responsive element
SlbHLH066	ABRE	ACGTG	1806	5	Abscisic acid responsive element
SlbHLH066	LTR	CCGAAA	1568	6	Low-temperature responsive element
SlbHLH066	G-box	GCCACGTGGA	1803	10	Light responsive element
SlbHLH066	G-box	CACGTG	1805	6	Light responsive element
SlbHLH066	GT1-motif	GGTTAA	1318	6	Light responsive element
SlbHLH066	Gap-box	CAAATGAA(A/G)A	144	9.5	Light responsive element
SlbHLH066	G-Box	CACGTT	473	6	Light responsive element
SlbHLH066	G-Box	CACGTG	1805	6	Light responsive element
SlbHLH066	Box 4	ATTAAT	205	6	Light responsive element
SlbHLH066	Box 4	ATTAAT	241	6	Light responsive element
SlbHLH066	Box 4	ATTAAT	587	6	Light responsive element
SlbHLH066	Box 4	ATTAAT	745	6	Light responsive element
SlbHLH066	Box 4	ATTAAT	1473	6	Light responsive element
SlbHLH066	Box 4	ATTAAT	1845	6	Light responsive element
SlbHLH066	Box 4	ATTAAT	1849	6	Light responsive element
SlbHLH067	CAT-box	GCCACT	400	6	Meristem expression related element
SlbHLH067	Sp1	GGGCGG	725	6	Light responsive element
SlbHLH067	Box 4	ATTAAT	540	6	Light responsive element
SlbHLH067	Box 4	ATTAAT	1116	6	Light responsive element
SlbHLH067	3-AF1 binding site	TAAGAGAGGAA	1633	10	Light responsive element
SlbHLH067	TC-rich repeats	GTTTTCTTAC	1942	9	Defense and stress responsive element
SlbHLH067	AE-box	AGAAACTT	892	8	Light responsive element
SlbHLH067	I-box	AAGATAAGGCT	1708	10	Light responsive element
SlbHLH067	ERE	ATTTTAAA	629	8	Ethylene responsive element
SlbHLH067	TCA-element	TCAGAAGAGG	1756	9	Salicylic acid responsive element
SlbHLH067	GARE-motif	TCTGTTG	573	7	Gibberellin responsive element
SlbHLH067	WUN-motif	AAATTTCTT	1312	9	Wound responsive element
SlbHLH067	TCT-motif	TCTTAC	198	6	Light responsive element
SlbHLH067	TCT-motif	TCTTAC	1385	6	Light responsive element
SlbHLH067	TCT-motif	TCTTAC	1688	6	Light responsive element
SlbHLH067	TCT-motif	TCTTAC	1930	6	Light responsive element
SlbHLH067	TCT-motif	TCTTAC	1942	6	Light responsive element
SlbHLH067	MBS	CAACTG	236	6	Drought responsive element
SlbHLH067	MBS	CAACTG	827	6	Drought responsive element
SlbHLH068	TCT-motif	TCTTAC	1064	6	Light responsive element
SlbHLH068	ABRE	ACGTG	835	5	Abscisic acid responsive element
SlbHLH068	GTGGC-motif	CATCGTGTGGC	1071	10	Light responsive element
SlbHLH068	TCA-element	CCATCTTTTT	183	9	Salicylic acid responsive element
SlbHLH068	CGTCA-motif	CGTCA	980	5	MeJA responsive element
SlbHLH068	CGTCA-motif	CGTCA	1658	5	MeJA responsive element
SlbHLH068	ERE	ATTTTAAA	388	8	Ethylene responsive element
SlbHLH068	AT1-motif	AATTATTTTTTATT	71	13	Light responsive element
SlbHLH068	AT1-motif	AATTATTTTTTATT	768	13	Light responsive element
SlbHLH068	AT1-motif	AATTATTTTTTATT	998	13	Light responsive element
SlbHLH068	I-box	AAGATAAGGCT	1326	11	Light responsive element
SlbHLH068	I-box	AGATAAGG	1328	8	Light responsive element
SlbHLH068	ATC-motif	AGTAATCT	543	8	Light responsive element
SlbHLH068	TCCC-motif	TCTCCCT	197	7	Light responsive element
SlbHLH068	TGACG-motif	TGACG	980	5	MeJA responsive element
SlbHLH068	TGACG-motif	TGACG	1658	5	MeJA responsive element
SlbHLH068	LAMP-element	CTTTATCA	617	8	Light responsive element
SlbHLH068	TC-rich repeats	ATTCTCTAAC	700	9	Defense and stress responsive element
SlbHLH068	TC-rich repeats	ATTCTCTAAC	1558	9	Defense and stress responsive element
SlbHLH068	Box 4	ATTAAT	370	6	Light responsive element
SlbHLH068	Box 4	ATTAAT	487	6	Light responsive element
SlbHLH068	Box 4	ATTAAT	581	6	Light responsive element
SlbHLH068	Box 4	ATTAAT	951	6	Light responsive element
SlbHLH068	Box 4	ATTAAT	1132	6	Light responsive element
SlbHLH068	Box 4	ATTAAT	1141	6	Light responsive element
SlbHLH068	Box 4	ATTAAT	1609	6	Light responsive element
SlbHLH068	Box 4	ATTAAT	1860	6	Light responsive element
SlbHLH068	G-box	TACGTG	834	6	Light responsive element
SlbHLH068	CAT-box	GCCACT	1711	6	Meristem expression related element
SlbHLH069	TGACG-motif	TGACG	337	5	MeJA responsive element
SlbHLH069	G-Box	CACGTG	326	6	Light responsive element
SlbHLH069	Box 4	ATTAAT	1161	6	Light responsive element
SlbHLH069	Box 4	ATTAAT	1357	6	Light responsive element
SlbHLH069	Box 4	ATTAAT	1364	6	Light responsive element
SlbHLH069	Box 4	ATTAAT	1395	6	Light responsive element
SlbHLH069	Box 4	ATTAAT	1810	6	Light responsive element
SlbHLH069	AE-box	AGAAACTT	1317	8	Light responsive element
SlbHLH069	G-box	CACGTG	326	6	Light responsive element
SlbHLH069	G-box	CCACGTAA	1516	8	Light responsive element
SlbHLH069	G-box	TACGTG	1517	6	Light responsive element
SlbHLH069	AAAC-motif	CAATCAAAACCT	434	11	Light responsive element
SlbHLH069	GT1-motif	GGTTAA	269	6	Light responsive element
SlbHLH069	TCT-motif	TCTTAC	1475	6	Light responsive element
SlbHLH069	MBS	CAACTG	473	6	Drought responsive element
SlbHLH069	MBS	CAACTG	991	6	Drought responsive element
SlbHLH069	LTR	CCGAAA	301	6	Low-temperature responsive element
SlbHLH069	ABRE	CACGTG	326	6	Abscisic acid responsive element
SlbHLH069	ABRE	ACGTG	327	5	Abscisic acid responsive element
SlbHLH069	ABRE	ACGTG	1518	5	Abscisic acid responsive element
SlbHLH069	GATA-motif	AAGGATAAGG	1048	9	Light responsive element
SlbHLH069	GATA-motif	AAGATAAGATT	1491	10	Light responsive element
SlbHLH069	ERE	ATTTTAAA	1467	8	Ethylene responsive element
SlbHLH069	ERE	ATTTTAAA	1503	8	Ethylene responsive element
SlbHLH069	ERE	ATTTTAAA	1603	8	Ethylene responsive element
SlbHLH069	CGTCA-motif	CGTCA	337	5	MeJA responsive element
SlbHLH070	AE-box	AGAAACAA	1838	8	Light responsive element
SlbHLH070	ABRE	CGTACGTGCA	78	9	Abscisic acid responsive element
SlbHLH070	ABRE	CGTACGTGCA	981	9	Abscisic acid responsive element
SlbHLH070	TGACG-motif	TGACG	51	5	MeJA responsive element
SlbHLH070	TGACG-motif	TGACG	86	5	MeJA responsive element
SlbHLH070	TGACG-motif	TGACG	234	5	MeJA responsive element
SlbHLH070	TGACG-motif	TGACG	446	5	MeJA responsive element
SlbHLH070	TGACG-motif	TGACG	627	5	MeJA responsive element
SlbHLH070	TGACG-motif	TGACG	723	5	MeJA responsive element
SlbHLH070	TGACG-motif	TGACG	808	5	MeJA responsive element
SlbHLH070	TGACG-motif	TGACG	989	5	MeJA responsive element
SlbHLH070	TGACG-motif	TGACG	1138	5	MeJA responsive element
SlbHLH070	TGACG-motif	TGACG	1170	5	MeJA responsive element
SlbHLH070	TGACG-motif	TGACG	1279	5	MeJA responsive element
SlbHLH070	TGACG-motif	TGACG	1460	5	MeJA responsive element
SlbHLH070	TGACG-motif	TGACG	1492	5	MeJA responsive element
SlbHLH070	MBS	CAACTG	1193	6	Drought responsive element
SlbHLH070	CGTCA-motif	CGTCA	51	5	MeJA responsive element
SlbHLH070	CGTCA-motif	CGTCA	86	5	MeJA responsive element
SlbHLH070	CGTCA-motif	CGTCA	234	5	MeJA responsive element
SlbHLH070	CGTCA-motif	CGTCA	446	5	MeJA responsive element
SlbHLH070	CGTCA-motif	CGTCA	627	5	MeJA responsive element
SlbHLH070	CGTCA-motif	CGTCA	723	5	MeJA responsive element
SlbHLH070	CGTCA-motif	CGTCA	808	5	MeJA responsive element
SlbHLH070	CGTCA-motif	CGTCA	989	5	MeJA responsive element
SlbHLH070	CGTCA-motif	CGTCA	1138	5	MeJA responsive element
SlbHLH070	CGTCA-motif	CGTCA	1170	5	MeJA responsive element
SlbHLH070	CGTCA-motif	CGTCA	1279	5	MeJA responsive element
SlbHLH070	CGTCA-motif	CGTCA	1460	5	MeJA responsive element
SlbHLH070	CGTCA-motif	CGTCA	1492	5	MeJA responsive element
SlbHLH071	MRE	AACCTAA	569	7	Light responsive element
SlbHLH071	MRE	AACCTAA	589	7	Light responsive element
SlbHLH071	TGACG-motif	TGACG	639	5	MeJA responsive element
SlbHLH071	GT1-motif	GGTTAA	587	6	Light responsive element
SlbHLH071	GT1-motif	GTGTGTGAA	767	9	Light responsive element
SlbHLH071	CAT-box	GCCACT	1484	6	Meristem expression related element
SlbHLH071	LTR	CCGAAA	516	6	Low-temperature responsive element
SlbHLH071	WUN-motif	TTATTACAT	1421	9	Wound responsive element
SlbHLH071	GARE-motif	TCTGTTG	222	7	Gibberellin responsive element
SlbHLH071	I-box	gGATAAGGTG	993	9	Light responsive element
SlbHLH071	circadian	CAAAGATATC	643	9	Circadian control element
SlbHLH071	TCA-element	CCATCTTTTT	1380	9	Salicylic acid responsive element
SlbHLH071	CGTCA-motif	CGTCA	639	5	MeJA responsive element
SlbHLH071	GATA-motif	GATAGGG	995	7	Light responsive element
SlbHLH071	ERE	ATTTCATA	125	8	Ethylene responsive element
SlbHLH071	P-box	CCTTTTG	1844	7	Gibberellin responsive element
SlbHLH072	GATA-motif	AAGGATAAGG	1654	9	Light responsive element
SlbHLH072	CGTCA-motif	CGTCA	512	5	MeJA responsive element
SlbHLH072	LTR	CCGAAA	1190	6	Low-temperature responsive element
SlbHLH072	WUN-motif	AAATTTCCT	73	9	Wound responsive element
SlbHLH072	CAT-box	GCCACT	86	6	Meristem expression related element
SlbHLH072	TATC-box	TATCCCA	313	7	Gibberellin responsive element
SlbHLH072	TATC-box	TATCCCA	518	7	Gibberellin responsive element
SlbHLH072	Box 4	ATTAAT	155	6	Light responsive element
SlbHLH072	Box 4	ATTAAT	193	6	Light responsive element
SlbHLH072	Box 4	ATTAAT	1349	6	Light responsive element
SlbHLH072	Box 4	ATTAAT	1569	6	Light responsive element
SlbHLH072	Box 4	ATTAAT	1635	6	Light responsive element
SlbHLH072	AE-box	AGAAACTT	1728	8	Light responsive element
SlbHLH072	TGACG-motif	TGACG	512	5	MeJA responsive element
SlbHLH072	LAMP-element	CTTTATCA	531	8	Light responsive element
SlbHLH072	TCCC-motif	TCTCCCT	1501	7	Light responsive element
SlbHLH073	G-Box	CACGTT	477	6	Light responsive element
SlbHLH073	3-AF1 binding site	TAAGAGAGGAA	816	10	Light responsive element
SlbHLH073	Box 4	ATTAAT	307	6	Light responsive element
SlbHLH073	Box 4	ATTAAT	642	6	Light responsive element
SlbHLH073	TCA-element	CCATCTTTTT	366	9	Salicylic acid responsive element
SlbHLH073	AuxRR-core	GGTCCAT	781	7	Auxin responsive element
SlbHLH073	GATA-motif	GATAGGA	734	7	Light responsive element
SlbHLH073	P-box	CCTTTTG	1057	7	Gibberellin responsive element
SlbHLH073	ERE	ATTTTAAA	909	8	Ethylene responsive element
SlbHLH073	ERE	ATTTTAAA	1414	8	Ethylene responsive element
SlbHLH073	TCT-motif	TCTTAC	1264	6	Light responsive element
SlbHLH073	TCT-motif	TCTTAC	1324	6	Light responsive element
SlbHLH073	ABRE	ACGTG	478	5	Abscisic acid responsive element
SlbHLH074	CGTCA-motif	CGTCA	473	5	MeJA responsive element
SlbHLH074	CGTCA-motif	CGTCA	874	5	MeJA responsive element
SlbHLH074	P-box	CCTTTTG	719	7	Gibberellin responsive element
SlbHLH074	ERE	ATTTTAAA	1542	8	Ethylene responsive element
SlbHLH074	ERE	ATTTTAAA	1544	8	Ethylene responsive element
SlbHLH074	GATA-motif	GATAGGA	1705	7	Light responsive element
SlbHLH074	ACE	GACACGTATG	1639	9	Light responsive element
SlbHLH074	WUN-motif	TAATTACTC	158	9	Wound responsive element
SlbHLH074	WUN-motif	AAATTTCCT	856	9	Wound responsive element
SlbHLH074	TCT-motif	TCTTAC	805	6	Light responsive element
SlbHLH074	GT1-motif	GGTTAAT	588	7	Light responsive element
SlbHLH074	GT1-motif	GGTTAA	589	6	Light responsive element
SlbHLH074	GT1-motif	GGTTAA	907	6	Light responsive element
SlbHLH074	GCN4_motif	TGAGTCA	788	7	Endosperm expression related element
SlbHLH074	GCN4_motif	TGAGTCA	1568	7	Endosperm expression related element
SlbHLH074	G-box	CACGAC	890	6	Light responsive element
SlbHLH074	Box 4	ATTAAT	410	6	Light responsive element
SlbHLH074	Box 4	ATTAAT	528	6	Light responsive element
SlbHLH074	Box 4	ATTAAT	686	6	Light responsive element
SlbHLH074	LAMP-element	CTTTATCA	760	8	Light responsive element
SlbHLH074	TGACG-motif	TGACG	473	5	MeJA responsive element
SlbHLH074	TGACG-motif	TGACG	874	5	MeJA responsive element
SlbHLH075	LTR	CCGAAA	1605	6	Low-temperature responsive element
SlbHLH075	ABRE	CACGTG	1506	6	Abscisic acid responsive element
SlbHLH075	ABRE	ACGTG	1507	5	Abscisic acid responsive element
SlbHLH075	GA-motif	ATAGATAA	635	8	Light responsive element
SlbHLH075	WUN-motif	TTATTACAT	690	9	Wound responsive element
SlbHLH075	TCT-motif	TCTTAC	1096	6	Light responsive element
SlbHLH075	MBS	CAACTG	889	6	Drought responsive element
SlbHLH075	TGA-element	AACGAC	1760	6	Auxin responsive element
SlbHLH075	AT1-motif	AATTATTTTTTATT	143	13	Light responsive element
SlbHLH075	ERE	ATTTTAAA	113	8	Ethylene responsive element
SlbHLH075	ERE	ATTTTAAA	462	8	Ethylene responsive element
SlbHLH075	ERE	ATTTTAAA	716	8	Ethylene responsive element
SlbHLH075	ERE	ATTTCATA	928	8	Ethylene responsive element
SlbHLH075	ERE	ATTTTAAA	1160	8	Ethylene responsive element
SlbHLH075	ERE	ATTTTAAA	1162	8	Ethylene responsive element
SlbHLH075	GATA-motif	AAGATAAGATT	323	10	Light responsive element
SlbHLH075	GATA-motif	AAGATAAGATT	428	10	Light responsive element
SlbHLH075	GATA-motif	AAGGATAAGG	1492	9	Light responsive element
SlbHLH075	TCA-element	CCATCTTTTT	1390	9	Salicylic acid responsive element
SlbHLH075	Box 4	ATTAAT	369	6	Light responsive element
SlbHLH075	Box 4	ATTAAT	443	6	Light responsive element
SlbHLH075	Box 4	ATTAAT	608	6	Light responsive element
SlbHLH075	Box 4	ATTAAT	862	6	Light responsive element
SlbHLH075	AE-box	AGAAACTT	408	8	Light responsive element
SlbHLH075	G-Box	CACGTG	1506	6	Light responsive element
SlbHLH075	chs-CMA1a	TTACTTAA	35	8	Light responsive element
SlbHLH075	GT1-motif	GGTTAA	319	6	Light responsive element
SlbHLH075	GT1-motif	GGTTAA	424	6	Light responsive element
SlbHLH075	G-box	ACACGTGT	1505	8	Light responsive element
SlbHLH075	G-box	CACGTG	1506	6	Light responsive element
SlbHLH076	GCN4_motif	TGAGTCA	1653	7	Endosperm expression related element
SlbHLH076	ATCT-motif	AATCTAATCC	1616	10	Light responsive element
SlbHLH076	Gap-box	CAAATGAA(A/G)A	379	9.5	Light responsive element
SlbHLH076	GT1-motif	GGTTAAT	1627	7	Light responsive element
SlbHLH076	GT1-motif	GGTTAA	1628	6	Light responsive element
SlbHLH076	TGACG-motif	TGACG	945	5	MeJA responsive element
SlbHLH076	TGACG-motif	TGACG	1444	5	MeJA responsive element
SlbHLH076	G-Box	CACGTT	1476	6	Light responsive element
SlbHLH076	AE-box	AGAAACTT	611	8	Light responsive element
SlbHLH076	MRE	AACCTAA	116	7	Light responsive element
SlbHLH076	MRE	AACCTAA	532	7	Light responsive element
SlbHLH076	Box 4	ATTAAT	179	6	Light responsive element
SlbHLH076	Box 4	ATTAAT	275	6	Light responsive element
SlbHLH076	Box 4	ATTAAT	1299	6	Light responsive element
SlbHLH076	CGTCA-motif	CGTCA	945	5	MeJA responsive element
SlbHLH076	CGTCA-motif	CGTCA	1444	5	MeJA responsive element
SlbHLH076	P-box	CCTTTTG	627	7	Gibberellin responsive element
SlbHLH076	P-box	CCTTTTG	674	7	Gibberellin responsive element
SlbHLH076	ERE	ATTTCATA	1371	8	Ethylene responsive element
SlbHLH076	ERE	ATTTTAAA	1611	8	Ethylene responsive element
SlbHLH076	TGA-box	TGACGTAA	945	8	Auxin responsive element
SlbHLH076	TGA-box	TGACGTAA	1444	8	Auxin responsive element
SlbHLH076	MBS	CAACTG	780	6	Drought responsive element
SlbHLH076	TCT-motif	TCTTAC	722	6	Light responsive element
SlbHLH076	GA-motif	ATAGATAA	967	8	Light responsive element
SlbHLH076	ABRE	ACGTG	1476	5	Abscisic acid responsive element
SlbHLH077	GT1-motif	GGTTAAT	587	7	Light responsive element
SlbHLH077	G-box	TACGTG	273	6	Light responsive element
SlbHLH077	TATC-box	TATCCCA	533	7	Gibberellin responsive element
SlbHLH077	3-AF1 binding site	TAAGAGAGGAA	1733	10	Light responsive element
SlbHLH077	Box 4	ATTAAT	279	6	Light responsive element
SlbHLH077	Box 4	ATTAAT	305	6	Light responsive element
SlbHLH077	Box 4	ATTAAT	652	6	Light responsive element
SlbHLH077	Box 4	ATTAAT	1709	6	Light responsive element
SlbHLH077	TCCC-motif	TCTCCCT	565	7	Light responsive element
SlbHLH077	TGACG-motif	TGACG	1439	5	MeJA responsive element
SlbHLH077	G-Box	CACGTT	606	6	Light responsive element
SlbHLH077	I-box	gGATAAGGTG	1555	9	Light responsive element
SlbHLH077	CGTCA-motif	CGTCA	1439	5	MeJA responsive element
SlbHLH077	ERE	ATTTCATA	387	8	Ethylene responsive element
SlbHLH077	ERE	ATTTTAAA	838	8	Ethylene responsive element
SlbHLH077	GATA-motif	AAGATAAGATT	1320	10	Light responsive element
SlbHLH077	GATA-motif	AAGGATAAGG	1553	9	Light responsive element
SlbHLH077	GATA-motif	AAGGATAAGG	1819	9	Light responsive element
SlbHLH077	ABRE	ACGTG	273	5	Abscisic acid responsive element
SlbHLH077	ABRE	ACGTG	606	5	Abscisic acid responsive element
SlbHLH077	MBS	CAACTG	552	6	Drought responsive element
SlbHLH077	TCT-motif	TCTTAC	1602	6	Light responsive element
SlbHLH078	TCT-motif	TCTTAC	813	6	Light responsive element
SlbHLH078	TCT-motif	TCTTAC	850	6	Light responsive element
SlbHLH078	TCT-motif	TCTTAC	1904	6	Light responsive element
SlbHLH078	GA-motif	ATAGATAA	42	8	Light responsive element
SlbHLH078	GA-motif	ATAGATAA	596	8	Light responsive element
SlbHLH078	ABRE	CACGTG	1656	6	Abscisic acid responsive element
SlbHLH078	ABRE	ACGTG	1657	5	Abscisic acid responsive element
SlbHLH078	ACE	CTAACGTATT	150	9	Light responsive element
SlbHLH078	HD-Zip 1	CAAT(A/T)ATTG	642	8	Palisade mesophyll cell differentiation related element
SlbHLH078	TCA-element	CCATCTTTTT	1515	9	Salicylic acid responsive element
SlbHLH078	ERE	ATTTTAAA	32	8	Ethylene responsive element
SlbHLH078	ERE	ATTTTAAA	399	8	Ethylene responsive element
SlbHLH078	ERE	ATTTTAAA	1022	8	Ethylene responsive element
SlbHLH078	ERE	ATTTCATA	1140	8	Ethylene responsive element
SlbHLH078	P-box	CCTTTTG	89	7	Gibberellin responsive element
SlbHLH078	P-box	CCTTTTG	1876	7	Gibberellin responsive element
SlbHLH078	GATA-motif	AAGGATAAGG	175	9	Light responsive element
SlbHLH078	AT1-motif	AATTATTTTTTATT	1446	13	Light responsive element
SlbHLH078	I-box	AGATAAGG	23	8	Light responsive element
SlbHLH078	I-box	ccttatcct	176	9	Light responsive element
SlbHLH078	I-box	gGATAAGGTG	177	9	Light responsive element
SlbHLH078	G-Box	CACGTG	1656	6	Light responsive element
SlbHLH078	Box 4	ATTAAT	124	6	Light responsive element
SlbHLH078	Box 4	ATTAAT	360	6	Light responsive element
SlbHLH078	Box 4	ATTAAT	731	6	Light responsive element
SlbHLH078	Box 4	ATTAAT	786	6	Light responsive element
SlbHLH078	Box 4	ATTAAT	1136	6	Light responsive element
SlbHLH078	Box 4	ATTAAT	1464	6	Light responsive element
SlbHLH078	MRE	AACCTAA	1098	7	Light responsive element
SlbHLH078	MRE	AACCTAA	1686	7	Light responsive element
SlbHLH078	MRE	AACCTAA	1832	7	Light responsive element
SlbHLH078	MBSI	aaaAaaC(G/C)GTTA	409	10.5	Flavonoid biosynthetic genes regulation element
SlbHLH078	G-box	CACGTG	1656	6	Light responsive element
SlbHLH078	GT1-motif	GGTTAA	1689	6	Light responsive element
SlbHLH079	Gap-box	CAAATGAA(A/G)A	754	9.5	Light responsive element
SlbHLH079	G-box	TACGTG	1768	6	Light responsive element
SlbHLH079	AE-box	AGAAACAA	1005	8	Light responsive element
SlbHLH079	MRE	AACCTAA	1152	7	Light responsive element
SlbHLH079	G-Box	CACGTT	1060	6	Light responsive element
SlbHLH079	TGACG-motif	TGACG	900	5	MeJA responsive element
SlbHLH079	TGACG-motif	TGACG	1070	5	MeJA responsive element
SlbHLH079	TGACG-motif	TGACG	1748	5	MeJA responsive element
SlbHLH079	ATC-motif	AGTAATCT	988	8	Light responsive element
SlbHLH079	CGTCA-motif	CGTCA	900	5	MeJA responsive element
SlbHLH079	CGTCA-motif	CGTCA	1070	5	MeJA responsive element
SlbHLH079	CGTCA-motif	CGTCA	1748	5	MeJA responsive element
SlbHLH079	TCA-element	CCATCTTTTT	12	9	Salicylic acid responsive element
SlbHLH079	TCA-element	CCATCTTTTT	1708	9	Salicylic acid responsive element
SlbHLH079	ABRE	ACGTG	1060	5	Abscisic acid responsive element
SlbHLH079	ABRE	ACGTG	1768	5	Abscisic acid responsive element
SlbHLH079	LTR	CCGAAA	33	6	Low-temperature responsive element
SlbHLH079	LTR	CCGAAA	1481	6	Low-temperature responsive element
SlbHLH079	LTR	CCGAAA	1957	6	Low-temperature responsive element
SlbHLH079	TCT-motif	TCTTAC	1887	6	Light responsive element
SlbHLH079	MBS	CAACTG	844	6	Drought responsive element
SlbHLH079	MBS	CAACTG	1871	6	Drought responsive element
SlbHLH079	GARE-motif	TCTGTTG	346	7	Gibberellin responsive element
SlbHLH079	GARE-motif	TCTGTTG	895	7	Gibberellin responsive element
SlbHLH080	ABRE	GACACGTGGC	622	9	Abscisic acid responsive element
SlbHLH080	ABRE	CACGTG	624	6	Abscisic acid responsive element
SlbHLH080	ABRE	ACGTG	625	5	Abscisic acid responsive element
SlbHLH080	TCT-motif	TCTTAC	328	6	Light responsive element
SlbHLH080	TCT-motif	TCTTAC	932	6	Light responsive element
SlbHLH080	WUN-motif	TTATTACAT	1130	9	Wound responsive element
SlbHLH080	GA-motif	ATAGATAA	1923	8	Light responsive element
SlbHLH080	I-box	TGATAATGT	842	9	Light responsive element
SlbHLH080	CGTCA-motif	CGTCA	446	5	MeJA responsive element
SlbHLH080	CGTCA-motif	CGTCA	566	5	MeJA responsive element
SlbHLH080	CGTCA-motif	CGTCA	771	5	MeJA responsive element
SlbHLH080	GATA-motif	AAGATAAGATT	1109	10	Light responsive element
SlbHLH080	P-box	CCTTTTG	1522	7	Gibberellin responsive element
SlbHLH080	ERE	ATTTTAAA	26	8	Ethylene responsive element
SlbHLH080	ERE	ATTTTAAA	347	8	Ethylene responsive element
SlbHLH080	AE-box	AGAAACAA	1752	8	Light responsive element
SlbHLH080	TC-rich repeats	ATTCTCTAAC	849	9	Defense and stress responsive element
SlbHLH080	Box 4	ATTAAT	10	6	Light responsive element
SlbHLH080	TCCC-motif	TCTCCCT	1298	7	Light responsive element
SlbHLH080	TGACG-motif	TGACG	446	5	MeJA responsive element
SlbHLH080	TGACG-motif	TGACG	566	5	MeJA responsive element
SlbHLH080	TGACG-motif	TGACG	771	5	MeJA responsive element
SlbHLH080	G-Box	CACGTG	624	6	Light responsive element
SlbHLH080	ATCT-motif	AATCTAATCC	677	9	Light responsive element
SlbHLH080	Gap-box	CAAATGAA(A/G)A	1745	9.5	Light responsive element
[truncated: 2,801 more rows]

## Sheet: Table S5-2
Table S5-2 Statistics on the quantitative relationship between cis-elements and SlbHLH genes
Subfamily	Gene Name	Gene ID	Function Description
			Hormone responsiveness						Growth and development									Stress responsiveness
			Abscisic acid responsive element	Gibberellin responsive element	Auxin responsive element	MeJA responsive element	Ethylene responsive element	Salicylic acid responsive element	Light responsive element	Circadian control element	Seed specific regulatory element	Meristem expression element	Endosperm expression element	Cell cycle regulation element	Root specific regulatory element	Palisade mesophyll cell differentiation element	Endosperm specific negative expression element	Wound responsive element	Drought responsive element	Low-temperature responsive element	Defense and stress responsive element	Dehydration, low-temp, salt stresses element	Flavonoid biosynthetic genes regulation element
	SlbHLH001	Solyc01g010130.4.1	2	0	1	0	4	2	28	0	0	1	0	0	0	0	0	2	1	1	0	0	0
	SlbHLH002	Solyc01g014910.2.1	3	0	0	2	0	0	22	0	0	0	0	0	0	0	0	2	0	0	0	0	0
	SlbHLH003	Solyc01g014960.1.1	3	0	1	0	1	1	15	0	0	0	0	0	0	1	0	0	1	0	0	0	0
	SlbHLH004	Solyc01g020170.2.1	0	1	3	0	2	1	17	0	0	0	0	0	0	0	0	0	0	0	0	0	0
	SlbHLH005	Solyc01g020180.1.1	3	0	0	0	0	1	19	0	0	0	0	0	0	2	0	1	0	1	0	0	0
	SlbHLH006	Solyc01g057300.2.1	2	0	0	4	2	0	18	1	0	0	0	0	0	0	0	0	1	1	0	0	0
	SlbHLH007	Solyc01g058670.3.1	3	1	1	6	1	0	11	0	0	1	0	0	0	0	0	1	0	2	0	0	0
	SlbHLH008	Solyc01g067340.3.1	2	0	1	0	1	0	18	0	0	1	1	0	0	0	0	0	2	0	1	0	0
	SlbHLH009	Solyc01g079270.1.1	0	1	0	6	3	1	6	1	0	2	0	0	0	0	0	2	0	0	0	0	0
	SlbHLH010	Solyc01g080050.4.1	2	1	1	4	2	1	15	1	0	0	0	0	0	0	0	2	0	0	1	0	0
	SlbHLH011	Solyc01g081090.2.1	1	0	1	2	1	1	7	0	0	0	0	0	0	0	0	1	2	0	1	0	0
	SlbHLH012	Solyc01g081100.3.1	4	1	1	0	3	0	10	2	0	0	0	0	0	0	0	1	0	1	1	0	1
	SlbHLH013	Solyc01g086870.3.1	1	1	0	0	4	1	16	0	0	0	1	0	0	0	0	2	0	0	1	0	0
	SlbHLH014	Solyc01g090790.4.1	3	2	1	0	2	1	15	0	0	1	0	0	0	0	0	1	1	0	0	0	0
	SlbHLH015	Solyc01g096050.4.1	5	1	0	0	5	0	20	0	0	0	0	0	0	0	0	1	1	0	0	0	0
	SlbHLH016	Solyc01g096370.4.1	2	2	0	4	0	0	15	0	0	3	0	0	0	0	0	1	1	0	1	0	0
	SlbHLH017	Solyc01g098720.3.1	5	0	0	8	1	0	16	1	0	0	0	0	0	0	0	1	1	1	0	0	0
	SlbHLH018	Solyc01g100660.4.1	1	0	0	2	1	0	10	0	0	0	1	0	1	0	0	2	1	0	0	0	0
	SlbHLH019	Solyc01g102300.3.1	3	0	0	0	2	1	12	0	0	0	0	0	0	0	0	1	1	1	1	0	0
	SlbHLH020	Solyc01g105690.2.1	0	3	0	6	1	0	8	2	0	0	0	0	0	0	0	6	5	1	0	0	0
	SlbHLH021	Solyc01g106460.4.1	4	0	0	4	3	0	12	0	0	1	0	0	0	0	0	2	0	2	0	0	0
	SlbHLH022	Solyc01g107140.3.1	2	0	0	0	5	1	16	0	0	1	0	0	0	0	0	0	0	0	2	0	0
	SlbHLH023	Solyc01g107490.2.1	5	0	1	4	2	1	13	1	0	1	0	0	0	0	0	0	0	0	0	0	0
	SlbHLH024	Solyc01g107950.2.1	3	0	0	0	2	0	22	1	0	0	0	0	0	0	0	0	0	0	0	0	1
	SlbHLH025	Solyc01g107960.4.1	0	0	2	0	1	2	18	0	0	0	0	0	0	0	0	0	0	0	0	0	0
	SlbHLH026	Solyc01g107970.1.1	0	0	0	0	3	1	15	0	0	0	1	0	0	0	0	2	0	0	0	0	0
	SlbHLH027	Solyc01g109700.3.1	3	1	1	2	2	0	16	0	0	0	0	0	0	0	0	2	0	0	0	0	0
	SlbHLH028	Solyc01g111130.4.1	1	1	1	4	1	1	12	0	0	1	0	0	0	0	0	0	0	1	4	0	0
	SlbHLH029	Solyc01g150101.1.1	0	1	1	6	3	0	10	0	0	3	0	0	0	0	0	3	0	1	0	0	0
	SlbHLH030	Solyc02g062690.3.1	1	2	1	2	2	2	11	0	0	0	0	0	0	1	0	0	1	2	1	0	0
	SlbHLH031	Solyc02g063430.4.1	1	0	1	2	5	0	11	0	0	0	1	0	0	0	0	1	0	0	0	0	0
	SlbHLH032	Solyc02g066970.1.1	0	2	1	0	3	0	10	0	0	1	1	0	0	0	0	1	1	0	0	0	0
	SlbHLH033	Solyc02g067380.4.1	5	0	0	0	3	0	13	0	0	0	0	0	0	0	0	0	1	1	0	0	0
	SlbHLH034	Solyc02g070880.1.1	0	1	0	2	1	0	6	0	0	1	0	0	0	0	0	0	1	1	1	0	0
	SlbHLH035	Solyc02g076920.3.1	0	1	0	2	5	0	8	2	0	0	0	0	0	0	0	0	0	0	1	0	0
	SlbHLH036	Solyc02g078130.3.1	0	0	0	0	0	1	14	0	0	0	2	0	0	0	0	0	0	0	0	0	0
	SlbHLH037	Solyc02g079760.3.1	5	0	0	2	2	2	16	0	0	0	0	0	0	0	1	0	1	1	2	0	0
	SlbHLH038	Solyc02g079810.3.1	2	1	0	4	1	0	5	1	0	0	0	0	0	1	0	0	0	2	1	0	0
	SlbHLH039	Solyc02g079970.4.1	3	2	0	4	2	1	14	0	0	2	0	0	0	0	0	0	2	1	0	0	0
	SlbHLH040	Solyc02g084880.3.1	3	1	0	2	2	0	12	0	0	0	0	0	0	0	0	0	0	0	0	0	0
	SlbHLH041	Solyc02g087860.3.1	2	2	0	0	2	1	10	0	0	0	1	0	0	0	0	1	0	0	0	0	0
	SlbHLH042	Solyc02g088740.1.1	3	0	0	0	2	0	20	0	0	0	0	0	0	0	0	0	4	0	1	0	0
	SlbHLH043	Solyc02g090950.1.1	1	1	1	0	1	1	9	0	0	1	1	0	0	0	0	3	0	0	0	0	0
	SlbHLH044	Solyc02g091440.2.1	3	0	0	0	3	1	22	0	0	1	1	0	0	2	0	1	0	2	1	0	0
	SlbHLH045	Solyc02g091690.3.1	5	1	0	0	3	1	19	1	0	0	0	0	0	0	0	2	0	0	0	0	0
	SlbHLH046	Solyc02g091800.4.1	4	1	1	6	0	1	7	0	0	2	0	0	0	0	0	0	4	1	0	0	0
	SlbHLH047	Solyc02g091810.2.1	2	0	0	6	1	1	14	0	0	0	0	0	0	1	0	2	1	3	0	0	0
	SlbHLH048	Solyc02g091820.3.1	5	0	0	0	5	0	17	0	0	0	0	0	0	1	0	1	0	0	0	0	0
	SlbHLH049	Solyc02g093280.2.1	2	1	0	0	0	0	17	1	0	1	0	0	0	1	0	0	0	1	1	0	0
	SlbHLH050	Solyc03g005350.3.1	0	1	0	4	2	0	10	0	0	0	0	0	0	0	0	1	0	0	0	0	0
	SlbHLH051	Solyc03g006910.3.1	2	0	1	2	7	0	12	0	0	0	1	0	0	0	0	1	0	0	0	0	0
	SlbHLH052	Solyc03g007410.4.1	1	1	0	2	4	0	10	0	0	0	0	0	0	0	0	3	0	0	0	0	0
	SlbHLH053	Solyc03g031450.3.1	0	0	0	4	4	0	16	0	0	0	1	0	0	0	0	2	1	0	0	0	0
	SlbHLH054	Solyc03g034000.3.1	2	2	0	0	2	1	13	2	0	0	1	0	0	0	0	1	1	0	1	0	0
	SlbHLH055	Solyc03g044460.1.1	0	1	0	0	2	0	12	0	0	0	0	1	0	0	0	1	0	1	3	0	0
	SlbHLH056	Solyc03g095980.3.1	1	0	0	0	2	0	16	0	0	2	1	0	0	0	0	0	0	0	0	0	0
	SlbHLH057	Solyc03g097820.2.1	0	1	0	2	1	1	13	1	1	1	0	0	0	0	0	1	1	1	0	0	0
	SlbHLH058	Solyc03g113560.4.1	4	0	0	0	1	0	14	1	0	1	0	0	0	0	0	1	0	0	0	0	0
	SlbHLH059	Solyc03g114230.2.1	2	1	0	4	2	0	15	0	0	0	0	0	0	0	0	0	0	0	0	0	0
	SlbHLH060	Solyc03g114233.1.1	3	0	0	2	3	1	14	0	0	0	1	0	0	0	0	1	0	1	0	0	0
	SlbHLH061	Solyc03g114237.1.1	1	0	0	2	3	0	16	0	0	0	0	0	0	0	0	1	1	0	0	0	0
	SlbHLH062	Solyc03g114720.3.1	5	2	2	0	4	1	15	0	0	0	0	0	0	0	0	1	1	1	0	0	2
	SlbHLH063	Solyc03g115540.2.1	3	0	0	2	2	0	11	0	0	0	0	0	0	0	0	0	0	0	0	0	0
	SlbHLH064	Solyc03g116340.3.1	1	2	0	0	1	1	8	0	0	1	0	0	0	0	0	0	0	1	0	0	1
	SlbHLH065	Solyc03g118310.4.1	1	1	0	2	0	0	12	0	0	0	0	0	0	0	0	0	1	0	0	0	0
	SlbHLH066	Solyc03g119390.4.1	3	0	0	0	2	0	17	0	0	0	0	0	0	0	0	1	0	1	0	0	0
	SlbHLH067	Solyc03g120530.3.1	0	1	0	0	1	1	11	0	0	1	0	0	0	0	0	1	2	0	1	0	0
	SlbHLH068	Solyc03g121240.1.1	1	0	0	4	1	1	19	0	0	1	0	0	0	0	0	0	0	0	2	0	0
	SlbHLH069	Solyc04g005130.3.1	3	0	0	2	3	0	15	0	0	0	0	0	0	0	0	0	2	1	0	0	0
	SlbHLH070	Solyc04g005220.3.1	2	0	0	26	0	0	1	0	0	0	0	0	0	0	0	0	1	0	0	0	0
	SlbHLH071	Solyc04g005280.4.1	0	2	0	2	1	1	6	1	0	1	0	0	0	0	0	1	0	1	0	0	0
	SlbHLH072	Solyc04g005660.4.1	0	2	0	2	0	0	9	0	0	1	0	0	0	0	0	1	0	1	0	0	0
	SlbHLH073	Solyc04g006990.3.1	1	1	1	0	2	1	7	0	0	0	0	0	0	0	0	0	0	0	0	0	0
	SlbHLH074	Solyc04g007300.4.1	2	1	0	4	2	1	11	0	0	0	2	0	0	0	0	2	1	0	0	0	0
	SlbHLH075	Solyc04g007430.2.1	0	0	1	0	6	0	17	0	0	0	0	0	0	0	0	1	0	1	0	0	0
	SlbHLH076	Solyc04g014360.3.1	1	2	2	4	2	0	13	0	0	0	1	0	0	0	0	0	1	0	0	0	0
	SlbHLH077	Solyc04g056535.1.1	2	1	0	2	2	0	14	0	0	0	0	0	0	0	0	0	1	0	0	0	0
	SlbHLH078	Solyc04g074810.4.1	2	2	0	0	4	1	23	0	0	0	0	0	0	1	0	0	0	0	0	0	1
	SlbHLH079	Solyc04g076030.3.1	2	2	0	6	0	2	7	0	0	0	0	0	0	0	0	0	2	3	0	0	0
	SlbHLH080	Solyc04g076240.3.1	3	2	0	6	2	0	14	0	0	0	0	0	0	0	0	1	0	0	1	0	0
	SlbHLH081	Solyc04g076845.1.1	1	0	0	0	0	1	24	0	0	1	0	0	0	0	0	1	0	0	1	0	0
	SlbHLH082	Solyc04g077480.3.1	0	4	1	0	1	0	12	0	1	0	0	0	0	0	1	0	3	0	0	0	0
	SlbHLH083	Solyc04g077960.1.1	4	4		2	0	2	21	0	0	0	1	0	0	0	0	0	2	0	0	0	1
	SlbHLH084	Solyc04g078520.3.1	0	3	0	0	0	3	9	0	0	0	0	0	0	1	0	0	1	0	0	0	1
	SlbHLH085	Solyc04g078690.3.1	1	1	0	2	1	1	16	1	0	1	0	0	0	0	0	1	0	0	0	0	0
	SlbHLH086	Solyc04g078790.3.1	1	0	1	0	1	0	16	0	0	0	0	0	0	0	0	1	1	0	0	0	0
	SlbHLH087	Solyc04g080710.4.1	0	1	0	0	0	1	17	1	0	0	0	0	0	0	0	0	0	0	0	0	0
	SlbHLH088	Solyc05g005300.2.1	0	2	2	0	1	4	8	0	0	0	0	0	0	0	0	1	3	1	1	0	0
	SlbHLH089	Solyc05g005810.4.1	2	0	1	2	4	0	13	0	0	0	0	0	0	0	0	1	0	0	0	0	0
	SlbHLH090	Solyc05g006650.3.1	2	0	0	0	1	1	13	0	0	0	1	0	0	0	0	1	1	1	0	0	0
	SlbHLH091	Solyc05g007210.2.1	0	2	0	4	2	1	10	0	0	0	0	0	0	0	0	0	0	0	0	0	0
	SlbHLH092	Solyc05g009640.4.1	1	1	0	4	3	0	10	0	0	0	0	0	0	0	0	0	0	1	1	0	0
	SlbHLH093	Solyc05g009880.3.1	1	2	1	0	3	2	11	0	0	0	0	0	0	0	0	2	0	0	1	0	1
	SlbHLH094	Solyc05g010610.3.1	1	2	0	0	4	1	8	0	0	0	0	0	0	0	0	1	0	0	1	0	0
	SlbHLH095	Solyc05g011810.4.1	1	1	0	4	0	1	3	0	0	0	0	0	0	0	0	0	1	1	0	0	0
	SlbHLH096	Solyc05g014590.3.1	4	0	0	6	7	1	22	0	0	0	0	0	0	0	0	1	0	1	1	0	1
	SlbHLH097	Solyc05g050560.1.1	1	1	0	0	3	0	16	0	0	0	2	0	0	0	0	0	0	0	0	0	0
	SlbHLH098	Solyc05g053660.3.1	2	0	1	2	4	0	9	1	0	0	1	0	0	0	0	0	1	2	0	0	0
	SlbHLH099	Solyc06g008030.3.1	1	0	0	2	2	0	9	2	0	0	0	0	0	0	0	0	0	0	1	0	0
	SlbHLH100	Solyc06g009510.1.1	3	1	1	0	5	0	6	0	1	0	0	0	0	0	0	1	0	0	1	0	0
	SlbHLH101	Solyc06g035490.3.1	1	0	0	2	4	0	21	1	0	2	1	0	0	1	0	1	0	0	0	0	0
	SlbHLH102	Solyc06g050840.3.1	5	0	2	6	2	1	15	0	0	0	0	0	0	0	0	2	1	0	0	0	0
	SlbHLH103	Solyc06g051260.4.1	0	0	0	0	5	0	9	0	0	1	0	0	0	0	0	1	1	0	1	0	0
	SlbHLH104	Solyc06g051550.4.1	1	0	0	0	0	1	14	0	0	0	0	0	0	0	0	2	0	0	0	0	0
	SlbHLH105	Solyc06g062460.3.1	2	1	1	0	1	1	10	0	0	0	0	0	0	1	0	0	1	0	0	0	0
	SlbHLH106	Solyc06g064580.2.1	2	0	0	2	0	0	16	1	0	1	0	0	0	0	0	0	0	1	2	0	1
	SlbHLH107	Solyc06g064590.3.1	3	1	0	4	2	0	20	1	0	0	0	0	0	0	0	2	0	0	0	0	0
	SlbHLH108	Solyc06g065040.4.1	1	1	0	2	4	2	13	0	0	0	0	0	0	0	0	1	0	0	0	0	0
	SlbHLH109	Solyc06g066580.4.1	1	0	0	0	4	0	11	0	0	0	0	0	0	0	0	1	0	0	0	0	0
	SlbHLH110	Solyc06g068870.3.1	1	1	1	6	10	0	5	0	0	1	0	0	0	0	0	1	0	0	0	0	0
	SlbHLH111	Solyc06g069370.4.1	2	0	3	6	2	2	12	1	0	2	0	0	0	0	0	1	2	1	0	0	0
	SlbHLH112	Solyc06g069600.3.1	4	1	1	2	0	0	17	1	0	0	1	0	0	0	0	1	1	0	0	1	0
	SlbHLH113	Solyc06g070910.3.1	3	1	0	2	0	0	14	0	0	0	0	0	0	0	0	1	1	0	2	0	1
	SlbHLH114	Solyc06g072520.2.1	2	3	0	2	3	0	11	0	0	0	0	0	0	0	0	0	0	0	2	0	0
	SlbHLH115	Solyc06g074110.3.1	0	3	0	0	0	1	11	0	0	1	0	0	0	0	0	0	0	0	3	0	0
	SlbHLH116	Solyc06g083170.3.1	2	1	0	0	0	1	10	0	0	0	0	0	0	1	0	2	0	5	1	0	0
	SlbHLH117	Solyc06g083980.3.1	2	4	0	4	2	0	6	1	0	0	1	0	0	0	0	0	2	0	0	0	0
	SlbHLH118	Solyc07g005400.3.1	2	1	0	0	4	0	16	0	0	1	0	0	0	0	0	1	0	0	0	0	0
	SlbHLH119	Solyc07g006310.1.1	0	2	3	0	2	0	9	0	0	0	0	0	0	0	0	2	0	0	1	0	0
	SlbHLH120	Solyc07g018010.3.1	5	0	1	0	3	1	14	0	0	1	0	0	0	1	0	1	0	1	0	0	0
	SlbHLH121	Solyc07g020960.3.1	1	2	0	0	1	2	9	0	0	0	0	0	0	0	0	0	0	1	0	0	0
	SlbHLH122	Solyc07g039570.3.1	3	3	1	0	0	0	18	1	0	0	1	0	0	0	0	0	0	0	0	0	0
	SlbHLH123	Solyc07g043580.4.1	4	2	1	2	3	0	18	0	0	1	0	0	0	0	0	0	0	0	0	0	0
	SlbHLH124	Solyc07g052670.3.1	5	2	0	4	6	0	12	0	0	0	0	0	0	0	0	2	1	3	2	0	0
	SlbHLH125	Solyc07g052930.3.1	3	2	0	6	1	1	11	0	0	0	0	0	0	0	0	0	1	3	0	0	0
	SlbHLH126	Solyc07g053290.3.1	1	0	1	0	8	0	12	0	0	0	0	0	0	0	0	2	0	0	0	0	0
	SlbHLH127	Solyc07g056360.1.1	3	1	1	8	2	0	18	0	0	1	0	0	0	1	0	0	0	1	0	0	0
	SlbHLH128	Solyc07g062200.2.1	1	0	0	4	2	0	8	1	0	0	0	0	0	0	0	0	0	1	1	0	0
	SlbHLH129	Solyc07g062950.4.1	1	1	0	0	3	0	5	0	0	1	0	0	0	0	0	0	0	0	1	0	0
	SlbHLH130	Solyc07g063830.3.1	2	0	0	4	3	2	17	0	0	0	0	0	0	0	0	0	0	0	1	0	0
	SlbHLH131	Solyc07g064040.3.1	1	0	0	4	0	0	10	0	0	2	0	0	0	0	0	0	0	0	1	0	0
	SlbHLH132	Solyc08g005050.4.1	3	1	0	4	1	0	16	1	0	0	0	0	0	0	0	0	0	0	0	0	0
	SlbHLH133	Solyc08g008600.3.1	3	1	1	2	1	0	8	0	0	0	0	0	0	0	0	1	0	0	0	0	0
	SlbHLH134	Solyc08g014120.3.1	1	1	0	2	1	0	13	0	0	0	0	0	0	0	0	0	0	0	1	0	0
	SlbHLH135	Solyc08g062780.2.1	1	0	1	2	0	0	6	0	0	0	0	0	0	0	0	0	2	1	0	0	0
	SlbHLH136	Solyc08g075090.4.1	1	0	0	0	2	0	7	0	0	1	0	0	0	0	0	0	1	1	0	0	0
	SlbHLH137	Solyc08g075110.3.1	0	1	0	6	1	2	21	0	0	0	0	0	0	0	0	0	1	0	0	0	1
	SlbHLH138	Solyc08g076820.3.1	2	0	0	0	3	2	11	0	0	0	0	0	0	0	0	0	0	1	0	0	0
	SlbHLH139	Solyc08g076930.1.1	1	0	1	0	1	0	15	0	0	1	1	0	0	0	1	1	1	0	1	0	0
	SlbHLH140	Solyc08g081140.4.1	0	2	0	0	0	0	7	1	0	0	0	0	0	0	1	1	2	1	1	0	0
	SlbHLH141	Solyc08g082940.2.1	2	0	0	0	1	1	12	0	0	0	0	0	0	0	0	2	0	0	0	0	0
	SlbHLH142	Solyc08g083170.1.1	3	1	1	2	0	0	15	0	0	0	0	0	0	0	0	0	0	0	0	0	0
	SlbHLH143	Solyc09g005070.1.1	2	1	1	2	1	0	11	0	0	0	0	0	1	0	0	1	0	0	0	0	0
	SlbHLH144	Solyc09g011170.3.1	2	2	1	0	0	1	8	0	0	0	1	0	0	0	0	0	1	0	0	0	0
	SlbHLH145	Solyc09g018130.3.1	1	0	2	0	0	0	17	0	0	0	0	0	0	0	0	0	2	1	0	0	0
	SlbHLH146	Solyc09g018150.1.1	4	0	1	0	2	0	17	0	0	0	0	1	0	0	0	2	0	0	0	0	1
	SlbHLH147	Solyc09g018500.3.1	1	0	0	8	2	0	15	0	0	0	1	0	0	1	0	0	1	0	0	0	0
	SlbHLH148	Solyc09g057710.4.1	2	1	0	8	0	3	12	0	0	0	1	0	0	0	0	0	0	0	0	0	0
	SlbHLH149	Solyc09g063010.4.1	3	1	1	6	0	0	11	0	0	0	0	0	0	0	0	2	1	1	1	0	0
	SlbHLH150	Solyc09g064920.3.1	1	2	2	0	0	1	18	0	0	1	0	0	0	0	0	0	1	0	0	0	0
	SlbHLH151	Solyc09g065100.3.1	4	3	1	0	1	1	12	0	0	0	0	0	0	0	0	1	1	0	2	0	0
	SlbHLH152	Solyc09g065820.4.1	0	0	0	2	2	1	16	1	0	2	0	0	0	0	0	1	0	0	0	0	0
	SlbHLH153	Solyc09g066280.4.1	0	1	0	2	0	1	8	0	0	0	0	0	0	0	0	0	0	0	1	0	0
	SlbHLH154	Solyc09g074805.1.1	0	0	0	4	1	0	21	0	0	0	0	0	0	0	0	2	1	1	0	0	1
	SlbHLH155	Solyc09g083220.3.1	0	0	0	0	1	0	14	0	1	0	0	0	0	0	0	1	2	0	1	0	0
	SlbHLH156	Solyc09g083360.3.1	0	0	1	2	4	1	7	0	0	1	0	0	0	1	0	0	1	0	0	0	0
	SlbHLH157	Solyc09g089870.3.1	3	0	0	0	4	0	10	0	0	0	0	0	0	1	0	0	0	0	1	0	0
	SlbHLH158	Solyc09g091760.3.1	0	1	2	2	2	1	10	1	1	0	0	0	0	1	0	1	2	0	0	0	0
	SlbHLH159	Solyc09g097870.4.1	2	3	0	4	0	2	11	0	0	0	0	0	0	0	0	1	0	1	0	0	0
	SlbHLH160	Solyc09g098110.4.1	2	0	1	2	2	0	15	0	0	0	0	0	0	0	0	0	1	1	0	0	0
	SlbHLH161	Solyc10g006510.3.1	4	0	0	6	0	2	22	0	0	3	0	0	0	0	0	1	0	0	0	0	0
	SlbHLH162	Solyc10g006640.3.1	3	0	0	2	4	0	15	1	0	1	1	0	0	0	0	0	0	1	1	0	0
	SlbHLH163	Solyc10g008243.1.1	2	0	0	0	1	1	9	1	0	0	3	0	0	0	0	2	1	1	1	0	0
	SlbHLH164	Solyc10g008247.1.1	5	0	1	2	6	0	15	0	0	1	0	0	0	0	0	1	0	1	2	0	0
	SlbHLH165	Solyc10g008260.2.1	4	2	0	8	2	0	15	0	1	0	1	0	0	0	0	0	1	0	1	0	0
	SlbHLH166	Solyc10g008263.1.1	1	2	3	2	2	0	15	0	0	0	0	0	0	0	0	0	0	1	1	0	0
	SlbHLH167	Solyc10g008270.3.1	4	0	1	2	2	0	15	2	0	1	0	0	0	0	0	0	1	0	0	0	0
	SlbHLH168	Solyc10g009270.3.1	2	0	1	6	0	1	15	0	0	0	0	0	0	0	0	2	0	1	0	0	0
	SlbHLH169	Solyc10g009290.1.1	0	1	1	2	4	0	11	1	0	1	0	0	0	0	0	1	2	0	0	0	0
	SlbHLH170	Solyc10g018510.2.1	2	0	0	2	4	0	21	0	0	0	0	0	0	0	0	2	0	0	0	0	0
	SlbHLH171	Solyc10g049720.2.1	1	0	2	0	3	0	10	1	0	0	0	1	0	1	0	0	2	0	0	0	0
	SlbHLH172	Solyc10g049780.1.1	2	0	0	0	1	1	10	0	0	1	1	0	0	1	0	1	0	0	0	0	0
	SlbHLH173	Solyc10g078380.2.1	4	2	0	2	3	1	14	0	0	3	0	0	0	0	0	2	0	0	0	0	0
	SlbHLH174	Solyc10g079050.2.1	5	0	0	2	4	1	14	1	0	0	0	0	0	0	0	0	1	1	1	0	1
	SlbHLH175	Solyc10g079070.2.1	0	0	0	0	6	1	14	0	0	0	0	0	0	0	0	2	2	0	1	0	0
	SlbHLH176	Solyc10g079650.2.1	3	0	1	4	2	0	19	0	0	0	0	0	0	0	0	2	0	0	0	0	0
	SlbHLH177	Solyc10g079660.3.1	3	0	1	4	2	0	19	0	0	0	0	0	0	0	0	2	0	0	0	0	0
	SlbHLH178	Solyc10g079680.3.1	3	1	2	0	2	0	17	0	1	0	0	0	0	0	0	1	0	0	0	0	0
	SlbHLH179	Solyc11g005780.3.1	1	1	2	2	0	1	16	0	0	0	0	0	0	0	0	0	0	0	0	0	0
	SlbHLH180	Solyc11g010340.2.1	2	0	2	4	1	0	15	0	0	1	2	0	0	0	0	0	0	0	1	0	2
	SlbHLH181	Solyc11g056650.2.1	0	1	0	2	1	0	5	0	0	0	0	0	0	0	0	0	0	0	1	0	0
	SlbHLH182	Solyc11g068960.2.1	1	1	0	6	3	0	15	0	0	1	0	0	0	0	0	0	0	0	0	0	0
	SlbHLH183	Solyc12g008930.3.1	0	0	0	0	5	1	6	0	0	1	0	0	0	0	0	1	0	1	1	0	0
	SlbHLH184	Solyc12g010170.2.1	2	2	0	2	4	0	15	1	0	0	1	0	0	0	0	0	0	1	0	0	0
	SlbHLH185	Solyc12g010595.1.1	4	1	0	2	2	0	13	0	0	0	0	0	0	0	0	0	1	1	0	0	0
	SlbHLH186	Solyc12g036430.3.1	2	2	1	2	2	1	17	0	0	0	0	0	0	0	0	0	1	0	0	0	0
	SlbHLH187	Solyc12g036470.2.1	2	0	2	0	0	0	9	0	0	0	0	0	0	0	0	1	0	1	0	0	0
	SlbHLH188	Solyc12g042010.1.1	4	2	0	2	1	0	16	0	0	0	1	0	0	0	0	0	0	0	0	0	0
	SlbHLH189	Solyc12g087850.3.1	0	0	0	3	1	0	19	1	0	0	0	0	0	1	0	2	0	0	1	0	0
	SlbHLH190	Solyc12g087890.3.1	1	3	0	3	1	1	15	1	0	0	0	0	0	0	0	0	1	1	0	0	0
	SlbHLH191	Solyc12g088130.3.1	1	1	0	4	2	1	8	0	0	0	1	0	0	0	0	3	0	0	0	0	0
	SlbHLH192	Solyc12g088380.1.1	1	0	1	2	5	0	21	0	0	1	0	0	0	0	0	2	3	1	0	0	0
	SlbHLH193	Solyc12g088790.3.1	0	0	1	0	4	0	14	1	0	0	1	0	0	0	0	0	0	1	0	0	0
	SlbHLH194	Solyc12g098620.2.1	0	0	1	4	3	0	17	0	0	0	0	0	0	1	0	1	0	0	2	0	0
	SlbHLH195	Solyc12g100140.3.1	0	5	0	0	2	0	11	1	0	1	1	0	0	0	0	0	1	0	0	0	0
Subfamily	Gene Name	Gene ID	Function Description
			Hormone responsiveness						Growth and development									Stress responsiveness
			Abscisic acid responsive element	Gibberellin responsive element	Auxin responsive element	MeJA responsive element	Ethylene responsive element	Salicylic acid responsive element	Light responsive element	Circadian control element	Seed specific regulatory element	Meristem expression element	Endosperm expression element	Cell cycle regulation element	Root specific regulatory element	Palisade mesophyll cell differentiation element	Endosperm specific negative expression element	Wound responsive element	Drought responsive element	Low-temperature responsive element	Defense and stress responsive element	Dehydration, low-temp, salt stresses element	Flavonoid biosynthetic genes regulation element
	SlbHLH001	Solyc01g010130.4.1	√		√		√	√	√			√						√	√	√
	SlbHLH002	Solyc01g014910.2.1	√			√			√									√
	SlbHLH003	Solyc01g014960.1.1	√		√		√	√	√							√			√
	SlbHLH004	Solyc01g020170.2.1		√	√		√	√	√
	SlbHLH005	Solyc01g020180.1.1	√					√	√							√		√		√
	SlbHLH006	Solyc01g057300.2.1	√			√	√		√	√									√	√
	SlbHLH007	Solyc01g058670.3.1	√	√	√	√	√		√			√						√		√
	SlbHLH008	Solyc01g067340.3.1	√		√		√		√			√	√						√		√
	SlbHLH009	Solyc01g079270.1.1		√		√	√	√	√	√		√						√
	SlbHLH010	Solyc01g080050.4.1	√	√	√	√	√	√	√	√								√			√
	SlbHLH011	Solyc01g081090.2.1	√		√	√	√	√	√									√	√		√
	SlbHLH012	Solyc01g081100.3.1	√	√	√		√		√	√								√		√	√		√
	SlbHLH013	Solyc01g086870.3.1	√	√			√	√	√				√					√			√
	SlbHLH014	Solyc01g090790.4.1	√	√	√		√	√	√			√						√	√
	SlbHLH015	Solyc01g096050.4.1	√	√			√		√									√	√
	SlbHLH016	Solyc01g096370.4.1	√	√		√			√			√						√	√		√
	SlbHLH017	Solyc01g098720.3.1	√			√	√		√	√								√	√	√
	SlbHLH018	Solyc01g100660.4.1	√			√	√		√				√		√			√	√
	SlbHLH019	Solyc01g102300.3.1	√				√	√	√									√	√	√	√
	SlbHLH020	Solyc01g105690.2.1		√		√	√		√	√								√	√	√
	SlbHLH021	Solyc01g106460.4.1	√			√	√		√			√						√		√
	SlbHLH022	Solyc01g107140.3.1	√				√	√	√			√									√
	SlbHLH023	Solyc01g107490.2.1	√		√	√	√	√	√	√		√
	SlbHLH024	Solyc01g107950.2.1	√				√		√	√													√
	SlbHLH025	Solyc01g107960.4.1			√		√	√	√
	SlbHLH026	Solyc01g107970.1.1					√	√	√				√					√
	SlbHLH027	Solyc01g109700.3.1	√	√	√	√	√		√									√
	SlbHLH028	Solyc01g111130.4.1	√	√	√	√	√	√	√			√								√	√
	SlbHLH029	Solyc01g150101.1.1		√	√	√	√		√			√						√		√
	SlbHLH030	Solyc02g062690.3.1	√	√	√	√	√	√	√							√			√	√	√
	SlbHLH031	Solyc02g063430.4.1	√		√	√	√		√				√					√
	SlbHLH032	Solyc02g066970.1.1		√	√		√		√			√	√					√	√
	SlbHLH033	Solyc02g067380.4.1	√				√		√										√	√
	SlbHLH034	Solyc02g070880.1.1		√		√	√		√			√							√	√	√
	SlbHLH035	Solyc02g076920.3.1		√		√	√		√	√											√
	SlbHLH036	Solyc02g078130.3.1						√	√				√
	SlbHLH037	Solyc02g079760.3.1	√			√	√	√	√								√		√	√	√
	SlbHLH038	Solyc02g079810.3.1	√	√		√	√		√	√						√				√	√
	SlbHLH039	Solyc02g079970.4.1	√	√		√	√	√	√			√							√	√
	SlbHLH040	Solyc02g084880.3.1	√	√		√	√		√
	SlbHLH041	Solyc02g087860.3.1	√	√			√	√	√				√					√
	SlbHLH042	Solyc02g088740.1.1	√				√		√										√		√
	SlbHLH043	Solyc02g090950.1.1	√	√	√		√	√	√			√	√					√
	SlbHLH044	Solyc02g091440.2.1	√				√	√	√			√	√			√		√		√	√
	SlbHLH045	Solyc02g091690.3.1	√	√			√	√	√	√								√
	SlbHLH046	Solyc02g091800.4.1	√	√	√	√		√	√			√							√	√
	SlbHLH047	Solyc02g091810.2.1	√			√	√	√	√							√		√	√	√
	SlbHLH048	Solyc02g091820.3.1	√				√		√							√		√
	SlbHLH049	Solyc02g093280.2.1	√	√					√	√		√				√				√	√
	SlbHLH050	Solyc03g005350.3.1		√		√	√		√									√
	SlbHLH051	Solyc03g006910.3.1	√		√	√	√		√				√					√
	SlbHLH052	Solyc03g007410.4.1	√	√		√	√		√									√
	SlbHLH053	Solyc03g031450.3.1				√	√		√				√					√	√
	SlbHLH054	Solyc03g034000.3.1	√	√			√	√	√	√			√					√	√		√
	SlbHLH055	Solyc03g044460.1.1		√			√		√					√				√		√	√
	SlbHLH056	Solyc03g095980.3.1	√				√		√			√	√
	SlbHLH057	Solyc03g097820.2.1		√		√	√	√	√	√	√	√						√	√	√
	SlbHLH058	Solyc03g113560.4.1	√				√		√	√		√						√
	SlbHLH059	Solyc03g114230.2.1	√	√		√	√		√
	SlbHLH060	Solyc03g114233.1.1	√			√	√	√	√				√					√		√
	SlbHLH061	Solyc03g114237.1.1	√			√	√		√									√	√
	SlbHLH062	Solyc03g114720.3.1	√	√	√		√	√	√									√	√	√			√
	SlbHLH063	Solyc03g115540.2.1	√			√	√		√
	SlbHLH064	Solyc03g116340.3.1	√	√			√	√	√			√								√			√
	SlbHLH065	Solyc03g118310.4.1	√	√		√			√										√
	SlbHLH066	Solyc03g119390.4.1	√				√		√									√		√
	SlbHLH067	Solyc03g120530.3.1		√			√	√	√			√						√	√		√
	SlbHLH068	Solyc03g121240.1.1	√			√	√	√	√			√									√
	SlbHLH069	Solyc04g005130.3.1	√			√	√		√										√	√
	SlbHLH070	Solyc04g005220.3.1	√			√√			√										√
	SlbHLH071	Solyc04g005280.4.1		√		√	√	√	√	√		√						√		√
	SlbHLH072	Solyc04g005660.4.1		√		√			√			√						√		√
	SlbHLH073	Solyc04g006990.3.1	√	√	√		√	√	√
	SlbHLH074	Solyc04g007300.4.1	√	√		√	√	√	√				√					√	√
	SlbHLH075	Solyc04g007430.2.1			√		√		√									√		√
	SlbHLH076	Solyc04g014360.3.1	√	√	√	√	√		√				√						√
	SlbHLH077	Solyc04g056535.1.1	√	√		√	√		√										√
	SlbHLH078	Solyc04g074810.4.1	√	√			√	√	√							√							√
	SlbHLH079	Solyc04g076030.3.1	√	√		√		√	√										√	√
	SlbHLH080	Solyc04g076240.3.1	√	√		√	√		√									√			√
	SlbHLH081	Solyc04g076845.1.1	√					√	√			√						√			√
	SlbHLH082	Solyc04g077480.3.1		√	√		√		√		√						√		√
	SlbHLH083	Solyc04g077960.1.1	√	√		√		√	√				√						√				√
	SlbHLH084	Solyc04g078520.3.1		√				√	√							√			√				√
	SlbHLH085	Solyc04g078690.3.1	√	√		√	√	√	√	√		√						√
	SlbHLH086	Solyc04g078790.3.1	√		√		√		√									√	√
	SlbHLH087	Solyc04g080710.4.1		√				√	√	√
	SlbHLH088	Solyc05g005300.2.1		√	√		√	√	√									√	√	√	√
	SlbHLH089	Solyc05g005810.4.1	√		√	√	√		√									√
	SlbHLH090	Solyc05g006650.3.1	√				√	√	√				√					√	√	√
	SlbHLH091	Solyc05g007210.2.1		√		√	√	√	√
	SlbHLH092	Solyc05g009640.4.1	√	√		√	√		√											√	√
	SlbHLH093	Solyc05g009880.3.1	√	√	√		√	√	√									√			√		√
	SlbHLH094	Solyc05g010610.3.1	√	√			√	√	√									√			√
	SlbHLH095	Solyc05g011810.4.1	√	√		√		√	√										√	√
	SlbHLH096	Solyc05g014590.3.1	√			√	√	√	√									√		√	√		√
	SlbHLH097	Solyc05g050560.1.1	√	√			√		√				√
	SlbHLH098	Solyc05g053660.3.1	√		√	√	√		√	√			√						√	√
	SlbHLH099	Solyc06g008030.3.1	√			√	√		√	√											√
	SlbHLH100	Solyc06g009510.1.1	√	√	√		√		√		√							√			√
	SlbHLH101	Solyc06g035490.3.1	√			√	√		√	√		√	√			√		√
	SlbHLH102	Solyc06g050840.3.1	√		√	√	√	√	√									√	√
	SlbHLH103	Solyc06g051260.4.1					√		√			√						√	√		√
	SlbHLH104	Solyc06g051550.4.1	√					√	√									√
	SlbHLH105	Solyc06g062460.3.1	√	√	√		√	√	√							√			√
	SlbHLH106	Solyc06g064580.2.1	√			√			√	√		√								√	√		√
	SlbHLH107	Solyc06g064590.3.1	√	√		√	√		√	√								√
	SlbHLH108	Solyc06g065040.4.1	√	√		√	√	√	√									√
	SlbHLH109	Solyc06g066580.4.1	√				√		√									√
	SlbHLH110	Solyc06g068870.3.1	√	√	√	√	√		√			√						√
	SlbHLH111	Solyc06g069370.4.1	√		√	√	√	√	√	√		√						√	√	√
	SlbHLH112	Solyc06g069600.3.1	√	√	√	√			√	√			√					√	√			√
	SlbHLH113	Solyc06g070910.3.1	√	√		√			√									√	√		√		√
	SlbHLH114	Solyc06g072520.2.1	√	√		√	√		√												√
	SlbHLH115	Solyc06g074110.3.1		√				√	√			√									√
	SlbHLH116	Solyc06g083170.3.1	√	√				√	√							√		√		√	√
	SlbHLH117	Solyc06g083980.3.1	√	√		√	√		√	√			√						√
	SlbHLH118	Solyc07g005400.3.1	√	√			√		√			√						√
	SlbHLH119	Solyc07g006310.1.1		√	√		√		√									√			√
	SlbHLH120	Solyc07g018010.3.1	√		√		√	√	√			√				√		√		√
	SlbHLH121	Solyc07g020960.3.1	√	√			√	√	√											√
	SlbHLH122	Solyc07g039570.3.1	√	√	√				√	√			√
	SlbHLH123	Solyc07g043580.4.1	√	√	√	√	√		√			√
	SlbHLH124	Solyc07g052670.3.1	√	√		√	√		√									√	√	√	√
	SlbHLH125	Solyc07g052930.3.1	√	√		√	√	√	√										√	√
	SlbHLH126	Solyc07g053290.3.1	√		√		√		√									√
	SlbHLH127	Solyc07g056360.1.1	√	√	√	√	√		√			√				√				√
	SlbHLH128	Solyc07g062200.2.1	√			√	√		√	√										√	√
	SlbHLH129	Solyc07g062950.4.1	√	√			√		√			√									√
	SlbHLH130	Solyc07g063830.3.1	√			√	√	√	√												√
	SlbHLH131	Solyc07g064040.3.1	√			√			√			√									√
	SlbHLH132	Solyc08g005050.4.1	√	√		√	√		√	√
	SlbHLH133	Solyc08g008600.3.1	√	√	√	√	√		√									√
	SlbHLH134	Solyc08g014120.3.1	√	√		√	√		√												√
	SlbHLH135	Solyc08g062780.2.1	√		√	√			√										√	√
	SlbHLH136	Solyc08g075090.4.1	√				√		√			√							√	√
	SlbHLH137	Solyc08g075110.3.1		√		√	√	√	√										√				√
	SlbHLH138	Solyc08g076820.3.1	√				√	√	√											√
	SlbHLH139	Solyc08g076930.1.1	√		√		√		√			√	√				√	√	√		√
	SlbHLH140	Solyc08g081140.4.1		√					√	√							√	√	√	√	√
	SlbHLH141	Solyc08g082940.2.1	√				√	√	√									√
	SlbHLH142	Solyc08g083170.1.1	√	√	√	√			√
	SlbHLH143	Solyc09g005070.1.1	√	√	√	√	√		√						√			√
	SlbHLH144	Solyc09g011170.3.1	√	√	√			√	√				√						√
	SlbHLH145	Solyc09g018130.3.1	√		√				√										√	√
	SlbHLH146	Solyc09g018150.1.1	√		√		√		√					√				√					√
	SlbHLH147	Solyc09g018500.3.1	√			√	√		√				√			√			√
	SlbHLH148	Solyc09g057710.4.1	√	√		√		√	√				√
	SlbHLH149	Solyc09g063010.4.1	√	√	√	√			√									√	√	√	√
	SlbHLH150	Solyc09g064920.3.1	√	√	√			√	√			√							√
	SlbHLH151	Solyc09g065100.3.1	√	√	√		√	√	√									√	√		√
	SlbHLH152	Solyc09g065820.4.1				√	√	√	√	√		√						√
	SlbHLH153	Solyc09g066280.4.1		√		√		√	√												√
	SlbHLH154	Solyc09g074805.1.1				√	√		√									√	√	√			√
	SlbHLH155	Solyc09g083220.3.1					√		√		√							√	√		√
	SlbHLH156	Solyc09g083360.3.1			√	√	√	√	√			√				√			√
	SlbHLH157	Solyc09g089870.3.1	√				√		√							√					√
	SlbHLH158	Solyc09g091760.3.1		√	√	√	√	√	√	√	√					√		√	√
	SlbHLH159	Solyc09g097870.4.1	√	√		√		√	√									√		√
	SlbHLH160	Solyc09g098110.4.1	√		√	√	√		√										√	√
	SlbHLH161	Solyc10g006510.3.1	√			√		√	√			√						√
	SlbHLH162	Solyc10g006640.3.1	√			√	√		√	√		√	√							√	√
	SlbHLH163	Solyc10g008243.1.1	√				√	√	√	√			√					√	√	√	√
	SlbHLH164	Solyc10g008247.1.1	√		√	√	√		√			√						√		√	√
	SlbHLH165	Solyc10g008260.2.1	√	√		√	√		√		√		√						√		√
	SlbHLH166	Solyc10g008263.1.1	√	√	√	√	√		√											√	√
	SlbHLH167	Solyc10g008270.3.1	√		√	√	√		√	√		√							√
	SlbHLH168	Solyc10g009270.3.1	√		√	√		√	√									√		√
	SlbHLH169	Solyc10g009290.1.1		√	√	√	√		√	√		√						√	√
	SlbHLH170	Solyc10g018510.2.1	√			√	√		√									√
	SlbHLH171	Solyc10g049720.2.1	√		√		√		√	√				√		√			√
	SlbHLH172	Solyc10g049780.1.1	√				√	√	√			√	√			√		√
	SlbHLH173	Solyc10g078380.2.1	√	√		√	√	√	√			√						√
	SlbHLH174	Solyc10g079050.2.1	√			√	√	√	√	√									√	√	√		√
	SlbHLH175	Solyc10g079070.2.1					√	√	√									√	√		√
	SlbHLH176	Solyc10g079650.2.1	√		√	√	√		√									√
	SlbHLH177	Solyc10g079660.3.1	√		√	√	√		√									√
	SlbHLH178	Solyc10g079680.3.1	√	√	√		√		√		√							√
	SlbHLH179	Solyc11g005780.3.1	√	√	√	√		√	√
	SlbHLH180	Solyc11g010340.2.1	√		√	√	√		√			√	√								√		√
	SlbHLH181	Solyc11g056650.2.1		√		√	√		√												√
	SlbHLH182	Solyc11g068960.2.1	√	√		√	√		√			√
	SlbHLH183	Solyc12g008930.3.1					√	√	√			√						√		√	√
	SlbHLH184	Solyc12g010170.2.1	√	√		√	√		√	√			√							√
	SlbHLH185	Solyc12g010595.1.1	√	√		√	√		√										√	√
	SlbHLH186	Solyc12g036430.3.1	√	√	√	√	√	√	√										√
	SlbHLH187	Solyc12g036470.2.1	√		√				√									√		√
	SlbHLH188	Solyc12g042010.1.1	√	√		√	√		√				√
	SlbHLH189	Solyc12g087850.3.1				√	√		√	√						√		√			√
	SlbHLH190	Solyc12g087890.3.1	√	√		√	√	√	√	√									√	√
	SlbHLH191	Solyc12g088130.3.1	√	√		√	√	√	√				√					√
	SlbHLH192	Solyc12g088380.1.1	√		√	√	√		√			√						√	√	√
	SlbHLH193	Solyc12g088790.3.1			√		√		√	√			√							√
	SlbHLH194	Solyc12g098620.2.1			√	√	√		√							√		√			√
	SlbHLH195	Solyc12g100140.3.1		√			√		√	√		√	√						√
