# Supplementary material for: Genome- and Transcriptome-Wide Characterization and Expression Analyses of bHLH Transcription Factor Family Reveal Their Relevance to Salt Stress Response in Tomato
Source: Plants (Basel). 2025 Jan 12;14(2):200. doi: 10.3390/plants14020200 (PMC11768425; doi:10.3390/plants14020200)
Supplement: Supplementary file 1 [file plants-14-00200-s001.zip › Table S6 RNA-seq related data.xlsx]

## Sheet: Table S6-1
Table S6-1. The data set summary of transcriptome sequence.
sample	raw_reads	clean_reads	clean_bases	error_rate	Q20	Q30	GC_pct
WT_ctrl1	36108638	35357408	10.61G	0.03	97.95	94.14	43.02
WT_ctrl2	33836195	33391542	10.02G	0.02	97.7	96.28	42.26
WT_st1	33153814	32240541	9.67G	0.03	97.93	94.09	42.16
WT_st2	32238722	31648112	9.49G	0.02	97.91	96.62	42.23

## Sheet: Table S6-2 
Table S6-2 Total DEGs indetified in this RNA-seq
ID	WT_st1	WT_st2	WT_ctrl1	WT_ctrl2	log2FoldChange	pvalue	padj	gene_name	gene_chr	gene_start	gene_end	gene_strand	gene_length	gene_biotype	gene_description	nr_description
Solyc00g005094.1	34.3359	21.0581	1.79426	0.821032	4.41928	0.000227192	0.00145468	-	SL3.0ch00	1144958	1146952	-	240	-	-	PREDICTED: serine/threonine-protein phosphatase 7 long form homolog [Solanum lycopersicum]
Solyc00g006820.3	16.576	21.0581	110.347	72.2508	-2.27533	2.18e-05	0.000177683	-	SL3.0ch00	5821901	5825755	+	2422	-	-	PREDICTED: protein NRT1/ PTR FAMILY 6.1 [Solanum lycopersicum]>gi|723753959|ref|XP_010314891.1| PREDICTED: protein NRT1/ PTR FAMILY 6.1 [Solanum lycopersicum]>gi|723753962|ref|XP_010314892.1| PREDICTED: protein NRT1/ PTR FAMILY 6.1 [Solanum lycopersicum]
Solyc00g007010.3	557.663	471.037	940.191	793.117	-0.752839	0.000743769	0.00415166	-	SL3.0ch02	32822703	32836484	+	2648	-	-	PREDICTED: phosphoinositide phosphatase SAC6 [Solanum lycopersicum]
Solyc00g007300.3	2878.3	2300.88	715.012	683.098	1.88921	6.5e-21	2.96e-19	-	SL3.0ch02	32454509	32457425	+	2701	-	-	PREDICTED: plant intracellular Ras-group-related LRR protein 4-like [Solanum lycopersicum]
Solyc00g009060.3	491.359	502.07	825.358	648.615	-0.568809	0.0125786	0.0468427	-	SL3.0ch00	7826191	7828423	+	763	-	-	PREDICTED: hypoxanthine-guanine phosphoribosyltransferase [Solanum lycopersicum]
Solyc00g009090.3	106.56	84.2325	225.179	220.037	-1.22367	0.000160964	0.00106719	-	SL3.0ch00	7836838	7841622	-	4645	-	-	PREDICTED: probable LRR receptor-like serine/threonine-protein kinase At1g34110 [Solanum lycopersicum]
Solyc00g040290.2	7.10399	6.64994	36.7823	35.3044	-2.39044	0.00300283	0.0140159	-	SL3.0ch00	12201148	12203879	-	1108	-	-	PREDICTED: omega-hydroxypalmitate O-feruloyl transferase-like [Solanum lycopersicum]
Solyc00g048510.3	4389.08	3331.62	70.8732	100.987	5.48594	1.8e-114	1.75e-111	-	SL3.0ch00	12616042	12617057	+	775	-	-	PREDICTED: protein PHLOEM PROTEIN 2-LIKE A9-like isoform X1 [Solanum lycopersicum]
Solyc00g049520.2	3778.14	4084.17	279.007	977.849	2.64497	0.000985591	0.00531791	-	SL3.0ch00	12667386	12668662	-	497	-	-	--
Solyc00g050430.3	24932.6	20332.2	1042.46	1445.02	4.18529	6.15e-89	3.21e-86	-	SL3.0ch00	12709267	12712817	+	2603	-	-	PREDICTED: transcription factor bHLH93 [Solanum lycopersicum]
Solyc00g071180.3	3734.33	4592.89	158.792	229.889	4.41932	2.46e-84	1.14e-81	-	SL3.0ch00	13643689	13651920	-	2272	-	-	PREDICTED: multicystatin, partial [Solanum lycopersicum]
Solyc00g072100.3	281.792	318.089	523.026	412.158	-0.639763	0.0115166	0.0435567	-	SL3.0ch00	13689767	13690746	-	898	-	-	PREDICTED: uncharacterized protein LOC101246614 [Solanum lycopersicum]
Solyc00g136560.3	41.4399	53.1995	8.97129	9.85238	2.32958	0.00070632	0.00396872	-	SL3.0ch00	16022592	16023309	-	612	-	-	PREDICTED: dehydrodolichyl diphosphate synthase 2-like [Solanum lycopersicum]
Solyc00g156980.3	41.4399	46.5496	5.38277	9.85238	2.52334	0.000608437	0.00347325	-	SL3.0ch00	16660247	16661243	-	580	-	-	PREDICTED: protein HOTHEAD-like [Solanum lycopersicum]
Solyc00g187050.3	2.368	23.2748	0	0	6.3469	0.00204047	0.0100708	-	SL3.0ch00	17523484	17527227	-	1521	-	-	PREDICTED: leucine aminopeptidase 1, chloroplastic-like, partial [Solanum lycopersicum]
Solyc00g217960.1	458.207	528.67	252.99	219.215	1.06427	2.06e-05	0.00016892	-	SL3.0ch00	18352139	18352582	+	444	-	-	PREDICTED: RING-H2 finger protein ATL10-like [Solanum lycopersicum]
Solyc01g005000.3	72.2239	114.157	369.617	322.665	-1.89038	2.4e-09	3.75e-08	-	SL3.0ch01	12923	15102	+	1710	-	-	glutamate decarboxylase isoform3 [Solanum lycopersicum]>gi|171854581|dbj|BAG16481.1| glutamate decarboxylase isoform3 [Solanum lycopersicum]
Solyc01g005010.3	176.416	243.831	421.65	449.925	-1.05138	9.44e-05	0.000661586	-	SL3.0ch01	23062	26037	+	1139	-	-	PREDICTED: protein XRI1-like [Solanum lycopersicum]
Solyc01g005120.3	1141.37	1270.14	1780.8	1852.25	-0.59114	0.00191819	0.00952968	-	SL3.0ch01	104207	107325	-	1392	-	-	PREDICTED: probable xyloglucan endotransglucosylase/hydrolase protein 28 [Solanum lycopersicum]
Solyc01g005220.3	285.344	310.33	537.38	574.722	-0.900548	0.000130031	0.000882499	-	SL3.0ch01	173567	180781	+	2419	-	-	PREDICTED: MACPF domain-containing protein At1g14780 [Solanum lycopersicum]
Solyc01g005300.3	769.599	833.459	1518.84	1230.73	-0.778046	0.000189471	0.00123647	-	SL3.0ch01	216877	220489	+	2119	-	-	PREDICTED: adagio protein 3 [Solanum lycopersicum]
Solyc01g005420.2	18.944	9.97491	62.799	40.2306	-1.83651	0.00577356	0.0244041	-	SL3.0ch01	293554	294380	-	827	-	-	PREDICTED: uncharacterized protein LOC104086296 [Nicotiana tomentosiformis]
Solyc01g005430.3	1027.71	894.417	605.562	557.481	0.724796	0.000608765	0.00347325	-	SL3.0ch01	298680	303581	+	2086	-	-	PREDICTED: UBX domain-containing protein 6 [Solanum lycopersicum]
Solyc01g005470.3	1495.39	1321.12	86.1243	111.66	3.82949	8.04e-59	1.73e-56	-	SL3.0ch01	322539	324960	-	867	-	-	PREDICTED: protein PLANT CADMIUM RESISTANCE 2-like [Solanum lycopersicum]
Solyc01g005575.1	2030.56	1723.44	808.313	821.032	1.20398	1.06e-09	1.71e-08	-	SL3.0ch01	407272	409305	-	953	-	-	PREDICTED: uncharacterized protein LOC101267835 isoform X1 [Solanum lycopersicum]>gi|723656023|ref|XP_010316329.1| PREDICTED: uncharacterized protein LOC101267835 isoform X2 [Solanum lycopersicum]
Solyc01g005630.2	0	4.43329	22.4282	26.273	-3.43165	0.00382191	0.0172159	-	SL3.0ch01	444811	445619	+	678	-	-	PREDICTED: ethylene-responsive transcription factor RAP2-11-like [Solanum lycopersicum]
Solyc01g005700.3	249.824	226.098	421.65	367.001	-0.728694	0.00462931	0.0201965	-	SL3.0ch01	481060	484939	-	2573	-	-	PREDICTED: uncharacterized protein LOC101246852 isoform X1 [Solanum lycopersicum]>gi|723655980|ref|XP_010316274.1| PREDICTED: uncharacterized protein LOC101246852 isoform X1 [Solanum lycopersicum]
Solyc01g005800.3	11.84	9.97491	0	0	6.11004	0.00256807	0.0122664	-	SL3.0ch01	512557	515973	-	2919	-	-	PREDICTED: uncharacterized protein LOC101245483 [Solanum lycopersicum]
Solyc01g005840.3	857.215	850.084	531.1	397.379	0.879427	0.00013034	0.000884001	-	SL3.0ch01	571881	574927	+	874	-	-	PREDICTED: constitutive photomorphogenesis protein 10 [Solanum lycopersicum]
Solyc01g005990.3	1970.17	2208.89	434.21	580.469	2.04154	2.61e-21	1.23e-19	-	SL3.0ch01	653437	655153	-	834	-	-	PREDICTED: protein YLS3 [Solanum lycopersicum]
Solyc01g006050.2	125.504	65.391	22.4282	25.452	1.99271	0.000119591	0.00081681	-	SL3.0ch01	728672	730061	-	1390	-	-	PREDICTED: transmembrane protein 45A-like [Solanum lycopersicum]
Solyc01g006090.3	195.36	154.057	458.433	399.021	-1.29583	1.65e-06	1.67e-05	-	SL3.0ch01	753737	755322	+	1184	-	-	PREDICTED: probable rRNA-processing protein EBP2 homolog [Solanum lycopersicum]
Solyc01g006140.3	15.392	13.2999	50.2392	42.6937	-1.69617	0.00971183	0.0378262	-	SL3.0ch01	789404	793463	-	1869	-	-	PREDICTED: CDT1-like protein a, chloroplastic [Solanum lycopersicum]
Solyc01g006195.1	132.608	124.132	53.8277	64.8615	1.11178	0.00421374	0.0186551	-	SL3.0ch01	822498	823637	-	264	-	-	--
Solyc01g006280.3	3969.95	4247.09	6599.28	5037.85	-0.501951	0.0102413	0.0395858	-	SL3.0ch01	873779	880657	+	2956	-	-	PREDICTED: formate--tetrahydrofolate ligase [Solanum lycopersicum]
Solyc01g006300.3	116.032	177.332	58.3134	22.1679	1.87198	9.33e-05	0.000655674	-	SL3.0ch01	888483	891334	-	1245	-	-	peroxidase precursor [Solanum lycopersicum]>gi|296910|emb|CAA50597.1| peroxidase [Solanum lycopersicum]
Solyc01g006400.3	404.927	565.245	261.962	253.699	0.912492	0.000499626	0.00291589	-	SL3.0ch01	1020863	1022356	-	661	-	-	Hop-interacting protein THI101 precursor [Solanum lycopersicum]>gi|365222912|gb|AEW69808.1| Hop-interacting protein THI101 [Solanum lycopersicum]
Solyc01g006500.3	537.535	465.496	272.727	171.596	1.17592	3.02e-05	0.000237429	-	SL3.0ch01	1089014	1092709	-	1792	-	-	PREDICTED: pentatricopeptide repeat-containing protein At5g48730, chloroplastic [Solanum lycopersicum]
Solyc01g006510.3	4027.96	3343.81	1353.77	1183.11	1.53904	2.9e-15	8.54e-14	-	SL3.0ch01	1093447	1097858	+	1586	-	-	PREDICTED: sorbitol dehydrogenase-like [Solanum tuberosum]
Solyc01g006620.3	60.3839	54.3078	278.11	225.784	-2.13567	3.92e-10	6.74e-09	-	SL3.0ch01	1216795	1219101	-	2307	-	-	PREDICTED: multiple C2 and transmembrane domain-containing protein 1-like [Solanum lycopersicum]>gi|723655752|ref|XP_010315889.1| PREDICTED: multiple C2 and transmembrane domain-containing protein 1-like [Solanum lycopersicum]
Solyc01g006690.3	125.504	114.157	465.61	480.304	-1.98134	1.07e-13	2.73e-12	-	SL3.0ch01	1266897	1270429	-	2014	-	-	PREDICTED: uncharacterized protein LOC101252211 [Solanum lycopersicum]
Solyc01g006930.3	2809.63	3237.41	6183.91	5052.63	-0.89377	3.28e-06	3.16e-05	-	SL3.0ch01	1503975	1510963	+	3186	-	-	PREDICTED: nuclear transcription factor Y subunit A-10 [Solanum lycopersicum]
Solyc01g006950.3	81.6959	103.074	211.722	339.907	-1.57774	4.51e-06	4.22e-05	-	SL3.0ch01	1515155	1517487	-	1563	-	-	PREDICTED: syntaxin-121-like [Solanum lycopersicum]
Solyc01g007040.3	316.127	459.954	162.38	228.247	0.989947	0.000912292	0.00497135	-	SL3.0ch01	1582775	1583263	-	489	-	-	PREDICTED: LOW QUALITY PROTEIN: E3 ubiquitin-protein ligase PUB22-like [Solanum lycopersicum]
Solyc01g007100.3	54.4639	44.3329	570.574	514.787	-3.45953	3.05e-31	2.23e-29	-	SL3.0ch01	1652593	1657440	-	2858	-	-	PREDICTED: digalactosyldiacylglycerol synthase 1, chloroplastic-like [Solanum lycopersicum]
Solyc01g007130.3	847.743	1192.56	2480.56	2058.33	-1.15309	2.11e-07	2.49e-06	-	SL3.0ch01	1675643	1679446	+	3666	-	-	PREDICTED: probable receptor protein kinase TMK1 [Solanum lycopersicum]
Solyc01g007190.3	771.967	682.727	518.54	442.536	0.598174	0.00749409	0.0303488	-	SL3.0ch01	1769140	1770223	+	1084	-	-	PREDICTED: uncharacterized protein LOC101262645 [Solanum lycopersicum]
Solyc01g007220.3	2746.88	3653.03	5411.48	4752.95	-0.667248	0.000929985	0.00505806	-	SL3.0ch01	1799709	1800344	+	636	-	-	PREDICTED: protein YLS9-like [Solanum lycopersicum]
Solyc01g007230.3	230.88	224.99	392.045	330.876	-0.664904	0.0112774	0.0428268	-	SL3.0ch01	1804503	1805192	-	690	-	-	PREDICTED: protein YLS9-like [Solanum lycopersicum]
Solyc01g007930.3	887.999	721.518	518.54	394.916	0.817551	0.000601406	0.00343704	-	SL3.0ch01	2041631	2056135	-	1615	-	-	PREDICTED: F-box protein At1g70590-like [Solanum lycopersicum]
Solyc01g008005.1	31.9679	13.2999	0	1.64206	4.73958	0.000966664	0.00523381	-	SL3.0ch01	2114698	2115300	-	432	-	-	PREDICTED: TATA-box-binding protein-like [Solanum tuberosum]
Solyc01g008030.3	402.559	469.929	139.952	302.14	0.979276	0.00317357	0.0147018	-	SL3.0ch01	2129602	2131692	+	463	-	-	--
Solyc01g008100.3	871.423	845.65	604.665	453.21	0.699336	0.0021633	0.0105645	-	SL3.0ch01	2164619	2168876	+	1183	-	-	PREDICTED: uncharacterized protein At4g14100 [Solanum lycopersicum]
Solyc01g008140.3	976.798	897.742	666.567	597.711	0.56833	0.00651564	0.0269926	-	SL3.0ch01	2222469	2225510	-	3042	-	-	PREDICTED: phytosulfokine receptor 1 [Solanum lycopersicum]
Solyc01g008180.3	532.799	528.67	867.523	720.866	-0.581237	0.00811013	0.0324055	-	SL3.0ch01	2262320	2269228	-	2388	-	-	PREDICTED: uncharacterized protein LOC101245575 [Solanum lycopersicum]
Solyc01g008420.3	7.10399	8.86658	0	0	5.6611	0.0101359	0.0392677	-	SL3.0ch01	2439382	2446147	+	1715	-	-	PREDICTED: MATE efflux family protein 1-like [Solanum lycopersicum]
Solyc01g008520.3	197.728	149.624	78.0502	74.7139	1.18459	0.00083282	0.00459212	-	SL3.0ch01	2555045	2564589	+	1595	-	-	PREDICTED: DNA repair protein XRCC2 homolog isoform X1 [Solanum lycopersicum]>gi|723655277|ref|XP_010315097.1| PREDICTED: DNA repair protein XRCC2 homolog isoform X1 [Solanum lycopersicum]
Solyc01g008620.3	1611.42	1758.91	166.866	195.406	3.21683	1.02e-50	1.6e-48	-	SL3.0ch01	2635021	2636761	+	1229	-	-	glucan endo-1,3-beta-glucosidase A precursor [Solanum lycopersicum]
Solyc01g008650.3	303.103	230.531	514.952	450.746	-0.856313	0.000889743	0.00486517	-	SL3.0ch01	2646366	2648933	-	1882	-	-	PREDICTED: premnaspirodiene oxygenase-like [Solanum lycopersicum]
Solyc01g008780.3	330.335	410.079	849.581	632.194	-1.00002	5.41e-05	0.000401842	-	SL3.0ch01	2752197	2757534	+	1346	-	-	PREDICTED: uncharacterized protein LOC101259869 [Solanum lycopersicum]
Solyc01g008800.2	1837.56	1595.98	1316.09	992.627	0.572812	0.00728514	0.0296502	-	SL3.0ch01	2764933	2774775	-	5618	-	-	PREDICTED: TMV resistance protein N-like [Solanum lycopersicum]
Solyc01g008960.3	10148	11179.7	16221.9	13585.6	-0.482911	0.0078987	0.0316352	-	SL3.0ch01	2910556	2919315	+	3353	-	-	Argonaute 4A [Solanum lycopersicum]>gi|409127957|gb|AFV15381.1| AGO4A [Solanum lycopersicum]
Solyc01g008990.3	453.471	440.004	278.11	302.14	0.622411	0.0100085	0.0387963	-	SL3.0ch01	2937513	2942056	+	1178	-	-	PREDICTED: THO complex subunit 7A-like [Solanum lycopersicum]>gi|723655140|ref|XP_010313444.1| PREDICTED: THO complex subunit 7A-like [Solanum lycopersicum]>gi|723655143|ref|XP_010313479.1| PREDICTED: THO complex subunit 7A-like [Solanum lycopersicum]
Solyc01g009000.3	2137.12	1936.24	1431.82	1104.29	0.683812	0.000900114	0.00491265	-	SL3.0ch01	2946502	2947458	+	957	-	-	PREDICTED: E3 ubiquitin-protein ligase RING1-like [Solanum lycopersicum]>gi|460365182|ref|XP_004228483.1| PREDICTED: E3 ubiquitin-protein ligase RING1-like [Solanum lycopersicum]
Solyc01g009040.3	108.928	138.54	269.139	212.647	-0.95953	0.00247745	0.0119128	-	SL3.0ch01	2976051	2979066	+	1752	-	-	PREDICTED: G2/mitotic-specific cyclin S13-7-like [Solanum lycopersicum]
Solyc01g009100.3	2642.68	2469.34	4784.39	3874.45	-0.760242	6.62e-05	0.000482797	-	SL3.0ch01	3046068	3049607	+	1153	-	-	PREDICTED: 60S ribosomal protein L30 [Solanum lycopersicum]
Solyc01g009370.2	194.176	176.223	71.7703	99.3448	1.11213	0.00135907	0.00705473	-	SL3.0ch01	3491264	3498232	-	2059	-	-	PREDICTED: cytochrome P450 98A2-like [Solanum lycopersicum]
Solyc01g009400.3	0	1.10832	13.4569	30.3782	-5.26421	0.00257705	0.0122905	-	SL3.0ch01	3540574	3549443	+	1936	-	-	PREDICTED: peroxidase 57-like [Solanum lycopersicum]
Solyc01g009490.1	93.5358	34.358	0	0	8.6603	5.47e-08	7.02e-07	-	SL3.0ch01	3659103	3659537	-	435	-	-	PREDICTED: uncharacterized protein LOC104229402 [Nicotiana sylvestris]
Solyc01g009670.3	108.928	89.7742	48.4449	39.4095	1.17815	0.00719964	0.0293959	-	SL3.0ch01	3841546	3847938	-	1740	-	-	PREDICTED: putative CCA tRNA nucleotidyltransferase 2 [Solanum lycopersicum]
Solyc01g009680.3	53.2799	90.8825	20.634	27.9151	1.56945	0.00413965	0.0184071	-	SL3.0ch01	3901629	3909063	+	2754	-	-	PREDICTED: linoleate 13S-lipoxygenase 2-1, chloroplastic-like [Solanum lycopersicum]
Solyc01g009860.3	1893.21	1754.48	2491.33	2749.64	-0.522981	0.0047174	0.0205456	-	SL3.0ch01	4316069	4318203	-	1154	-	-	uncharacterized protein LOC100147720 [Solanum lycopersicum]>gi|1418990|emb|CAA99760.1| unknown [Solanum lycopersicum]
Solyc01g009935.1	103.008	63.1744	369.617	326.771	-2.06975	1.31e-10	2.4e-09	-	SL3.0ch01	4464693	4465142	+	450	-	-	PREDICTED: auxin-induced protein X10A-like [Solanum lycopersicum]
Solyc01g010000.3	284.16	275.972	584.928	457.315	-0.895496	0.00034033	0.00207664	-	SL3.0ch01	4548281	4551904	-	1702	-	-	PREDICTED: uncharacterized protein LOC101262744 [Solanum lycopersicum]
Solyc01g010020.3	1185.18	1155.98	519.437	614.132	1.04594	5.2e-07	5.73e-06	-	SL3.0ch01	4593805	4594290	-	486	-	-	PREDICTED: probable calcium-binding protein CML15 [Solanum lycopersicum]
Solyc01g010180.3	48.5439	66.4994	139.952	143.681	-1.30008	0.000860344	0.00472725	-	SL3.0ch01	4911659	4912579	+	801	-	-	PREDICTED: uncharacterized protein LOC101260464 [Solanum lycopersicum]
Solyc01g010190.2	719.871	566.353	373.206	349.76	0.830944	0.000449771	0.00265843	-	SL3.0ch01	4920302	4921220	+	919	-	-	PREDICTED: uncharacterized protein LOC101260163 [Solanum lycopersicum]
Solyc01g010230.2	1304.77	1761.13	2205.14	2486.08	-0.613478	0.00346812	0.0158572	-	SL3.0ch01	4944037	4944699	-	663	-	-	unnamed protein product [Coffea canephora]
Solyc01g010390.3	336.255	486.554	782.296	826.779	-0.966843	6.96e-05	0.00050476	-	SL3.0ch01	5199220	5206477	+	2128	-	-	PREDICTED: beta-glucosidase 40 [Solanum lycopersicum]
Solyc01g010440.3	524.511	473.254	285.287	259.446	0.873283	0.000304718	0.00188359	-	SL3.0ch01	5287463	5292953	-	1841	-	-	PREDICTED: uncharacterized protein LOC101255911 [Solanum lycopersicum]
Solyc01g010570.3	1069.15	912.15	584.928	527.102	0.833282	9.82e-05	0.00068514	-	SL3.0ch01	5525287	5530171	-	1400	-	-	PREDICTED: uncharacterized protein LOC101253611 [Solanum lycopersicum]
Solyc01g010700.3	769.599	667.21	531.997	371.106	0.670455	0.00662292	0.0273859	-	SL3.0ch01	5669730	5674443	-	1870	-	-	Cystathionine beta-synthase protein isoform 1 [Theobroma cacao]>gi|508710139|gb|EOY02036.1| Cystathionine beta-synthase protein isoform 1 [Theobroma cacao]
Solyc01g010810.3	584.895	517.587	379.485	313.634	0.6699	0.00517499	0.0222211	-	SL3.0ch01	6150811	6156685	-	2323	-	-	PREDICTED: probable ran guanine nucleotide release factor isoform X2 [Solanum lycopersicum]
Solyc01g011430.3	306.655	318.089	600.179	467.988	-0.773244	0.00173465	0.00874149	-	SL3.0ch01	9166319	9168578	-	1575	-	-	PREDICTED: O-acyltransferase WSD1-like [Solanum lycopersicum]
Solyc01g011510.3	189.44	310.33	1211.12	1322.68	-2.34044	3.45e-20	1.5e-18	-	SL3.0ch01	9476823	9491009	+	1712	-	-	PREDICTED: aldehyde dehydrogenase family 3 member F1 [Solanum lycopersicum]
Solyc01g014390.3	22.496	18.8415	0.897129	0.821032	4.59	0.00114855	0.0060844	-	SL3.0ch01	12869979	12873980	+	1569	-	-	PREDICTED: fatty acid amide hydrolase-like isoform X4 [Solanum lycopersicum]
Solyc01g015080.3	10905.8	8029.8	3516.74	3197.92	1.49571	9.27e-14	2.39e-12	-	SL3.0ch01	16711704	16715127	-	2072	-	-	PREDICTED: peroxidase N-like [Solanum lycopersicum]
Solyc01g017600.3	698.559	885.55	267.344	500.829	1.04331	0.000325242	0.00199833	-	SL3.0ch01	24247348	24249508	-	1458	-	-	PREDICTED: transmembrane protein 45B-like [Solanum lycopersicum]
Solyc01g021600.3	15.392	29.9247	132.775	192.121	-2.83656	1.09e-09	1.77e-08	-	SL3.0ch01	31992639	31998048	+	897	-	-	PREDICTED: dirigent protein 22-like [Solanum lycopersicum]
Solyc01g021730.2	33.1519	62.0661	14.3541	4.92619	2.31497	0.00189518	0.00943144	-	SL3.0ch01	32668819	32669884	-	1066	-	-	PREDICTED: NAC domain-containing protein 78-like [Solanum lycopersicum]
Solyc01g044270.3	957.854	844.542	604.665	578.006	0.607785	0.00386709	0.0174041	-	SL3.0ch01	42998917	43002129	+	2882	-	-	PREDICTED: uncharacterized protein LOC101261851 [Solanum lycopersicum]>gi|723656687|ref|XP_010318360.1| PREDICTED: uncharacterized protein LOC101261851 [Solanum lycopersicum]
Solyc01g049650.3	1437.37	1376.54	2239.23	1785.74	-0.516286	0.00976986	0.0380231	-	SL3.0ch01	45564646	45566952	+	1908	-	-	PREDICTED: pyruvate kinase, cytosolic isozyme [Solanum lycopersicum]
Solyc01g049770.3	30.7839	17.7332	0	6.56825	2.8612	0.0117474	0.0442569	-	SL3.0ch01	46290759	46291246	+	488	-	-	--
Solyc01g049820.2	58.0159	32.1414	0	1.64206	5.72682	5.07e-06	4.68e-05	-	SL3.0ch01	46567290	46571924	-	1660	-	-	PREDICTED: LOW QUALITY PROTEIN: kinesin-like protein KIF15 [Solanum lycopersicum]
Solyc01g049840.1	20.128	8.86658	0	0.821032	5.08369	0.00665857	0.0275232	-	SL3.0ch01	46573041	46574317	-	663	-	-	PREDICTED: kinesin-like protein cut7-like [Solanum tuberosum]
Solyc01g056580.3	97.0878	43.2246	17.9426	9.03135	2.3834	0.000199172	0.00129069	-	SL3.0ch01	54885561	54888750	+	2159	-	-	PREDICTED: L-aspartate oxidase, chloroplastic [Solanum lycopersicum]
Solyc01g056720.3	609.759	723.735	1700.96	1448.3	-1.23934	3.09e-09	4.74e-08	-	SL3.0ch01	56274108	56283964	-	1038	-	-	PREDICTED: LOW QUALITY PROTEIN: probable aquaporin SIP2-1 [Solanum lycopersicum]
Solyc01g057000.3	213.12	192.848	43.0622	40.2306	2.2855	2.66e-10	4.67e-09	-	SL3.0ch01	57890470	57892714	+	1393	-	-	PREDICTED: universal stress protein A-like protein isoform X1 [Solanum lycopersicum]
Solyc01g057310.3	93.5358	103.074	216.208	201.153	-1.08525	0.000767019	0.00426624	-	SL3.0ch01	60462925	60470836	-	5127	-	-	PREDICTED: phragmoplast orienting kinesin-1 isoform X1 [Solanum lycopersicum]
Solyc01g057520.3	505.567	539.753	813.696	770.949	-0.599973	0.0048261	0.0208992	-	SL3.0ch01	61251165	61262163	+	3682	-	-	PREDICTED: uncharacterized protein LOC101250250 [Solanum lycopersicum]
Solyc01g057680.3	11.84	7.75826	0	0	5.95486	0.00431158	0.0190262	-	SL3.0ch01	63460068	63469115	+	2252	-	-	PREDICTED: probable leucine-rich repeat receptor-like protein kinase At1g35710-like isoform X1 [Solanum tuberosum]
Solyc01g058390.3	1438.56	1386.51	1007.48	870.294	0.589454	0.00297851	0.0139209	-	SL3.0ch01	66347646	66355320	-	3694	-	-	PREDICTED: galactokinase [Solanum lycopersicum]
Solyc01g059830.3	1407.77	924.341	641.447	540.239	0.980726	6.32e-05	0.000463282	-	SL3.0ch01	68581068	68585000	-	1294	-	-	PREDICTED: probable enoyl-CoA hydratase, mitochondrial [Solanum lycopersicum]
Solyc01g059870.3	361.119	478.795	1006.58	883.43	-1.16924	4.53e-07	5.05e-06	-	SL3.0ch01	68878387	68885698	-	4190	-	-	phytochrome B1 [Solanum lycopersicum]>gi|59798480|sp|Q9ZS62.1|PHYB1_SOLLC RecName: Full=Phytochrome B1>gi|4038600|emb|CAA05293.1| phytochrome B1 [Solanum lycopersicum]
Solyc01g059900.3	18.944	29.9247	69.976	95.2397	-1.75495	0.000867057	0.004759	-	SL3.0ch01	69161464	69161988	+	525	-	-	PREDICTED: dirigent protein 11-like [Solanum lycopersicum]
Solyc01g059965.1	189.44	209.473	48.4449	41.8726	2.14452	2.82e-09	4.34e-08	-	SL3.0ch01	69321663	69323709	+	1389	-	-	glucan endo-1,3-beta-glucosidase B precursor [Solanum lycopersicum]>gi|460366258|ref|XP_004229005.1| PREDICTED: glucan endo-1,3-beta-glucosidase B [Solanum lycopersicum]>gi|461979|sp|Q01413.1|E13B_SOLLC RecName: Full=Glucan endo-1,3-beta-glucosidase B; AltName: Full=(1->3)-beta-glucan endohydrolase B; Short=(1->3)-beta-glucanase B; AltName: Full=Basic beta-1,3-glucanase; AltName: Full=Beta-1,3-en…
Solyc01g060010.2	50.9119	55.4161	23.3253	10.6734	1.65107	0.008975	0.0353483	-	SL3.0ch01	69339360	69340199	-	828	-	-	PREDICTED: LOW QUALITY PROTEIN: glucan endo-1,3-beta-glucosidase, basic vacuolar isoform-like [Solanum tuberosum]
Solyc01g060030.3	329.151	300.355	150.718	166.669	0.987298	0.000364831	0.00221222	-	SL3.0ch01	69378518	69380716	+	1533	-	-	PREDICTED: zinc finger CCHC domain-containing protein 10 [Solanum lycopersicum]>gi|460366256|ref|XP_004229004.1| PREDICTED: zinc finger CCHC domain-containing protein 10 [Solanum lycopersicum]
Solyc01g060130.3	1437.37	1361.02	566.985	504.935	1.38464	8.23e-12	1.73e-10	-	SL3.0ch01	69612435	69614558	+	1033	-	-	GTP-binding protein SAR2 [Solanum lycopersicum]>gi|1710851|sp|P52884.1|SAR2_SOLLC RecName: Full=GTP-binding protein SAR2>gi|473684|gb|AAA34168.1| GTPase [Solanum lycopersicum]
Solyc01g065560.3	14.208	17.7332	42.165	58.2933	-1.65246	0.00944982	0.0369328	-	SL3.0ch01	71703000	71710547	-	5587	-	-	PREDICTED: uncharacterized protein LOC101266863 [Solanum lycopersicum]
Solyc01g066040.2	10.656	15.5165	67.2846	47.6198	-2.12999	0.000883242	0.00483481	-	SL3.0ch01	72765908	72766357	+	450	-	-	--
Solyc01g066290.2	63.9359	36.5747	167.763	151.891	-1.67231	3.61e-05	0.000278773	-	SL3.0ch01	73726294	73726899	-	606	-	-	--
Solyc01g066520.3	2518.36	1883.04	1007.48	874.399	1.22582	9.66e-09	1.39e-07	-	SL3.0ch01	74335277	74341774	-	2129	-	-	PREDICTED: lipoamide acyltransferase component of branched-chain alpha-keto acid dehydrogenase complex, mitochondrial [Solanum lycopersicum]
Solyc01g066560.3	42.6239	62.0661	557.117	470.451	-3.29131	1.07e-26	6.37e-25	-	SL3.0ch01	74424358	74426401	+	1948	-	-	PREDICTED: MATE efflux family protein 5 [Solanum lycopersicum]
Solyc01g066570.3	345.727	366.855	200.06	236.457	0.706534	0.0072611	0.0295698	-	SL3.0ch01	74452953	74454340	+	1309	-	-	PREDICTED: uncharacterized protein LOC101258100 [Solanum lycopersicum]
Solyc01g066590.3	1386.46	1285.65	925.837	858.799	0.582394	0.00305354	0.0142298	-	SL3.0ch01	74502363	74506122	-	1038	-	-	PREDICTED: dynein light chain 2, cytoplasmic [Solanum lycopersicum]
Solyc01g066760.2	11.84	11.0832	64.5933	72.2508	-2.57868	2.59e-05	0.000207595	-	SL3.0ch01	74757132	74757675	-	544	-	-	PREDICTED: uncharacterized protein LOC101255730 [Solanum lycopersicum]
Solyc01g066870.3	901.023	672.752	421.65	324.308	1.07736	1.48e-05	0.0001249	-	SL3.0ch01	74906810	74910767	+	2011	-	-	PREDICTED: probable protein phosphatase 2C 40 [Solanum lycopersicum]
Solyc01g066910.3	4516.95	4017.67	696.172	624.805	2.69193	4.35e-46	5.87e-44	-	SL3.0ch01	74993866	74994171	+	306	-	-	PREDICTED: putative lipid-transfer protein DIR1 [Solanum lycopersicum]
Solyc01g066940.3	1863.61	1439.71	720.394	639.584	1.28035	2.21e-09	3.46e-08	-	SL3.0ch01	75026150	75031551	+	1245	-	-	PREDICTED: vesicle-associated membrane protein 724 [Solanum lycopersicum]
Solyc01g067000.3	3405.18	2738.67	2096.59	1638.78	0.71797	0.000563478	0.00324211	-	SL3.0ch01	75151497	75152441	-	945	-	-	PREDICTED: U1 small nuclear ribonucleoprotein C-like [Solanum lycopersicum]
Solyc01g067010.3	3031.03	2769.7	652.213	573.08	2.24337	2.96e-31	2.17e-29	-	SL3.0ch01	75164881	75166353	+	1473	-	-	PREDICTED: F-box/kelch-repeat protein At3g23880-like [Solanum lycopersicum]
Solyc01g067020.3	1253.85	973.107	156.998	156.817	2.82685	5.64e-33	4.52e-31	-	SL3.0ch01	75167847	75172116	-	1870	-	-	atypical receptor-like kinase 1 precursor [Solanum lycopersicum]>gi|222431077|gb|ACM50508.1| atypical receptor-like kinase 1 [Solanum lycopersicum]
Solyc01g067370.3	4.73599	8.86658	35.8851	46.7988	-2.59802	0.00101177	0.0054433	-	SL3.0ch01	75651793	75653357	+	1079	-	-	TSB [Solanum lycopersicum]>gi|21435776|gb|AAM53961.1|AF515615_1 TSB [Solanum lycopersicum]
Solyc01g067380.3	1279.9	1169.28	576.854	519.713	1.15946	1.71e-08	2.38e-07	-	SL3.0ch01	75655569	75662161	-	1781	-	-	PREDICTED: lipase [Solanum lycopersicum]
Solyc01g067640.3	1358.05	1477.39	3524.82	2790.69	-1.15513	5.89e-09	8.63e-08	-	SL3.0ch01	76321748	76327528	+	2505	-	-	PREDICTED: probable serine/threonine-protein kinase At1g54610 [Solanum lycopersicum]
Solyc01g067660.3	100.64	84.2325	40.3708	27.094	1.45661	0.00209556	0.0103003	-	SL3.0ch01	76364203	76367500	+	2326	-	-	1,4-alpha-glucan-maltohydrolase [Solanum lycopersicum]>gi|56562179|emb|CAH60892.1| 1,4-alpha-glucan-maltohydrolase [Solanum lycopersicum]
Solyc01g067720.3	783.807	786.909	1280.2	1094.44	-0.596094	0.00348149	0.0159112	-	SL3.0ch01	76468956	76474226	-	1615	-	-	PREDICTED: vesicle-associated protein 2-2 [Solanum lycopersicum]>gi|723657946|ref|XP_010321024.1| PREDICTED: vesicle-associated protein 2-2 [Solanum lycopersicum]>gi|723657949|ref|XP_010321031.1| PREDICTED: vesicle-associated protein 2-2 [Solanum lycopersicum]
Solyc01g067740.3	8.28799	8.86658	0	0	5.7639	0.00753345	0.0304778	-	SL3.0ch01	76493970	76499506	+	1537	-	-	RecName: Full=Superoxide dismutase [Cu-Zn] 2>gi|854248|emb|CAA60826.1| cytosolic Cu,Zn superoxide dismutase [Solanum lycopersicum]
Solyc01g067750.3	348.095	232.748	34.988	64.8615	2.53531	1.51e-11	3.09e-10	-	SL3.0ch01	76502106	76516566	+	2267	-	-	dehydroquinate dehydratase/shikimate:NADP oxidoreductase [Solanum lycopersicum]>gi|3169883|gb|AAC17991.1| dehydroquinate dehydratase/shikimate:NADP oxidoreductase [Solanum lycopersicum]>gi|3169888|gb|AAC17993.1| dehydroquinate dehydratase/shikimate:NADP oxidoreductase [Solanum lycopersicum]
Solyc01g067780.1	49.7279	44.3329	1.79426	5.74722	3.62296	1.22e-05	0.000104587	-	SL3.0ch01	76570297	76573008	+	2712	-	-	PREDICTED: uncharacterized protein LOC101248043 [Solanum lycopersicum]
Solyc01g067900.3	415.583	458.846	873.803	1007.41	-1.10518	3.96e-07	4.45e-06	-	SL3.0ch01	76734169	76734576	+	408	-	-	PREDICTED: rapid alkalinization factor-like [Solanum lycopersicum]
Solyc01g068240.3	659.487	578.545	932.117	848.126	-0.52415	0.0135474	0.0498041	-	SL3.0ch01	77164157	77174204	+	2356	-	-	PREDICTED: ubiquitin carboxyl-terminal hydrolase 24-like [Solanum lycopersicum]
Solyc01g068400.3	3445.43	3191.97	2227.57	1875.24	0.694105	0.000234376	0.00149411	-	SL3.0ch01	77431672	77440214	+	833	-	-	PREDICTED: tubulin-folding cofactor A [Solanum lycopersicum]
Solyc01g068520.1	16.576	13.2999	73.5645	36.9464	-1.88695	0.00395383	0.0177317	-	SL3.0ch01	77565262	77565462	-	201	-	-	PREDICTED: glycine, alanine and asparagine-rich protein-like [Solanum tuberosum]
Solyc01g068590.3	56.8319	45.4412	16.1483	12.3155	1.84701	0.00343389	0.0157254	-	SL3.0ch01	77610872	77650097	+	6551	-	-	PREDICTED: paladin [Solanum lycopersicum]
Solyc01g073640.3	1291.74	1245.75	6113.03	4482.01	-2.06187	7.6e-24	4.03e-22	-	SL3.0ch01	80898021	80899205	+	1048	-	-	yfe37 protein [Solanum lycopersicum]>gi|7981382|emb|CAB91875.1| putative alcohol dehydrogenase [Solanum lycopersicum]
Solyc01g073680.3	413.215	690.485	2484.15	2028.77	-2.03083	4.73e-16	1.51e-14	-	SL3.0ch01	80931053	80932632	-	921	-	-	PREDICTED: protein YLS3 [Solanum lycopersicum]
Solyc01g073710.2	1519.07	922.125	412.679	321.844	1.73291	6.79e-11	1.29e-09	-	SL3.0ch01	80960568	80961311	+	744	-	-	PREDICTED: uncharacterized protein LOC101248133 [Solanum lycopersicum]
Solyc01g073720.2	1584.19	1308.93	601.076	954.86	0.894172	0.000286094	0.0017809	-	SL3.0ch01	80962981	80963531	+	551	-	-	PREDICTED: uncharacterized protein LOC104647874 [Solanum lycopersicum]
Solyc01g073740.3	10917.6	8652.68	3997.61	3106.78	1.46195	7.6e-13	1.8e-11	-	SL3.0ch01	80991756	81000625	+	1972	-	-	PREDICTED: citrate synthase, mitochondrial [Solanum lycopersicum]
Solyc01g073810.2	191.808	83.1242	26.0167	26.273	2.39288	1.15e-06	1.2e-05	-	SL3.0ch01	81055373	81056169	-	797	-	-	PREDICTED: uncharacterized protein LOC101249296 [Solanum lycopersicum]
Solyc01g073820.3	404.927	315.872	89.7129	110.839	1.84388	6.14e-10	1.03e-08	-	SL3.0ch01	81057583	81058530	-	948	-	-	PREDICTED: uncharacterized protein LOC101249296 [Solanum lycopersicum]
Solyc01g073830.1	303.103	116.374	19.7368	26.273	3.18469	3.38e-11	6.64e-10	-	SL3.0ch01	81065372	81066304	-	933	-	-	PREDICTED: uncharacterized protein LOC101255237 [Solanum lycopersicum]
Solyc01g073860.3	279.424	149.624	6.2799	10.6734	4.65105	1.8e-19	7.49e-18	-	SL3.0ch01	81079403	81080113	-	711	-	-	PREDICTED: uncharacterized protein LOC101249575 [Solanum lycopersicum]
Solyc01g073950.3	1168.61	1103.89	1693.78	1544.36	-0.510875	0.00782261	0.0314126	-	SL3.0ch01	81180679	81184976	+	2339	-	-	PREDICTED: ankyrin repeat, bromo and BTB domain-containing protein DDB_G0293800 [Solanum lycopersicum]
Solyc01g079100.3	11.84	8.86658	35.8851	54.1881	-2.12486	0.00294398	0.0137918	-	SL3.0ch01	78025183	78029562	+	2500	-	-	PREDICTED: protein S-acyltransferase 18 [Solanum lycopersicum]
Solyc01g079170.3	48.5439	95.3158	257.476	262.73	-1.85091	3.15e-07	3.61e-06	-	SL3.0ch01	78119440	78121430	-	1044	-	-	PREDICTED: galactinol synthase 1 [Solanum lycopersicum]
Solyc01g079350.3	2999.07	2812.92	1674.94	1583.77	0.834752	4.56e-06	4.25e-05	-	SL3.0ch01	78303470	78308235	+	2217	-	-	PREDICTED: uncharacterized protein LOC101265365 [Solanum lycopersicum]
Solyc01g079370.3	27.232	34.358	115.73	148.607	-2.10039	1.91e-06	1.9e-05	-	SL3.0ch01	78315639	78319383	+	2582	-	-	PREDICTED: DELLA protein RGL1-like [Solanum lycopersicum]
Solyc01g079410.3	228.512	335.822	809.21	749.602	-1.46458	5.59e-09	8.23e-08	-	SL3.0ch01	78344526	78352130	-	1333	-	-	PREDICTED: uncharacterized protein LOC101266754 [Solanum lycopersicum]
Solyc01g079420.3	5568.34	4948.66	3679.12	3385.11	0.57412	0.00142022	0.00733102	-	SL3.0ch01	78356032	78358593	+	315	-	-	PREDICTED: cytochrome c oxidase subunit 5C-2 [Solanum lycopersicum]>gi|565364959|ref|XP_006349185.1| PREDICTED: cytochrome c oxidase subunit 5C-2-like [Solanum tuberosum]
Solyc01g079507.1	465.311	457.737	750.897	645.331	-0.596838	0.00725342	0.0295562	-	SL3.0ch01	78409540	78415807	+	2706	-	-	PREDICTED: DNA replication licensing factor MCM7 [Solanum lycopersicum]
Solyc01g079580.3	171.68	166.248	376.794	375.212	-1.15416	1.33e-05	0.000113513	-	SL3.0ch01	78535393	78538096	+	2332	-	-	PREDICTED: uncharacterized protein LOC101245693 [Solanum lycopersicum]
Solyc01g079600.3	137.344	243.831	393.839	346.475	-0.955807	0.00203607	0.010054	-	SL3.0ch01	78563878	78568218	-	3229	-	-	PREDICTED: uncharacterized protein LOC101246277 isoform X2 [Solanum lycopersicum]
Solyc01g079670.2	142.08	208.365	237.739	453.21	-0.979296	0.0044915	0.019688	-	SL3.0ch01	78650454	78651137	-	684	-	-	PREDICTED: uncharacterized protein LOC101244226 [Solanum lycopersicum]
Solyc01g079740.3	306.655	195.065	125.598	153.533	0.844228	0.00981501	0.0381843	-	SL3.0ch01	78734541	78735587	+	1047	-	-	PREDICTED: protein FANTASTIC FOUR 3-like [Nicotiana sylvestris]
Solyc01g079750.3	89.9839	104.182	191.986	174.059	-0.913715	0.00626493	0.0261133	-	SL3.0ch01	78756312	78763940	-	2744	-	-	PREDICTED: mitogen-activated protein kinase kinase kinase NPK1 [Solanum lycopersicum]
Solyc01g079850.3	49.7279	42.1163	100.478	96.8817	-1.10444	0.0111249	0.0423584	-	SL3.0ch01	78835718	78840518	-	2944	-	-	PREDICTED: protein trichome birefringence-like 11 [Solanum lycopersicum]
Solyc01g079860.3	85.2479	89.7742	42.165	36.1254	1.16183	0.0108371	0.0414873	-	SL3.0ch01	78850875	78860927	+	1570	-	-	PREDICTED: ATP-dependent (S)-NAD(P)H-hydrate dehydratase [Solanum lycopersicum]
Solyc01g079880.3	38612.5	39481.8	26592.7	22813.2	0.660548	0.000159874	0.001061	-	SL3.0ch01	78883463	78887702	-	1227	-	-	PREDICTED: stem-specific protein TSJT1 [Solanum lycopersicum]
Solyc01g079950.3	1624.45	1673.57	400.119	447.462	1.95984	1.93e-22	9.63e-21	-	SL3.0ch01	78954681	78956514	-	1457	-	-	PREDICTED: basic 7S globulin-like [Solanum lycopersicum]
Solyc01g079960.2	1991.48	1602.63	61.0047	92.7766	4.54251	1.49e-71	4.59e-69	-	SL3.0ch01	78965625	78967213	+	1589	-	-	PREDICTED: basic 7S globulin-like [Solanum lycopersicum]
Solyc01g079970.2	107.744	75.366	11.6627	12.3155	2.93131	1.11e-07	1.37e-06	-	SL3.0ch01	78968858	78970293	+	1436	-	-	PREDICTED: basic 7S globulin-like [Solanum lycopersicum]
Solyc01g079980.3	693.823	718.193	165.969	183.911	2.01231	1.89e-17	6.86e-16	-	SL3.0ch01	78975437	78976889	-	1453	-	-	PREDICTED: basic 7S globulin-like [Solanum lycopersicum]
Solyc01g080010.2	3735.51	4136.26	200.957	122.334	4.60861	5.05e-84	2.24e-81	-	SL3.0ch01	78993764	78995300	-	1537	-	-	xyloglucan-specific fungal endoglucanase inhibitor protein precursor [Solanum lycopersicum]>gi|27372527|gb|AAN87262.1| xyloglucan-specific fungal endoglucanase inhibitor protein precursor [Solanum lycopersicum]
Solyc01g080020.2	1401.85	1017.44	163.277	157.638	2.91424	2.03e-33	1.67e-31	-	SL3.0ch01	79001308	79002938	-	1631	-	-	PREDICTED: basic 7S globulin-like [Solanum lycopersicum]
Solyc01g080030.2	33.1519	17.7332	0	0	7.33099	2.29e-05	0.000185787	-	SL3.0ch01	79009102	79011260	-	1543	-	-	PREDICTED: 2-alkenal reductase (NADP(+)-dependent) [Nicotiana sylvestris]
Solyc01g080050.3	75.7759	63.1744	0	0	8.78123	1.66e-08	2.32e-07	-	SL3.0ch01	79026099	79029310	+	2021	-	-	PREDICTED: transcription factor MUTE [Solanum lycopersicum]
Solyc01g080100.3	158.656	307.005	945.574	1476.22	-2.37736	7.07e-15	2.01e-13	-	SL3.0ch01	79112814	79113394	-	581	-	-	PREDICTED: uncharacterized protein LOC101257299 [Solanum lycopersicum]
Solyc01g080110.3	629.887	680.51	1018.24	1004.12	-0.625861	0.00214938	0.0105091	-	SL3.0ch01	79114726	79126934	-	1646	-	-	PREDICTED: transmembrane protein 64 [Solanum lycopersicum]
Solyc01g080280.3	258.112	176.223	1421.05	885.893	-2.40998	8.02e-18	2.98e-16	-	SL3.0ch01	79383392	79388900	+	1905	-	-	PREDICTED: glutamine synthetase, chloroplastic [Solanum lycopersicum]>gi|723658887|ref|XP_010322793.1| PREDICTED: glutamine synthetase, chloroplastic [Solanum lycopersicum]
Solyc01g080380.3	10.656	18.8415	90.61	54.1881	-2.28922	0.000169133	0.00111554	-	SL3.0ch01	79479693	79480685	+	993	-	-	PREDICTED: S-adenosylmethionine decarboxylase proenzyme [Solanum lycopersicum]
Solyc01g080480.3	188.256	151.84	968.899	981.954	-2.52128	6.68e-27	4.04e-25	-	SL3.0ch01	79562183	79569105	+	2481	-	-	PREDICTED: uncharacterized protein LOC101267932 [Solanum lycopersicum]
Solyc01g080490.2	2.368	8.86658	28.7081	52.546	-2.84359	0.000972075	0.00526028	-	SL3.0ch01	79576420	79577256	-	837	-	-	PREDICTED: uncharacterized protein LOC101268223 [Solanum lycopersicum]
Solyc01g080620.3	3129.31	2709.85	1377.99	1103.47	1.23475	8.33e-10	1.38e-08	-	SL3.0ch01	79703732	79713849	+	3077	-	-	PREDICTED: uncharacterized protein LOC101246086 [Solanum lycopersicum]
Solyc01g080640.3	4795.19	4370.12	6854.96	5991.07	-0.487065	0.00697385	0.0286271	-	SL3.0ch01	79742304	79748846	+	4893	-	-	PREDICTED: ABC transporter C family member 14-like [Solanum lycopersicum]
Solyc01g080770.3	496.095	617.336	1072.97	866.188	-0.799749	0.000443727	0.00262729	-	SL3.0ch01	79850336	79854306	-	3855	-	-	PREDICTED: leucine-rich repeat receptor-like serine/threonine-protein kinase BAM3 [Solanum lycopersicum]
Solyc01g080790.3	47.3599	66.4994	557.117	553.375	-3.2827	5.04e-29	3.35e-27	-	SL3.0ch01	79920307	79921362	-	851	-	-	PREDICTED: uncharacterized protein LOC101249206 [Solanum lycopersicum]
Solyc01g080800.3	2.368	3.32497	63.6961	60.7563	-4.44437	2.99e-07	3.44e-06	-	SL3.0ch01	79931898	79933414	-	656	-	-	PREDICTED: uncharacterized protein LOC101249488 [Solanum lycopersicum]
Solyc01g080900.3	62.7519	83.1242	143.541	148.607	-1.0006	0.00714257	0.0292038	-	SL3.0ch01	80095310	80099654	+	1850	-	-	PREDICTED: ent-kaurenoic acid oxidase 2-like isoform X1 [Solanum lycopersicum]
Solyc01g080910.2	1989.12	1650.29	198.265	168.312	3.31235	3.85e-51	6.13e-49	-	SL3.0ch01	80103755	80105029	+	1275	-	-	PREDICTED: uncharacterized protein LOC101252815 [Solanum lycopersicum]
Solyc01g081050.3	10036.8	6918.15	2389.05	2624.84	1.7576	9.68e-17	3.3e-15	-	SL3.0ch01	80212625	80246028	+	4812	-	-	PREDICTED: putative acyl-activating enzyme 19 isoform X1 [Solanum lycopersicum]
Solyc01g081210.3	4.73599	11.0832	98.6842	65.6825	-3.36618	2.82e-07	3.25e-06	-	SL3.0ch01	80350300	80352136	-	1369	-	-	PREDICTED: F-box/kelch-repeat protein SKIP25-like [Solanum lycopersicum]
Solyc01g081310.3	338.623	249.373	130.084	141.217	1.11486	0.000198483	0.00128746	-	SL3.0ch01	80396372	80407133	+	7537	-	-	PREDICTED: pentatricopeptide repeat-containing protein At5g27460 [Solanum lycopersicum]
Solyc01g081570.3	1020.61	885.55	284.39	463.062	1.34942	2.1e-07	2.47e-06	-	SL3.0ch01	80619622	80623531	+	2971	-	-	PREDICTED: uncharacterized protein LOC101264758 [Solanum lycopersicum]
Solyc01g081620.3	22.496	25.4914	97.787	76.356	-1.85781	0.000255293	0.00161182	-	SL3.0ch01	80668487	80671212	+	2406	-	-	PREDICTED: uncharacterized protein LOC101265960 [Solanum lycopersicum]
Solyc01g086660.2	3055.9	2380.68	352.572	420.368	2.81361	1.9e-39	1.98e-37	-	SL3.0ch01	81505692	81506158	-	467	-	-	PREDICTED: uncharacterized protein LOC105966295 [Erythranthe guttatus]
Solyc01g086670.3	306.655	250.481	63.6961	111.66	1.66452	1.37e-06	1.4e-05	-	SL3.0ch01	81508861	81509474	-	614	-	-	--
Solyc01g086710.3	1251.49	1257.95	2622.31	2046.83	-0.89564	8.9e-06	7.83e-05	-	SL3.0ch01	81534500	81552075	+	4217	-	-	PREDICTED: DNA-directed RNA polymerase I subunit RPA2 isoform X1 [Solanum lycopersicum]
Solyc01g086740.3	1392.38	1579.36	2519.14	2171.63	-0.658291	0.000684316	0.00386039	-	SL3.0ch01	81563225	81572530	+	1648	-	-	PREDICTED: chaperone protein dnaJ 1, mitochondrial [Solanum lycopersicum]
Solyc01g086850.3	457.023	365.747	664.772	673.246	-0.702118	0.0023308	0.0112664	-	SL3.0ch01	81646975	81652797	-	2344	-	-	PREDICTED: ras-related protein RGP1 [Solanum lycopersicum]
Solyc01g086960.3	4952.66	5598.14	3006.28	3334.21	0.73467	5.32e-05	0.00039624	-	SL3.0ch01	81750348	81750914	-	567	-	-	PREDICTED: zinc finger A20 and AN1 domain-containing stress-associated protein 5 [Solanum lycopersicum]>gi|88866527|gb|ABD57310.1| stress-associated protein 1 [Solanum lycopersicum]
Solyc01g087020.2	1160.32	1189.23	1897.43	2289.86	-0.833736	2.15e-05	0.000175682	-	SL3.0ch01	81817982	81818603	+	622	-	-	hypothetical protein JCGZ_06804 [Jatropha curcas]
Solyc01g087030.3	1706.14	1315.58	825.358	695.414	0.990628	5.44e-06	4.99e-05	-	SL3.0ch01	81822322	81830031	-	1426	-	-	PREDICTED: E3 ubiquitin-protein ligase makorin [Solanum lycopersicum]
Solyc01g087040.2	156.288	156.274	54.7248	49.2619	1.58851	2.18e-05	0.000177723	-	SL3.0ch01	81840926	81841894	+	969	-	-	PREDICTED: thylakoid lumenal 19 kDa protein, chloroplastic [Solanum lycopersicum]
Solyc01g087140.3	21.312	64.2827	213.517	282.435	-2.52874	5.18e-09	7.66e-08	-	SL3.0ch01	81943395	81947857	+	1311	-	-	PREDICTED: uncharacterized protein LOC101245398 [Solanum lycopersicum]
Solyc01g087150.3	459.391	371.288	2440.19	1956.52	-2.40452	1.93e-28	1.23e-26	-	SL3.0ch01	81959569	81967305	+	2177	-	-	PREDICTED: MATE efflux family protein FRD3 [Solanum lycopersicum]
Solyc01g087180.3	1117.69	915.475	34.0909	13.9575	5.41693	5.38e-61	1.19e-58	-	SL3.0ch01	81995360	81997040	-	703	-	-	PREDICTED: uncharacterized protein LOC101246280 [Solanum lycopersicum]
Solyc01g087280.1	2357.34	1619.26	0.897129	3.28413	9.85941	1.48e-46	2.02e-44	-	SL3.0ch01	82091601	82095910	+	1278	-	-	PREDICTED: polygalacturonase-like [Solanum lycopersicum]
Solyc01g087500.3	237.984	333.605	493.421	540.239	-0.853908	0.00095587	0.00518501	-	SL3.0ch01	82315373	82327626	-	10104	-	-	PREDICTED: DNA topoisomerase 2 isoform X1 [Solanum lycopersicum]
Solyc01g087540.3	1863.61	1905.21	3484.45	4785.79	-1.13391	3.37e-08	4.48e-07	-	SL3.0ch01	82357181	82359651	+	1567	-	-	PREDICTED: uncharacterized protein LOC101251618 [Solanum lycopersicum]
Solyc01g087550.3	1523.81	1260.16	947.368	786.548	0.683207	0.00124872	0.00654359	-	SL3.0ch01	82359745	82367092	-	1561	-	-	PREDICTED: uncharacterized protein C1F12.10c [Solanum lycopersicum]
Solyc01g087560.3	20538.8	14544.5	2251.79	2309.56	2.94321	2.88e-47	4.02e-45	-	SL3.0ch01	82382829	82388850	+	1644	-	-	PREDICTED: cycloartenol-C-24-methyltransferase 1 [Solanum lycopersicum]
Solyc01g087590.3	342.175	373.505	572.368	545.165	-0.64258	0.00527632	0.0225935	-	SL3.0ch01	82419257	82425146	+	2135	-	-	PREDICTED: polyamine oxidase 1 [Solanum lycopersicum]
Solyc01g087600.3	515.039	620.661	1061.3	869.473	-0.764994	0.000619457	0.0035303	-	SL3.0ch01	82428253	82435757	+	5160	-	-	PREDICTED: uncharacterized protein LOC101253530 [Solanum lycopersicum]
Solyc01g087730.3	911.678	895.525	564.294	480.304	0.791167	0.000220326	0.00141785	-	SL3.0ch01	82533626	82538700	+	1436	-	-	PREDICTED: 50S ribosomal protein L1, chloroplastic [Solanum lycopersicum]
Solyc01g087870.3	689.087	744.793	508.672	366.18	0.71365	0.00302916	0.0141292	-	SL3.0ch01	82601875	82616286	-	2813	-	-	PREDICTED: glutamine--fructose-6-phosphate aminotransferase [isomerizing] 2 [Solanum lycopersicum]
Solyc01g087970.3	312.575	354.663	646.83	576.364	-0.873794	0.000183509	0.00120142	-	SL3.0ch01	82669123	82692157	-	4587	-	-	unnamed protein product [Vitis vinifera]
Solyc01g088050.3	187.072	218.34	430.622	391.632	-1.01939	9.3e-05	0.000653497	-	SL3.0ch01	82774933	82776369	+	1437	-	-	PREDICTED: serine/threonine-protein kinase-like protein At3g51990 [Solanum lycopersicum]
Solyc01g088080.3	3074.84	3086.68	5514.65	4687.27	-0.727425	6.7e-05	0.000487006	-	SL3.0ch01	82792938	82801766	+	2188	-	-	PREDICTED: T-complex protein 1 subunit theta [Solanum lycopersicum]
Solyc01g088245.1	95.9038	89.7742	188.397	157.638	-0.897903	0.00863615	0.0342587	-	SL3.0ch01	82930863	82936408	+	2935	-	-	PREDICTED: F-box protein FBW2-like isoform X2 [Solanum lycopersicum]
Solyc01g088440.2	290.08	331.389	131.878	155.175	1.1139	9.42e-05	0.000660579	-	SL3.0ch01	83116604	83117253	-	650	-	-	PREDICTED: RING-H2 finger protein ATL34-like [Solanum lycopersicum]
Solyc01g088480.3	910.494	1004.14	1606.76	1616.61	-0.751353	9.97e-05	0.000694563	-	SL3.0ch01	83136644	83142965	-	2955	-	-	UMP-CMP kinase 3 [Solanum lycopersicum]
Solyc01g088500.3	20.128	26.5997	64.5933	76.356	-1.59132	0.0031923	0.014765	-	SL3.0ch01	83150035	83151553	-	1356	-	-	PREDICTED: uncharacterized protein LOC101244527 [Solanum lycopersicum]
Solyc01g088505.1	2248.41	2103.6	3318.48	2949.97	-0.526414	0.00417507	0.0185362	-	SL3.0ch01	83156893	83163614	-	1735	-	-	PREDICTED: dynamin-related protein 1E [Solanum lycopersicum]
Solyc01g088550.3	129.056	167.357	723.983	624.805	-2.18443	2.47e-17	8.83e-16	-	SL3.0ch01	83203618	83206607	-	1357	-	-	PREDICTED: probable purine permease 11 [Solanum lycopersicum]
Solyc01g088560.3	1714.43	1689.08	2680.62	2541.09	-0.617478	0.000670947	0.00379613	-	SL3.0ch01	83208469	83213794	-	961	-	-	PREDICTED: ras-related protein RABH1b [Solanum lycopersicum]
Solyc01g088590.3	30.7839	36.5747	117.524	115.765	-1.79083	4.64e-05	0.000350049	-	SL3.0ch01	83229270	83229986	-	717	-	-	PREDICTED: putative invertase inhibitor [Solanum lycopersicum]
Solyc01g088660.3	1597.21	1546.11	2092.1	2819.42	-0.644071	0.00184279	0.0092072	-	SL3.0ch01	83297043	83298138	+	872	-	-	PREDICTED: uncharacterized protein LOC101248137 [Solanum lycopersicum]
Solyc01g089850.3	127.872	129.674	200.957	261.909	-0.84641	0.0067986	0.0280054	-	SL3.0ch01	83448980	83451559	-	1049	-	-	PREDICTED: cyclin-U4-1 [Solanum lycopersicum]
Solyc01g089970.3	26941.9	20817.6	16131.3	11762.9	0.775838	0.000251457	0.00159056	-	SL3.0ch01	83560254	83561548	+	610	-	-	PREDICTED: nucleoside diphosphate kinase 1-like [Solanum tuberosum]>gi|73808794|gb|AAZ85394.1| cytosolic nucleoside diphosphate kinase [Solanum chacoense]
Solyc01g090230.3	1800.86	1652.51	1016.45	971.281	0.796878	3.18e-05	0.000248777	-	SL3.0ch01	83747745	83771740	-	2251	-	-	PREDICTED: GRAM domain-containing protein 1A [Solanum lycopersicum]
Solyc01g090300.3	21.312	36.5747	106.758	114.944	-1.93351	4.3e-05	0.000327435	-	SL3.0ch01	83839127	83848011	+	1002	-	-	PREDICTED: ethylene-responsive transcription factor 13-like [Solanum lycopersicum]
Solyc01g090340.2	163.392	119.699	343.6	321.844	-1.23428	2.27e-05	0.000185141	-	SL3.0ch01	83900998	83901985	-	988	-	-	PREDICTED: ethylene-responsive transcription factor 1-like [Solanum lycopersicum]
Solyc01g090430.3	1031.26	921.016	367.823	298.035	1.55243	5.78e-12	1.24e-10	-	SL3.0ch01	83996207	84001184	+	3314	-	-	NRC1 [Solanum lycopersicum]>gi|83630761|gb|ABC26878.1| NRC1 [Solanum lycopersicum]
Solyc01g090440.2	113.664	129.674	212.619	225.784	-0.848869	0.00616901	0.0257768	-	SL3.0ch01	84001770	84004825	-	3056	-	-	PREDICTED: uncharacterized protein LOC101250457 [Solanum lycopersicum]
Solyc01g090500.3	1574.72	1586.01	1043.36	797.222	0.780475	0.000198657	0.00128776	-	SL3.0ch01	84042409	84051267	+	5125	-	-	PREDICTED: uncharacterized protein LOC101250749 [Solanum lycopersicum]
Solyc01g090560.3	171.68	196.173	505.083	467.988	-1.40268	3.78e-08	4.99e-07	-	SL3.0ch01	84103764	84104588	+	825	-	-	PREDICTED: ethylene-responsive transcription factor ERF038-like [Solanum lycopersicum]
Solyc01g090790.3	18.944	17.7332	89.7129	60.7563	-2.03595	0.000280393	0.00175076	-	SL3.0ch01	84342901	84347710	-	2006	-	-	PREDICTED: transcription factor UNE10 [Solanum lycopersicum]
Solyc01g090800.3	21.312	42.1163	258.373	315.276	-3.17094	1.92e-16	6.35e-15	-	SL3.0ch01	84383736	84387288	+	3408	-	-	PREDICTED: cyclin-U2-1-like [Solanum lycopersicum]
Solyc01g090810.3	21.312	17.7332	48.4449	79.6401	-1.71671	0.00346229	0.0158341	-	SL3.0ch01	84396522	84403070	+	1412	-	-	beta-expansin precursor [Solanum lycopersicum]>gi|82569705|gb|ABB83474.1| beta-expansin precursor [Solanum lycopersicum]
Solyc01g090890.3	58.0159	62.0661	2.69139	4.92619	3.96777	1.96e-07	2.31e-06	-	SL3.0ch01	84470111	84472549	+	1012	-	-	PREDICTED: SPX domain-containing protein 3 [Solanum lycopersicum]
Solyc01g090910.3	7133.59	5608.11	2060.7	1784.92	1.72832	1.84e-18	7.2e-17	-	SL3.0ch01	84492321	84497495	+	1222	-	-	PREDICTED: vesicle-associated protein 1-1 [Solanum lycopersicum]
Solyc01g090970.3	44.9919	13.2999	0.897129	2.4631	4.09717	0.000409978	0.00245601	-	SL3.0ch01	84552110	84552478	-	369	-	-	PREDICTED: putative lipid-binding protein At4g00165 [Solanum lycopersicum]
Solyc01g090980.1	425.055	179.548	0	1.64206	8.46532	1.42e-14	3.94e-13	-	SL3.0ch01	84553407	84553976	+	570	-	-	conserved hypothetical protein [Ricinus communis]>gi|223548847|gb|EEF50336.1| conserved hypothetical protein [Ricinus communis]
Solyc01g091050.3	14942.1	8997.36	87.0215	105.092	6.95974	2.49e-163	5.08e-160	-	SL3.0ch01	84642836	84645695	-	1874	-	-	PREDICTED: pectinesterase 2 [Solanum lycopersicum]
Solyc01g091100.2	747.103	359.097	27.811	84.5663	3.29777	0.0001617	0.00107033	-	SL3.0ch01	84690192	84691079	-	888	-	-	PREDICTED: 21 kDa protein-like [Solanum lycopersicum]
Solyc01g091160.3	2439.04	1824.3	482.655	391.632	2.28617	1.65e-24	9.12e-23	-	SL3.0ch01	84726869	84740661	+	2851	-	-	arginase 2 [Solanum lycopersicum]>gi|723659648|ref|XP_010324097.1| PREDICTED: arginase 2 isoform X1 [Solanum lycopersicum]>gi|54648782|gb|AAV36809.1| arginase 2 [Solanum lycopersicum]
Solyc01g091180.3	171.68	110.832	5.38277	2.4631	5.18643	1.7e-15	5.1e-14	-	SL3.0ch01	84741470	84743903	-	1776	-	-	PREDICTED: protein NRT1/ PTR FAMILY 7.3-like [Solanum lycopersicum]
Solyc01g091230.3	81.6959	109.724	218.002	193.763	-1.10333	0.000988892	0.0053329	-	SL3.0ch01	84781639	84784938	+	2451	-	-	PREDICTED: probable LRR receptor-like serine/threonine-protein kinase At1g34110 [Solanum lycopersicum]
Solyc01g091250.3	412.031	374.613	42.165	27.9151	3.49355	2.99e-26	1.75e-24	-	SL3.0ch01	84792148	84793585	-	1278	-	-	PREDICTED: uncharacterized protein LOC104649008 [Solanum lycopersicum]
Solyc01g091320.3	278.24	193.956	613.636	1040.25	-1.80979	6.63e-10	1.11e-08	-	SL3.0ch01	84836299	84839609	-	1629	-	-	PREDICTED: methylsterol monooxygenase 1-1-like [Solanum lycopersicum]
Solyc01g091385.1	161.024	99.7491	49.3421	61.5774	1.2308	0.00318886	0.0147558	-	SL3.0ch01	84891853	84901424	+	7059	-	-	PREDICTED: uncharacterized protein LOC101254032 [Solanum lycopersicum]
Solyc01g091520.3	2073.18	1920.72	451.256	370.285	2.28197	1.36e-28	8.74e-27	-	SL3.0ch01	85019469	85020215	+	747	-	-	PREDICTED: uncharacterized protein LOC101256710 [Solanum lycopersicum]
Solyc01g091620.3	7040.05	5109.37	1864.23	1689.68	1.77341	7.07e-18	2.64e-16	-	SL3.0ch01	85072388	85076647	-	2091	-	-	PREDICTED: shaggy-related protein kinase epsilon [Solanum lycopersicum]
Solyc01g091630.3	44.9919	38.7913	132.775	139.575	-1.70194	2.99e-05	0.000235538	-	SL3.0ch01	85096458	85102591	-	3679	-	-	cutin deficient 2 [Solanum lycopersicum]>gi|255529749|gb|ACU12849.1| cutin deficient 2 [Solanum lycopersicum]
Solyc01g091640.3	925.886	1170.39	1933.31	1746.33	-0.811368	7.8e-05	0.000558681	-	SL3.0ch01	85108404	85118345	-	5125	-	-	PREDICTED: probable methyltransferase PMT13 [Solanum lycopersicum]
Solyc01g091660.3	15.392	27.7081	64.5933	79.6401	-1.73903	0.0018515	0.00924571	-	SL3.0ch01	85130865	85132216	-	1239	-	-	PREDICTED: short-chain dehydrogenase reductase 3b-like [Solanum lycopersicum]
Solyc01g091670.3	4.73599	2.21665	23.3253	22.1679	-2.71822	0.0102945	0.0397462	-	SL3.0ch01	85138988	85140678	+	1560	-	-	PREDICTED: 3-oxo-Delta(4,5)-steroid 5-beta-reductase-like [Solanum lycopersicum]
Solyc01g091690.3	1665.89	1151.55	479.067	472.093	1.56637	1.39e-11	2.87e-10	-	SL3.0ch01	85145598	85150533	-	2783	-	-	PREDICTED: probable methyltransferase PMT15 [Solanum lycopersicum]
Solyc01g091830.3	18.944	55.4161	117.524	186.374	-2.0262	3.66e-05	0.000282514	-	SL3.0ch01	85257042	85259462	+	1599	-	-	PREDICTED: uncharacterized protein LOC101264556 [Solanum lycopersicum]
Solyc01g091870.3	333.887	416.729	1442.58	1142.88	-1.78346	7e-15	1.99e-13	-	SL3.0ch01	85284503	85301327	+	4500	-	-	PREDICTED: SPX domain-containing membrane protein At4g22990-like isoform X1 [Solanum lycopersicum]
Solyc01g091940.3	156.288	183.982	305.024	278.33	-0.776808	0.00595376	0.025057	-	SL3.0ch01	85346155	85350308	+	1743	-	-	PREDICTED: CRS2-associated factor 1, mitochondrial [Solanum lycopersicum]
Solyc01g094010.3	85.2479	119.699	199.163	207.721	-0.987915	0.00310536	0.0144383	-	SL3.0ch01	85458496	85460479	-	1126	-	-	PREDICTED: probable carboxylesterase 8 [Solanum lycopersicum]
Solyc01g094020.3	157.472	198.39	451.256	366.18	-1.19847	1.41e-05	0.000119493	-	SL3.0ch01	85465954	85468008	-	2055	-	-	PREDICTED: receptor-like serine/threonine-protein kinase At2g45590 [Solanum lycopersicum]
Solyc01g094040.3	3042.87	2378.46	942.882	810.358	1.62873	3.85e-15	1.12e-13	-	SL3.0ch01	85487166	85489626	-	1094	-	-	PREDICTED: cucumber peeling cupredoxin-like [Solanum lycopersicum]
Solyc01g094170.3	14624.7	11746	2171.95	1902.33	2.6944	3.84e-45	4.92e-43	-	SL3.0ch01	85616616	85622084	-	1965	-	-	PREDICTED: digalactosyldiacylglycerol synthase 2, chloroplastic [Solanum lycopersicum]>gi|723660937|ref|XP_010326168.1| PREDICTED: digalactosyldiacylglycerol synthase 2, chloroplastic [Solanum lycopersicum]
Solyc01g094370.3	98.2718	176.223	312.201	311.171	-1.18119	0.000267843	0.00168323	-	SL3.0ch01	85755005	85759703	-	1941	-	-	PREDICTED: myb-related protein Zm38-like [Solanum lycopersicum]
Solyc01g094410.3	34.3359	24.3831	2.69139	5.74722	2.7883	0.00253556	0.0121369	-	SL3.0ch01	85784997	85789865	+	3555	-	-	PREDICTED: multiple C2 and transmembrane domain-containing protein 2-like [Solanum lycopersicum]
Solyc01g094460.3	177.6	201.715	95.9928	79.6401	1.11221	0.000957106	0.00519033	-	SL3.0ch01	85795258	85810176	-	9648	-	-	PREDICTED: uncharacterized protein LOC101253830 [Solanum lycopersicum]>gi|723661012|ref|XP_010326267.1| PREDICTED: uncharacterized protein LOC101253830 [Solanum lycopersicum]>gi|723661015|ref|XP_010326269.1| PREDICTED: uncharacterized protein LOC101253830 [Solanum lycopersicum]>gi|723661018|ref|XP_010326271.1| PREDICTED: uncharacterized protein LOC101253830 [Solanum lycopersicum]
Solyc01g094690.3	2444.96	4008.8	13112.4	10342.5	-1.86151	4.79e-15	1.38e-13	-	SL3.0ch01	86011826	86014616	+	1296	-	-	plasmamembrane intrinsic protein 1;2 [Solanum lycopersicum]
Solyc01g094700.3	380.063	257.131	1271.23	929.408	-1.78885	4.85e-12	1.05e-10	-	SL3.0ch01	86019978	86022925	+	1718	-	-	PREDICTED: glycerol-3-phosphate 2-O-acyltransferase 4 [Solanum lycopersicum]
Solyc01g094720.3	3548.44	2841.74	513.158	382.601	2.83534	2.72e-38	2.76e-36	-	SL3.0ch01	86027655	86034125	+	2586	-	-	PREDICTED: probable anion transporter 2, chloroplastic [Solanum lycopersicum]
Solyc01g094760.3	97.0878	105.291	198.265	184.732	-0.919668	0.00485432	0.0210074	-	SL3.0ch01	86052793	86056710	-	2877	-	-	PREDICTED: origin recognition complex subunit 5 [Solanum lycopersicum]
Solyc01g094910.3	39.0719	36.5747	165.072	160.101	-2.10432	1.02e-07	1.26e-06	-	SL3.0ch01	86189850	86193132	-	2394	-	-	ferric-chelate reductase [Solanum lycopersicum]>gi|37903683|gb|AAP46144.1| ferric-chelate reductase [Solanum lycopersicum]
Solyc01g094990.2	22.496	13.2999	79.8444	44.3357	-1.79674	0.003691	0.0167186	-	SL3.0ch01	86247548	86250404	+	1689	-	-	PREDICTED: uncharacterized protein LOC101264770 [Solanum lycopersicum]
Solyc01g095070.3	5163.42	5001.86	2672.55	2525.49	0.967638	3.48e-08	4.61e-07	-	SL3.0ch01	86311281	86313721	+	869	-	-	PREDICTED: pollen-specific leucine-rich repeat extensin-like protein 1 [Solanum lycopersicum]
Solyc01g095080.3	1489.47	1184.8	54.7248	44.3357	4.75733	9.8e-74	3.27e-71	-	SL3.0ch01	86328345	86331529	-	2121	-	-	RecName: Full=1-aminocyclopropane-1-carboxylate synthase 2; Short=ACC synthase 2; AltName: Full=Le-ACS2; Short=ACS-2; AltName: Full=S-adenosyl-L-methionine methylthioadenosine-lyase 2>gi|19166|emb|CAA41855.1| 1-aminocyclopropane 1-carboxylate synthase [Solanum lycopersicum]
Solyc01g095140.3	356.383	371.288	1201.26	1172.43	-1.7056	2.89e-16	9.39e-15	-	SL3.0ch01	86397518	86398199	+	590	-	-	ethylene-responsive late embryogenesis-like protein [Solanum lycopersicum]>gi|1684830|gb|AAB96796.1| ethylene-responsive late embryogenesis-like protein [Solanum lycopersicum]
Solyc01g095305.1	30.7839	22.1665	0.897129	0.821032	4.94694	0.000238404	0.00151837	-	SL3.0ch01	86503728	86504537	+	264	-	-	--
Solyc01g095410.3	1628	1801.02	2919.26	2244.7	-0.590459	0.00367155	0.0166551	-	SL3.0ch01	86549716	86552496	+	1840	-	-	PREDICTED: eukaryotic translation initiation factor 1A-like [Solanum lycopersicum]
Solyc01g095430.3	755.391	769.176	523.923	371.106	0.769168	0.00134124	0.0069657	-	SL3.0ch01	86555244	86558588	-	985	-	-	PREDICTED: protein CURVATURE THYLAKOID 1A, chloroplastic [Solanum lycopersicum]
Solyc01g095440.2	4.73599	6.64994	24.2225	32.0202	-2.30193	0.0107638	0.0412376	-	SL3.0ch01	86561763	86562846	+	1084	-	-	PREDICTED: uncharacterized protein LOC104649398 [Solanum lycopersicum]
Solyc01g095510.3	88.7999	142.974	369.617	243.846	-1.40171	3.93e-05	0.000301299	-	SL3.0ch01	86626426	86634055	+	1887	-	-	PREDICTED: mitochondrial carrier protein MTM1 [Solanum lycopersicum]
Solyc01g095520.3	239.168	196.173	35.8851	26.273	2.81109	1.58e-13	3.97e-12	-	SL3.0ch01	86634692	86635152	-	353	-	-	unknown [Capsicum annuum]
Solyc01g095620.3	1655.23	1262.38	2385.47	2167.52	-0.642216	0.00175964	0.00884772	-	SL3.0ch01	86703860	86705290	-	1431	-	-	PREDICTED: hydroquinone glucosyltransferase [Solanum lycopersicum]>gi|297342387|gb|ADI33725.1| glycosyltransferase [Solanum lycopersicum]
Solyc01g095720.3	117.216	65.391	315.789	349.76	-1.86892	1.72e-08	2.39e-07	-	SL3.0ch01	86785926	86793750	+	3712	-	-	PREDICTED: uncharacterized protein LOC101245704 [Solanum lycopersicum]>gi|723661507|ref|XP_010326963.1| PREDICTED: uncharacterized protein LOC101245704 [Solanum lycopersicum]>gi|723661510|ref|XP_010326964.1| PREDICTED: uncharacterized protein LOC101245704 [Solanum lycopersicum]
Solyc01g095810.3	127.872	85.3409	257.476	192.942	-1.08002	0.0016328	0.00829596	-	SL3.0ch01	86853653	86880123	-	6737	-	-	PREDICTED: F-box protein At5g51380-like [Solanum lycopersicum]>gi|723661551|ref|XP_010327028.1| PREDICTED: F-box protein At5g51380-like [Solanum lycopersicum]
Solyc01g095980.3	27.232	44.3329	87.0215	80.4611	-1.22354	0.0122538	0.0458005	-	SL3.0ch01	86970539	86974441	+	1788	-	-	PREDICTED: uncharacterized protein LOC101252225 isoform X1 [Solanum lycopersicum]
Solyc01g096040.3	1322.53	1527.27	2780.2	2631.41	-0.925008	9.48e-07	1e-05	-	SL3.0ch01	87003119	87004564	-	1446	-	-	PREDICTED: protein ASPARTIC PROTEASE IN GUARD CELL 2-like [Solanum lycopersicum]
Solyc01g096050.3	973.246	856.734	654.007	596.069	0.549824	0.00917678	0.0360246	-	SL3.0ch01	87008898	87019753	-	1842	-	-	PREDICTED: transcription factor bHLH13-like [Solanum lycopersicum]
Solyc01g096220.3	127.872	223.881	1160.88	1075.55	-2.66625	2.47e-23	1.28e-21	-	SL3.0ch01	87189631	87191858	+	1413	-	-	PREDICTED: ras-related protein RABA3 [Solanum lycopersicum]
Solyc01g096230.3	61.5679	64.2827	196.471	129.723	-1.37272	0.000377751	0.00227971	-	SL3.0ch01	87194415	87195773	-	1359	-	-	PREDICTED: probable mitochondrial chaperone BCS1-A [Solanum lycopersicum]
Solyc01g096250.2	275.872	288.164	118.421	153.533	1.05132	0.000379966	0.00229172	-	SL3.0ch01	87210406	87211629	+	1224	-	-	PREDICTED: putative uncharacterized protein DDB_G0290521 [Solanum lycopersicum]
Solyc01g096280.2	1309.5	975.324	175.837	137.112	2.86918	1.26e-30	9.12e-29	-	SL3.0ch01	87236438	87238789	-	1786	-	-	PREDICTED: cytochrome P450 78A3-like [Solanum lycopersicum]
Solyc01g096350.3	1721.53	1630.34	2713.81	2272.62	-0.572977	0.00280501	0.0132076	-	SL3.0ch01	87292304	87303437	-	2903	-	-	PREDICTED: CDPK-related kinase 3 [Solanum lycopersicum]
Solyc01g096360.3	239.168	231.639	487.141	439.252	-0.976389	8.36e-05	0.000593765	-	SL3.0ch01	87315356	87319879	+	2528	-	-	PREDICTED: rho GTPase-activating protein 5-like [Solanum lycopersicum]
Solyc01g096420.3	2707.8	2309.74	4314.29	3593.66	-0.656345	0.000697247	0.00392423	-	SL3.0ch01	87398321	87399421	+	777	-	-	PREDICTED: NAD(P)H:quinone oxidoreductase [Solanum lycopersicum]
Solyc01g096450.3	3437.15	3882.45	5160.28	5295.65	-0.514436	0.00387918	0.0174527	-	SL3.0ch01	87419111	87422329	+	1832	-	-	PREDICTED: protein ASPARTIC PROTEASE IN GUARD CELL 2-like [Solanum lycopersicum]
Solyc01g096460.2	188.256	154.057	34.988	54.1881	1.93685	8.97e-07	9.56e-06	-	SL3.0ch01	87423734	87425027	+	1294	-	-	PREDICTED: U-box domain-containing protein 11 [Solanum lycopersicum]
Solyc01g096490.3	6186.39	5215.77	3775.12	3137.16	0.72211	0.000172098	0.00113254	-	SL3.0ch01	87436801	87467587	-	10835	-	-	PREDICTED: E3 ubiquitin-protein ligase KEG [Solanum lycopersicum]
Solyc01g096510.2	1186.37	1338.85	388.457	390.811	1.69633	3.68e-16	1.19e-14	-	SL3.0ch01	87471531	87472284	-	754	-	-	PREDICTED: sigma factor binding protein 1, chloroplastic-like [Solanum lycopersicum]
Solyc01g096520.3	2575.2	2245.46	1764.65	1422.03	0.597287	0.00286458	0.0134601	-	SL3.0ch01	87475562	87480462	+	740	-	-	PREDICTED: peptidyl-prolyl cis-trans isomerase CYP22 [Solanum lycopersicum]
Solyc01g096670.3	3308.09	2958.11	1172.55	998.375	1.52945	2.16e-15	6.44e-14	-	SL3.0ch01	87576615	87579622	+	1769	-	-	PREDICTED: cytochrome P450 98A2-like [Solanum lycopersicum]
Solyc01g096800.3	486.623	379.046	714.114	654.362	-0.661129	0.00461415	0.0201519	-	SL3.0ch01	87671227	87675719	+	1406	-	-	PREDICTED: peter Pan-like protein [Solanum lycopersicum]
Solyc01g096820.3	258.112	298.139	880.98	913.808	-1.68951	4.92e-14	1.31e-12	-	SL3.0ch01	87692377	87698141	+	3369	-	-	PREDICTED: calcium and calcium/calmodulin-dependent serine/threonine-protein kinase-like [Solanum lycopersicum]
Solyc01g096900.3	653.567	711.543	1079.25	900.672	-0.536035	0.0117195	0.0441714	-	SL3.0ch01	87762102	87784173	+	4140	-	-	PREDICTED: DNA gyrase subunit A, chloroplastic/mitochondrial isoform X1 [Solanum lycopersicum]
Solyc01g096930.3	699.743	801.317	1431.82	1410.53	-0.920836	4.05e-06	3.83e-05	-	SL3.0ch01	87807414	87814182	+	4708	-	-	PREDICTED: phospholipid-transporting ATPase 1 [Solanum lycopersicum]
Solyc01g096940.3	1157.95	1387.62	362.44	344.012	1.84968	6.57e-18	2.46e-16	-	SL3.0ch01	87813874	87819539	-	4168	-	-	PREDICTED: probable inactive leucine-rich repeat receptor-like protein kinase At3g03770 [Solanum lycopersicum]
Solyc01g097000.3	69.8559	131.89	236.842	215.931	-1.16352	0.00117157	0.00618702	-	SL3.0ch01	87854584	87875269	+	3862	-	-	PREDICTED: lysosomal beta glucosidase [Solanum lycopersicum]
Solyc01g097050.3	16.576	13.2999	0	1.64206	4.14565	0.00783353	0.0314298	-	SL3.0ch01	87895565	87901919	-	608	-	-	PREDICTED: uncharacterized protein At2g34160 [Solanum lycopersicum]
Solyc01g097120.3	4024.41	3634.19	2968.6	2437.64	0.502527	0.00841711	0.0335007	-	SL3.0ch01	87961322	87967552	+	2657	-	-	PREDICTED: protein WVD2-like 1 [Solanum lycopersicum]
Solyc01g097260.3	95.9038	109.724	22.4282	36.9464	1.78861	0.000156912	0.00104441	-	SL3.0ch01	88046786	88053216	-	1089	-	-	PREDICTED: uncharacterized protein LOC101259674 [Solanum lycopersicum]>gi|723661991|ref|XP_010327655.1| PREDICTED: uncharacterized protein LOC101259674 [Solanum lycopersicum]
Solyc01g097270.3	8263.12	7702.84	614.533	771.77	3.52518	3.73e-75	1.33e-72	-	SL3.0ch01	88055015	88059535	-	1482	-	-	PREDICTED: wound-induced protein WIN2 [Solanum lycopersicum]
Solyc01g097460.3	348.095	354.663	667.464	553.375	-0.796389	0.000679395	0.00383647	-	SL3.0ch01	88188034	88189222	+	1189	-	-	PREDICTED: probable ribose-5-phosphate isomerase-like [Solanum tuberosum]
Solyc01g097470.3	243.904	415.621	888.157	678.172	-1.24652	8.48e-06	7.49e-05	-	SL3.0ch01	88191183	88192998	-	1054	-	-	PREDICTED: uncharacterized protein LOC101263938 [Solanum lycopersicum]
Solyc01g097520.3	338.623	332.497	1264.95	1057.49	-1.79086	2.4e-16	7.91e-15	-	SL3.0ch01	88219535	88222116	+	1599	-	-	PREDICTED: annexin D4-like [Solanum lycopersicum]
Solyc01g097810.3	2231.84	2141.28	3436.9	2936.01	-0.54324	0.00353467	0.0160964	-	SL3.0ch01	88390859	88398744	-	2126	-	-	zeta-carotene desaturase [Solanum lycopersicum]
Solyc01g097890.2	2558.62	2233.27	1171.65	945.008	1.17901	5.71e-09	8.39e-08	-	SL3.0ch01	88456602	88458316	-	1715	-	-	PREDICTED: uncharacterized protein LOC101245401 [Solanum lycopersicum]
Solyc01g097910.2	139.712	111.941	62.799	57.4722	1.065	0.00661667	0.0273666	-	SL3.0ch01	88468018	88469100	+	1083	-	-	PREDICTED: uncharacterized protein LOC101245698 [Solanum lycopersicum]
Solyc01g097970.3	60.3839	69.8243	168.66	185.553	-1.44317	5.54e-05	0.00041041	-	SL3.0ch01	88498444	88499631	+	759	-	-	PREDICTED: deoxyuridine 5'-triphosphate nucleotidohydrolase-like [Solanum lycopersicum]
Solyc01g098060.1	0	0	8.07416	11.4944	-5.53799	0.00766129	0.0308785	-	SL3.0ch01	88533826	88534284	-	459	-	-	PREDICTED: agamous-like MADS-box protein AGL61 [Solanum lycopersicum]
Solyc01g098140.3	13.024	15.5165	151.615	146.144	-3.38074	2.52e-12	5.69e-11	-	SL3.0ch01	88599037	88602150	+	2013	-	-	PREDICTED: carboxylesterase 1-like [Solanum lycopersicum]
Solyc01g098170.3	619.231	747.01	1275.72	1156.83	-0.831807	7.45e-05	0.000535154	-	SL3.0ch01	88619826	88632083	+	4593	-	-	PREDICTED: protein HASTY 1 [Solanum lycopersicum]
Solyc01g098180.3	2378.65	2254.33	1709.93	1352.24	0.597574	0.00266088	0.0126341	-	SL3.0ch01	88632666	88647213	-	2962	-	-	PREDICTED: translation initiation factor eIF-2B subunit epsilon-like [Solanum lycopersicum]
Solyc01g098310.2	2.368	3.32497	18.8397	22.1679	-2.84508	0.0115751	0.0437533	-	SL3.0ch01	88752213	88754733	+	2108	-	-	PREDICTED: uncharacterized protein LOC104644393 [Solanum lycopersicum]
Solyc01g098560.3	916.414	703.785	455.741	425.294	0.878715	0.000136795	0.000921647	-	SL3.0ch01	88924660	88928553	+	1671	-	-	PREDICTED: LOW QUALITY PROTEIN: sugar transporter ERD6-like 5 [Solanum lycopersicum]
Solyc01g098580.3	198.912	237.181	481.758	376.033	-0.974906	0.000279648	0.00174718	-	SL3.0ch01	88941778	88944975	+	1179	-	-	PREDICTED: phosphoglycerate mutase-like protein AT74H [Solanum lycopersicum]
Solyc01g098690.2	219.04	352.447	764.354	713.477	-1.36934	2.19e-07	2.57e-06	-	SL3.0ch01	88989482	88992582	+	3101	-	-	PREDICTED: receptor-like protein 12 [Solanum lycopersicum]
Solyc01g098720.3	184.704	137.432	28.7081	46.7988	2.08852	5.35e-07	5.89e-06	-	SL3.0ch01	89027322	89029096	+	1239	-	-	PREDICTED: transcription factor bHLH96-like isoform X2 [Solanum lycopersicum]
Solyc01g098725.1	799.199	811.292	293.361	317.739	1.39774	2.49e-10	4.4e-09	-	SL3.0ch01	89045134	89046432	+	1299	-	-	PREDICTED: E3 ubiquitin-protein ligase ATL6 [Solanum lycopersicum]
Solyc01g098740.3	241.536	244.939	45.7536	31.1992	2.66416	1.3e-13	3.3e-12	-	SL3.0ch01	89053885	89057159	-	1806	-	-	PREDICTED: pto-interacting protein 1 [Solanum lycopersicum]
Solyc01g098790.2	35.5199	45.4412	104.067	113.302	-1.42349	0.00113009	0.00599597	-	SL3.0ch01	89090126	89095494	+	4512	-	-	PREDICTED: uncharacterized protein LOC101262870 [Solanum lycopersicum]
Solyc01g098890.1	92.3518	72.041	13.4569	11.4944	2.72123	1.21e-06	1.26e-05	-	SL3.0ch01	89143122	89143367	-	246	-	-	unnamed protein product [Coffea canephora]
Solyc01g098900.3	713.951	682.727	1126.79	913.808	-0.546813	0.0104055	0.0401063	-	SL3.0ch01	89145502	89150670	-	1224	-	-	PREDICTED: protein YIPF1 homolog [Solanum lycopersicum]
Solyc01g098940.3	150.368	189.523	314.892	312.813	-0.884077	0.00168205	0.00851852	-	SL3.0ch01	89178784	89185943	-	3011	-	-	PREDICTED: probable pectinesterase/pectinesterase inhibitor 25 [Solanum lycopersicum]
Solyc01g098985.1	123.136	107.507	223.385	199.511	-0.874944	0.00567679	0.0240558	-	SL3.0ch01	89214475	89220207	-	3123	-	-	PREDICTED: kinesin-4 isoform X1 [Solanum lycopersicum]
Solyc01g099020.3	68.6719	52.0912	147.129	130.544	-1.20242	0.00199055	0.00984865	-	SL3.0ch01	89230102	89238677	-	2275	-	-	PREDICTED: acetylajmalan esterase [Solanum lycopersicum]
Solyc01g099030.3	123.136	145.19	270.933	298.856	-1.08593	0.000210892	0.00136058	-	SL3.0ch01	89249249	89278818	-	4552	-	-	F1K23.13 [Arabidopsis thaliana]
Solyc01g099200.3	49.7279	37.683	141.746	118.229	-1.57381	0.000163968	0.00108393	-	SL3.0ch01	89380919	89390536	+	5438	-	-	PREDICTED: probable linoleate 9S-lipoxygenase 5 [Solanum lycopersicum]
Solyc01g099330.3	784.991	616.228	148.026	144.502	2.25984	2.49e-19	1.03e-17	-	SL3.0ch01	89492235	89495476	+	2004	-	-	PREDICTED: uncharacterized protein LOC101247261 [Solanum lycopersicum]
Solyc01g099450.3	63.9359	56.5245	19.7368	21.3468	1.55088	0.00573639	0.0242657	-	SL3.0ch01	89572010	89576384	+	1784	-	-	PREDICTED: uncharacterized protein LOC104227666 [Nicotiana sylvestris]
Solyc01g099480.3	100.64	74.2576	17.0454	15.5996	2.42172	4.87e-06	4.51e-05	-	SL3.0ch01	89600074	89606307	+	1461	-	-	PREDICTED: ATP-dependent DNA helicase Q-like SIM isoform X9 [Solanum lycopersicum]
Solyc01g099600.3	1057.31	1001.92	1708.13	1553.39	-0.663427	0.000588479	0.00337167	-	SL3.0ch01	89667590	89669478	-	1694	-	-	PREDICTED: pollen-specific leucine-rich repeat extensin-like protein 2 [Solanum lycopersicum]
Solyc01g099630.3	1704.96	1384.3	2138.75	3011.54	-0.737707	0.000872793	0.00478791	-	SL3.0ch01	89687521	89690337	-	1404	-	-	probable xyloglucan endotransglucosylase/hydrolase 1 precursor [Solanum lycopersicum]>gi|38605155|sp|Q40144.1|XTH1_SOLLC RecName: Full=Probable xyloglucan endotransglucosylase/hydrolase 1; Short=LeXTH1; Flags: Precursor>gi|469509|dbj|BAA03923.1| endo-xyloglucan transferase [Solanum lycopersicum]
Solyc01g099760.3	10169.4	9019.53	7544.85	6164.31	0.485159	0.0095636	0.0373416	-	SL3.0ch01	89784870	89790228	+	2031	-	-	PREDICTED: 26S protease regulatory subunit 6A homolog [Solanum tuberosum]
Solyc01g099790.3	6239.67	5034	4453.35	3420.42	0.517871	0.0115043	0.043518	-	SL3.0ch01	89811378	89818908	+	2228	-	-	PREDICTED: uncharacterized protein LOC101256712 [Solanum lycopersicum]
Solyc01g099840.3	1253.85	1579.36	7166.26	6558.4	-2.276	3.66e-32	2.88e-30	-	SL3.0ch01	89862094	89864203	+	907	-	-	PREDICTED: auxin-repressed 12.5 kDa protein [Solanum lycopersicum]
Solyc01g100030.3	277.056	281.514	575.059	543.523	-1.0017	2.04e-05	0.000167658	-	SL3.0ch01	89986442	89987810	+	1041	-	-	deoxyuridine 5'-triphosphate nucleotidohydrolase [Solanum lycopersicum]>gi|416922|sp|P32518.1|DUT_SOLLC RecName: Full=Deoxyuridine 5'-triphosphate nucleotidohydrolase; Short=dUTPase; AltName: Full=P18; AltName: Full=dUTP pyrophosphatase>gi|251897|gb|AAB22611.1| deoxyuridine triphosphatase [Solanum lycopersicum]
Solyc01g100070.3	9.47198	17.7332	81.6387	59.9353	-2.37311	9.7e-05	0.000677707	-	SL3.0ch01	90042441	90043529	-	1089	-	-	PREDICTED: uncharacterized protein LOC104227355 [Nicotiana sylvestris]
Solyc01g100095.1	248.64	170.682	59.2105	45.1567	2.00756	6.75e-08	8.57e-07	-	SL3.0ch01	90057491	90057916	-	426	-	-	PREDICTED: RING-H2 finger protein ATL18 [Solanum lycopersicum]
Solyc01g100120.3	18.944	26.5997	105.861	129.723	-2.36839	6.89e-07	7.49e-06	-	SL3.0ch01	90085715	90095959	-	6762	-	-	PREDICTED: kinesin-4-like [Solanum lycopersicum]
Solyc01g100190.3	221.408	309.222	470.095	410.516	-0.729585	0.00627909	0.0261669	-	SL3.0ch01	90125999	90146169	+	7665	-	-	GRAS4 protein [Solanum lycopersicum]>gi|89474466|gb|ABD72960.1| GRAS4 [Solanum lycopersicum]
Solyc01g100230.3	2460.35	2204.45	1502.69	1463.9	0.652962	0.000456479	0.00269184	-	SL3.0ch01	90158401	90160614	-	1054	-	-	PREDICTED: dnaJ homolog subfamily B member 3 [Solanum lycopersicum]
Solyc01g100390.3	625.151	487.662	23.3253	28.7361	4.4142	3.69e-42	4.33e-40	-	SL3.0ch01	90310769	90316658	-	3488	-	-	PREDICTED: pyrophosphate-energized vacuolar membrane proton pump-like [Solanum lycopersicum]
Solyc01g100440.2	36.7039	50.9829	3.58851	8.21032	2.88434	0.000221233	0.00142324	-	SL3.0ch01	90337009	90340729	-	2255	-	-	PREDICTED: uncharacterized protein LOC104644784 isoform X1 [Solanum lycopersicum]
Solyc01g100450.1	277.056	274.864	159.689	154.354	0.813629	0.00382955	0.0172465	-	SL3.0ch01	90352684	90354501	+	1818	-	-	PREDICTED: pentatricopeptide repeat-containing protein At1g09820 [Solanum lycopersicum]>gi|723663152|ref|XP_010313517.1| PREDICTED: pentatricopeptide repeat-containing protein At1g09820 [Solanum lycopersicum]
Solyc01g100460.3	583.711	373.505	17.9426	18.0627	4.73188	5.85e-37	5.68e-35	-	SL3.0ch01	90360889	90361305	+	417	-	-	PREDICTED: ocs element-binding factor 1-like [Solanum tuberosum]
Solyc01g100470.2	28.416	23.2748	0	0	7.35458	1.83e-05	0.000151807	-	SL3.0ch01	90361673	90362649	-	895	-	-	--
Solyc01g100490.3	149.184	134.107	323.863	229.889	-0.966603	0.00170644	0.00861634	-	SL3.0ch01	90378790	90379743	+	954	-	-	PREDICTED: nicotianamine synthase-like [Solanum tuberosum]
Solyc01g100530.3	278.24	315.872	499.701	500.008	-0.75037	0.00173847	0.00875639	-	SL3.0ch01	90410580	90422272	-	4386	-	-	PREDICTED: uncharacterized protein LOC101249681 [Solanum lycopersicum]
Solyc01g100580.3	359.935	261.564	556.22	498.366	-0.763525	0.0027421	0.0129443	-	SL3.0ch01	90443495	90446574	+	1822	-	-	PREDICTED: pentatricopeptide repeat-containing protein At4g01990, mitochondrial-like [Solanum lycopersicum]
Solyc01g100600.3	169.312	195.065	112.141	81.2821	0.915606	0.00782463	0.0314126	-	SL3.0ch01	90455703	90459460	-	2446	-	-	PREDICTED: acyl-CoA-binding domain-containing protein 5-like [Solanum lycopersicum]
Solyc01g100660.3	285.344	215.015	36.7823	27.9151	2.95365	1.61e-15	4.84e-14	-	SL3.0ch01	90520406	90521602	+	900	-	-	PREDICTED: transcription factor bHLH149 [Solanum lycopersicum]
Solyc01g100750.2	1.184	3.32497	73.5645	23.8099	-4.41556	1.93e-05	0.000158889	-	SL3.0ch01	90586535	90587280	+	746	-	-	PREDICTED: uncharacterized protein LOC101254641 [Solanum lycopersicum]
Solyc01g100830.2	94.7198	43.2246	0	0	8.76969	2.57e-08	3.47e-07	-	SL3.0ch01	90629568	90630716	+	995	-	-	galactinol synthase 1 [Solanum lycopersicum]>gi|75164535|sp|Q947G8.1|GOLS1_SOLLC RecName: Full=Galactinol synthase 1; Short=GolS-1; Short=SlGolS1>gi|16588448|gb|AAL26804.1|AF311943_1 putative galactinol synthase 1 [Solanum lycopersicum]>gi|29170653|gb|AAO72744.1|AF447452_1 galactinol synthase [Solanum lycopersicum]
Solyc01g100840.3	873.791	616.228	462.918	385.064	0.81319	0.00106984	0.00571049	-	SL3.0ch01	90631136	90636099	-	671	-	-	PREDICTED: trafficking protein particle complex subunit 4 [Solanum lycopersicum]
Solyc01g100850.3	461.759	415.621	765.251	614.953	-0.653509	0.00477866	0.0207503	-	SL3.0ch01	90637344	90640833	+	1487	-	-	PREDICTED: ABC transporter I family member 20 [Solanum lycopersicum]
Solyc01g100920.3	155.104	273.756	1192.28	1311.19	-2.54348	1.1e-21	5.3e-20	-	SL3.0ch01	90697421	90701021	+	1995	-	-	PREDICTED: WAT1-related protein At1g09380 [Solanum lycopersicum]
Solyc01g100970.3	16167.5	14416	12085.2	9837.6	0.480336	0.00981697	0.0381846	-	SL3.0ch01	90723268	90729683	+	2073	-	-	PREDICTED: uncharacterized protein LOC101258789 [Solanum lycopersicum]
Solyc01g101000.3	12776.5	10984.6	8062.5	7568.27	0.604205	0.00069088	0.00389485	-	SL3.0ch01	90740088	90747254	-	2112	-	-	PREDICTED: shaggy-related protein kinase NtK-1 [Solanum lycopersicum]
Solyc01g101040.3	4705.21	4546.34	7069.37	6073.17	-0.50645	0.00481789	0.0208806	-	SL3.0ch01	90777137	90781979	+	1865	-	-	PREDICTED: ATP-citrate synthase alpha chain protein 3 [Solanum lycopersicum]
Solyc01g101120.3	3232.31	2809.6	1782.59	1394.11	0.927623	4.5e-06	4.21e-05	-	SL3.0ch01	90848467	90851108	+	1641	-	-	uncharacterized LOC102585087 precursor [Solanum tuberosum]>gi|407948010|gb|AFU52660.1| beta-1,3-glucanase 27 [Solanum tuberosum]
Solyc01g101260.2	1628	1506.21	232.356	351.402	2.42325	2.1e-24	1.15e-22	-	SL3.0ch01	90948823	90949558	+	736	-	-	PREDICTED: uncharacterized protein LOC102578579 [Solanum tuberosum]
Solyc01g102310.3	5453.49	5342.12	3517.64	3774.28	0.56603	0.00118084	0.00623278	-	SL3.0ch01	91005215	91008775	-	2747	-	-	PREDICTED: probable serine/threonine-protein kinase kinX isoform X1 [Solanum lycopersicum]
Solyc01g102340.3	76.9599	103.074	168.66	238.099	-1.17537	0.000874113	0.00479385	-	SL3.0ch01	91041663	91043712	+	1796	-	-	PREDICTED: protein ODORANT1 [Solanum lycopersicum]
Solyc01g102380.3	749.471	505.395	1115.13	876.041	-0.666422	0.00710736	0.0290774	-	SL3.0ch01	91089719	91101064	+	1822	-	-	unnamed protein product [Coffea canephora]
Solyc01g102410.3	45739	37917.9	4479.36	3720.09	3.35095	4.9e-70	1.43e-67	-	SL3.0ch01	91103329	91111936	-	2505	-	-	PREDICTED: probable glutamate--tRNA ligase, cytoplasmic [Solanum lycopersicum]
Solyc01g102420.1	275.872	258.239	148.923	101.808	1.09256	0.000476461	0.00279189	-	SL3.0ch01	91119197	91119523	+	327	-	-	hypothetical protein MIMGU_mgv1a024708mg [Erythranthe guttata]
Solyc01g102430.2	1.184	2.21665	10.7655	25.452	-3.40677	0.0105482	0.0405794	-	SL3.0ch01	91121271	91121715	-	445	-	-	PREDICTED: uncharacterized protein LOC104242730 [Nicotiana sylvestris]>gi|698500755|ref|XP_009796115.1| PREDICTED: uncharacterized protein LOC104242730 [Nicotiana sylvestris]
Solyc01g102520.3	60.3839	74.2576	164.175	121.513	-1.08337	0.00506381	0.0218072	-	SL3.0ch01	91186891	91191468	+	2744	-	-	PREDICTED: MLO-like protein 13 [Solanum lycopersicum]
Solyc01g102720.3	59.1999	68.716	133.672	132.186	-1.05459	0.00580279	0.0244927	-	SL3.0ch01	91331152	91332841	-	1168	-	-	PREDICTED: PCTP-like protein [Solanum lycopersicum]
Solyc01g102740.3	30.7839	46.5496	0.897129	8.21032	3.06676	0.000693069	0.00390287	-	SL3.0ch01	91352836	91354611	+	1286	-	-	PREDICTED: NAC domain-containing protein 55 isoform X2 [Solanum lycopersicum]
Solyc01g102750.3	1515.52	1439.71	979.664	886.714	0.663135	0.000674401	0.00381356	-	SL3.0ch01	91361190	91366668	+	1310	-	-	PREDICTED: PHD finger protein Alfin1 [Solanum lycopersicum]
Solyc01g102800.3	843.007	981.974	1561.9	1298.05	-0.647721	0.00184849	0.00923291	-	SL3.0ch01	91377318	91384276	+	3098	-	-	PREDICTED: histidine--tRNA ligase [Solanum lycopersicum]
Solyc01g102810.3	267.584	340.255	754.485	622.342	-1.1786	1.5e-06	1.53e-05	-	SL3.0ch01	91388836	91395300	+	4325	-	-	PREDICTED: protein STICHEL-like [Solanum lycopersicum]
Solyc01g102900.3	829.983	595.169	1465.01	1534.51	-1.07418	1.18e-06	1.23e-05	-	SL3.0ch01	91446646	91447620	-	892	-	-	PREDICTED: putative germin-like protein 2-1 [Solanum lycopersicum]
Solyc01g102910.3	648.831	615.119	1151.91	1336.64	-0.977642	2.11e-06	2.09e-05	-	SL3.0ch01	91450976	91453382	+	2301	-	-	PREDICTED: germin-like protein subfamily 1 member 14 [Solanum lycopersicum]
Solyc01g102940.3	262.848	397.888	2557.71	2234.85	-2.85737	1.13e-34	9.74e-33	-	SL3.0ch01	91468949	91476519	+	3735	-	-	PREDICTED: methionine S-methyltransferase [Solanum lycopersicum]
Solyc01g103050.3	9391.47	9162.51	16364.5	13406.6	-0.682168	0.000175566	0.00115238	-	SL3.0ch01	91610827	91618031	+	4045	-	-	PREDICTED: auxin response factor 1 isoform X1 [Solanum lycopersicum]
Solyc01g103060.3	544.639	267.106	968.002	912.166	-1.21282	3.18e-05	0.000248777	-	SL3.0ch01	91620436	91621258	+	728	-	-	PREDICTED: lipid transfer-like protein VAS [Solanum lycopersicum]
Solyc01g103150.3	204.832	180.657	370.514	394.095	-0.988683	0.000171253	0.00112806	-	SL3.0ch01	91693496	91701262	+	4834	-	-	PREDICTED: uncharacterized protein LOC101259085 [Solanum lycopersicum]
Solyc01g103360.3	72.2239	103.074	200.957	288.182	-1.47945	2.11e-05	0.000172568	-	SL3.0ch01	91865453	91866342	+	890	-	-	PREDICTED: glucuronoxylan 4-O-methyltransferase 1 [Solanum lycopersicum]
Solyc01g103380.3	382.431	375.721	702.452	574.722	-0.7521	0.00122674	0.00643998	-	SL3.0ch01	91874165	91877192	-	1064	-	-	PREDICTED: ras-related protein RABA2a [Solanum lycopersicum]
Solyc01g103650.3	610.943	612.903	1144.74	957.323	-0.780153	0.000223462	0.00143532	-	SL3.0ch01	92076383	92082983	+	1963	-	-	PREDICTED: abhydrolase domain-containing protein 3 [Solanum lycopersicum]
Solyc01g103660.3	37.8879	33.2497	296.95	255.341	-2.95774	1.21e-16	4.08e-15	-	SL3.0ch01	92088923	92095723	+	1838	-	-	PREDICTED: embryogenesis-associated protein EMB8-like [Solanum lycopersicum]
Solyc01g103760.3	571.871	679.402	1548.44	1362.09	-1.21742	5.33e-09	7.87e-08	-	SL3.0ch01	92168157	92174349	+	2188	-	-	PREDICTED: probable magnesium transporter NIPA4 [Solanum lycopersicum]
Solyc01g103890.3	786.175	878.9	1308.91	1138.77	-0.555493	0.00662403	0.0273859	-	SL3.0ch01	92285314	92291757	-	1704	-	-	PREDICTED: magnesium transporter MRS2-4 [Solanum lycopersicum]
Solyc01g104000.3	1086.91	1342.18	2112.74	1784.1	-0.681542	0.000930678	0.00506048	-	SL3.0ch01	92369523	92387852	+	4693	-	-	PREDICTED: serine hydroxymethyltransferase 7-like [Solanum lycopersicum]
Solyc01g104010.2	63.9359	72.041	155.203	200.332	-1.38662	0.000130488	0.000884593	-	SL3.0ch01	92377776	92378938	-	1076	-	-	PREDICTED: uncharacterized protein LOC101250842 [Solanum lycopersicum]
Solyc01g104110.3	133.792	164.032	298.744	249.594	-0.879325	0.00306088	0.0142575	-	SL3.0ch01	92470081	92471661	-	1402	-	-	PREDICTED: 12S seed storage protein CRD [Solanum lycopersicum]
Solyc01g104400.3	5863.16	6232.1	3679.12	3682.33	0.716398	3.63e-05	0.000280301	-	SL3.0ch01	92669228	92671766	-	609	-	-	PREDICTED: basic blue protein-like [Solanum lycopersicum]
Solyc01g104430.2	35.5199	25.4914	5.38277	7.38929	2.25162	0.00748867	0.0303328	-	SL3.0ch01	92697846	92701910	-	2867	-	-	PREDICTED: uncharacterized protein LOC101262462 [Solanum lycopersicum]>gi|723664124|ref|XP_010314913.1| PREDICTED: uncharacterized protein LOC101262462 [Solanum lycopersicum]>gi|723664127|ref|XP_010314914.1| PREDICTED: uncharacterized protein LOC101262462 [Solanum lycopersicum]>gi|723664130|ref|XP_010314918.1| PREDICTED: uncharacterized protein LOC101262462 [Solanum lycopersicum]>gi|723664133|ref…
Solyc01g104670.3	2486.4	2351.86	3792.16	3014.01	-0.492288	0.011089	0.0422453	-	SL3.0ch01	92984857	92989308	-	2112	-	-	PREDICTED: tubby-like F-box protein 8 [Solanum lycopersicum]
Solyc01g104820.3	348.095	322.522	1334.03	1101	-1.86044	2.45e-17	8.78e-16	-	SL3.0ch01	93055012	93063677	+	2289	-	-	PREDICTED: vacuolar iron transporter homolog 4-like [Solanum lycopersicum]
Solyc01g104910.3	3791.16	4202.76	10943.2	7693.07	-1.22105	4.33e-09	6.5e-08	-	SL3.0ch01	93119035	93123953	-	2887	-	-	PREDICTED: uncharacterized protein LOC101246968 [Solanum lycopersicum]
Solyc01g104970.3	986.27	1185.91	1796.05	1579.67	-0.635715	0.00169451	0.00856462	-	SL3.0ch01	93183944	93195078	+	5024	-	-	somatic embryogenesis receptor kinase 3B precursor [Solanum lycopersicum]>gi|321146044|gb|ADW65660.1| somatic embryogenesis receptor kinase 3B [Solanum lycopersicum]>gi|453700232|gb|AGG23557.1| somatic embryogenesis receptor kinase 3B [Solanum lycopersicum]
Solyc01g105070.3	18886	18458	2150.42	2262.76	3.08094	6.47e-73	2.09e-70	-	SL3.0ch01	93248597	93250230	+	1233	-	-	peroxidase precursor [Solanum lycopersicum]>gi|1161566|emb|CAA64413.1| peroxidase precursor [Solanum lycopersicum]
Solyc01g105090.3	217.856	162.923	77.1531	73.8929	1.33348	0.000132108	0.000894503	-	SL3.0ch01	93255023	93258955	+	2373	-	-	PREDICTED: uncharacterized CRM domain-containing protein At3g25440, chloroplastic [Solanum lycopersicum]
Solyc01g105120.3	40.2559	21.0581	2.69139	1.64206	3.82979	0.000242971	0.00154455	-	SL3.0ch01	93271343	93282318	-	4022	-	-	PREDICTED: uncharacterized protein LOC101244909 isoform X2 [Solanum lycopersicum]>gi|723664401|ref|XP_010315093.1| PREDICTED: uncharacterized protein LOC101244909 isoform X2 [Solanum lycopersicum]
Solyc01g105310.3	1683.65	3134.34	4081.04	3430.27	-0.640384	0.0131977	0.0487383	-	SL3.0ch01	93415951	93417934	-	1524	-	-	PREDICTED: metacaspase-3 [Solanum lycopersicum]>gi|410060789|gb|AFV53356.1| metacaspase 2 [Solanum lycopersicum]
Solyc01g105410.3	11026.6	10448.2	6946.47	5344.1	0.805147	2.66e-05	0.000212218	-	SL3.0ch01	93482095	93482919	+	825	-	-	PREDICTED: protein EXORDIUM-like 2 [Solanum lycopersicum]
Solyc01g105540.3	286.528	250.481	718.6	542.702	-1.23191	9.84e-07	1.04e-05	-	SL3.0ch01	93574613	93577524	-	1233	-	-	PREDICTED: LOW QUALITY PROTEIN: dicarboxylate transporter 2.1, chloroplastic-like [Solanum lycopersicum]
Solyc01g105545.1	139.712	155.165	316.686	298.035	-1.05919	0.000172986	0.00113691	-	SL3.0ch01	93577700	93578920	-	696	-	-	PREDICTED: LOW QUALITY PROTEIN: dicarboxylate transporter 2.1, chloroplastic-like [Solanum lycopersicum]
Solyc01g105700.3	1210.05	1298.95	1866.03	1904.79	-0.587694	0.00172571	0.00870286	-	SL3.0ch01	93665638	93670585	-	3674	-	-	PREDICTED: transcription factor bHLH143-like [Solanum lycopersicum]
Solyc01g105770.2	408.479	272.647	1142.04	1055.85	-1.69113	3.48e-12	7.73e-11	-	SL3.0ch01	93713424	93714930	-	1507	-	-	PREDICTED: proteoglycan 4-like [Solanum lycopersicum]
Solyc01g105920.3	9.47198	9.97491	46.6507	42.6937	-2.19906	0.00196353	0.00973121	-	SL3.0ch01	93849594	93852680	+	2354	-	-	PREDICTED: (-)-camphene/tricyclene synthase, chloroplastic-like [Solanum lycopersicum]>gi|343197040|gb|AEM05856.1| beta myrcene/limonene synthase [Solanum lycopersicum]
Solyc01g106000.3	1393.57	1868.63	3856.76	2939.29	-1.05855	1.37e-06	1.41e-05	-	SL3.0ch01	93887375	93889043	-	1085	-	-	PREDICTED: uncharacterized protein LOC101265590 [Solanum lycopersicum]
Solyc01g106173.1	74.5919	44.3329	15.2512	18.0627	1.83293	0.00239304	0.0115398	-	SL3.0ch01	94016493	94019164	+	210	-	-	PREDICTED: MADS-box transcription factor 23-like [Solanum lycopersicum]
Solyc01g106320.2	13045.3	11184.1	3864.83	3185.6	1.78104	4.8e-21	2.21e-19	-	SL3.0ch01	94139441	94141307	-	1867	-	-	PREDICTED: uncharacterized protein LOC101252825 [Solanum lycopersicum]
Solyc01g106340.3	49.7279	48.7662	113.038	105.913	-1.1524	0.00573209	0.0242596	-	SL3.0ch01	94165154	94173142	+	2052	-	-	PREDICTED: fatty acid amide hydrolase-like isoform X1 [Solanum lycopersicum]
Solyc01g106420.3	872.607	911.041	1607.65	1361.27	-0.734882	0.000252119	0.00159425	-	SL3.0ch01	94211296	94221343	+	1715	-	-	PREDICTED: probable sphingolipid transporter spinster homolog 2 isoform X1 [Solanum lycopersicum]
Solyc01g106430.3	1086.91	1260.16	2559.51	2059.97	-0.976566	1.66e-06	1.68e-05	-	SL3.0ch01	94221452	94225622	-	1571	-	-	PREDICTED: soluble inorganic pyrophosphatase 1, chloroplastic [Solanum lycopersicum]
Solyc01g106460.3	8.28799	16.6248	64.5933	148.607	-3.09207	3.24e-07	3.7e-06	-	SL3.0ch01	94243411	94247284	+	2790	-	-	PREDICTED: transcription factor bHLH18-like [Solanum lycopersicum]
Solyc01g106470.3	261.664	270.431	128.289	141.217	0.980976	0.000737654	0.00412204	-	SL3.0ch01	94252722	94255297	+	1456	-	-	PREDICTED: uncharacterized protein LOC101254738 [Solanum lycopersicum]
Solyc01g106510.2	272.32	267.106	52.9306	32.8413	2.65724	5.61e-14	1.48e-12	-	SL3.0ch01	94268007	94269470	-	1464	-	-	PREDICTED: uncharacterized protein LOC101255341 [Solanum lycopersicum]
Solyc01g106630.2	492.543	394.563	2.69139	5.74722	6.69635	2.82e-35	2.53e-33	-	SL3.0ch01	94321306	94324378	-	893	-	-	PR1 protein precursor [Solanum lycopersicum]>gi|182410392|gb|ACB88202.1| PR1 protein [Solanum lycopersicum]
Solyc01g106690.3	3952.19	4068.65	2586.42	2275.08	0.722455	6.76e-05	0.0004913	-	SL3.0ch01	94356992	94358687	-	1614	-	-	PREDICTED: uncharacterized protein LOC101258701 [Solanum lycopersicum]
Solyc01g106750.2	26.048	42.1163	78.0502	84.5663	-1.25173	0.0115237	0.0435752	-	SL3.0ch01	94385026	94389498	+	4283	-	-	PREDICTED: uncharacterized protein LOC101253436 [Solanum lycopersicum]
Solyc01g106780.3	739.999	844.542	4343	3766.07	-2.35517	2.5e-34	2.13e-32	-	SL3.0ch01	94443840	94448625	+	3260	-	-	PREDICTED: pyruvate kinase isozyme A, chloroplastic-like [Solanum lycopersicum]
Solyc01g106790.3	171.68	224.99	399.222	345.654	-0.907793	0.000984804	0.00531789	-	SL3.0ch01	94448850	94452405	+	1120	-	-	PREDICTED: uncharacterized protein LOC101259889 [Solanum lycopersicum]
Solyc01g106820.3	36.7039	60.9578	210.825	135.47	-1.82221	1.2e-05	0.000103545	-	SL3.0ch01	94465433	94469077	+	2050	-	-	PREDICTED: probable zinc metallopeptidase EGY3, chloroplastic [Solanum lycopersicum]
Solyc01g107000.2	0	0	15.2512	7.38929	-5.74577	0.00434079	0.0191385	-	SL3.0ch01	94575479	94587106	-	4932	-	-	PREDICTED: uncharacterized protein LOC102598712 [Solanum tuberosum]
Solyc01g107080.3	1558.14	1014.12	104.964	68.9667	3.88922	8.33e-43	9.92e-41	-	SL3.0ch01	94619460	94622992	-	2159	-	-	PREDICTED: uncharacterized acetyltransferase At3g50280-like [Solanum lycopersicum]>gi|460369704|ref|XP_004230697.1| PREDICTED: uncharacterized acetyltransferase At3g50280-like [Solanum lycopersicum]
Solyc01g107090.2	61.5679	58.7411	7.17703	14.7786	2.44637	0.000133916	0.000905844	-	SL3.0ch01	94623935	94624640	-	706	-	-	PREDICTED: uncharacterized protein LOC104645408 [Solanum lycopersicum]
Solyc01g107100.3	19935	15703.8	1396.83	1095.26	3.83827	1.55e-79	6.09e-77	-	SL3.0ch01	94627063	94627719	+	657	-	-	PREDICTED: uncharacterized protein LOC102586586 [Solanum tuberosum]
Solyc01g107170.2	10885.7	8245.92	1284.69	1211.02	2.93846	3.43e-50	5.21e-48	-	SL3.0ch01	94682307	94683605	+	1299	-	-	ZF2 protein [Solanum lycopersicum]>gi|325463087|gb|ADZ15317.1| ZF2 [Solanum lycopersicum]
Solyc01g107190.3	113.664	116.374	2478.77	1697.07	-4.18177	6.92e-63	1.66e-60	-	SL3.0ch01	94712830	94714347	+	1384	-	-	PREDICTED: LOB domain-containing protein 37-like [Solanum lycopersicum]
Solyc01g107200.3	358.751	345.797	585.825	637.121	-0.795857	0.000479586	0.00280778	-	SL3.0ch01	94717961	94729939	-	3538	-	-	PREDICTED: QWRF motif-containing protein 2-like [Solanum lycopersicum]
Solyc01g107330.3	176.416	183.982	536.483	458.136	-1.46407	1.1e-08	1.56e-07	-	SL3.0ch01	94790508	94793139	-	958	-	-	PREDICTED: protein TRI1 [Solanum lycopersicum]
Solyc01g107340.3	528.063	673.86	1491.03	1587.88	-1.35663	1.45e-10	2.64e-09	-	SL3.0ch01	94796214	94798414	+	932	-	-	PREDICTED: classical arabinogalactan protein 9 [Solanum lycopersicum]
Solyc01g107350.3	538.719	756.985	2061.6	1718.42	-1.54399	8.77e-12	1.84e-10	-	SL3.0ch01	94808472	94812040	-	2999	-	-	PREDICTED: uncharacterized protein LOC101246097 [Solanum lycopersicum]
Solyc01g107380.3	1572.35	1579.36	1088.22	965.533	0.618054	0.00142651	0.00735792	-	SL3.0ch01	94819907	94838385	-	3820	-	-	PREDICTED: uncharacterized protein LOC101246672 [Solanum lycopersicum]
Solyc01g107410.3	2645.05	2335.24	1203.95	1052.56	1.14224	3.57e-09	5.43e-08	-	SL3.0ch01	94876065	94883634	+	3527	-	-	PREDICTED: pathogenesis-related homeodomain protein [Solanum lycopersicum]
Solyc01g107460.2	2.368	0	22.4282	12.3155	-3.90438	0.00889581	0.0351042	-	SL3.0ch01	94902684	94903720	-	1037	-	-	PREDICTED: uncharacterized protein LOC101248432 [Solanum lycopersicum]
Solyc01g107590.3	2886.59	3542.2	6696.17	6005.85	-0.982312	2.12e-07	2.5e-06	-	SL3.0ch01	94985426	94989323	+	1632	-	-	PREDICTED: probable cinnamyl alcohol dehydrogenase 1 [Solanum lycopersicum]
Solyc01g107640.3	612.127	697.135	1354.66	1022.18	-0.8598	0.000118741	0.000812245	-	SL3.0ch01	95012524	95018138	-	3568	-	-	PREDICTED: cell division cycle protein 123 homolog [Solanum lycopersicum]
Solyc01g107650.3	254.56	263.781	567.882	543.523	-1.1002	3.49e-06	3.34e-05	-	SL3.0ch01	95021970	95025225	+	2649	-	-	PREDICTED: probable LRR receptor-like serine/threonine-protein kinase At4g37250 [Solanum lycopersicum]
Solyc01g107710.2	1.184	1.10832	24.2225	32.8413	-4.6397	0.000442389	0.00262012	-	SL3.0ch01	95056317	95057926	+	1270	-	-	PREDICTED: uncharacterized protein LOC101254643 [Solanum lycopersicum]
Solyc01g107720.3	0	2.21665	41.2679	82.1032	-5.76041	1.82e-06	1.82e-05	-	SL3.0ch01	95061930	95065111	+	3010	-	-	PREDICTED: uncharacterized protein LOC101257909 [Solanum lycopersicum]
Solyc01g107780.3	4442.36	2509.24	863.038	673.246	2.17803	4.61e-17	1.63e-15	-	SL3.0ch01	95097166	95099678	-	1917	-	-	PREDICTED: scopoletin glucosyltransferase-like [Solanum lycopersicum]
Solyc01g107810.3	15571.9	10885.9	2637.56	2579.68	2.34231	6.79e-30	4.75e-28	-	SL3.0ch01	95122572	95128641	-	2856	-	-	PREDICTED: scopoletin glucosyltransferase-like [Solanum lycopersicum]
Solyc01g107830.3	872.607	589.628	77.1531	58.2933	3.4344	8.15e-32	6.27e-30	-	SL3.0ch01	95140226	95141744	-	1444	-	-	PREDICTED: scopoletin glucosyltransferase-like [Solanum lycopersicum]
Solyc01g107890.3	1030.08	1530.59	3084.33	2825.99	-1.20633	4.92e-08	6.37e-07	-	SL3.0ch01	95174795	95179526	+	2928	-	-	PREDICTED: filament-like plant protein 7 [Solanum lycopersicum]
Solyc01g107920.2	26.048	36.5747	98.6842	102.629	-1.68235	0.000323402	0.00198943	-	SL3.0ch01	95199616	95200917	-	1302	-	-	PREDICTED: uncharacterized protein LOC101260581 [Solanum lycopersicum]
Solyc01g108140.3	84.0639	79.7992	250.299	189.658	-1.42447	2.51e-05	0.000201654	-	SL3.0ch01	95394541	95409434	+	1984	-	-	PREDICTED: B3 domain-containing protein At3g19184 [Solanum lycopersicum]
Solyc01g108190.3	434.527	341.363	171.352	97.7028	1.5298	1.68e-06	1.7e-05	-	SL3.0ch01	95449057	95449614	-	558	-	-	PREDICTED: calmodulin-like protein 1 [Solanum lycopersicum]
Solyc01g108210.3	68.6719	100.857	353.469	352.223	-2.05512	2.92e-11	5.78e-10	-	SL3.0ch01	95464623	95468856	+	2253	-	-	PREDICTED: abscisic acid 8'-hydroxylase 4 isoform X3 [Solanum lycopersicum]
Solyc01g108270.3	26.048	17.7332	0	0	7.11455	5.48e-05	0.000405864	-	SL3.0ch01	95523168	95526234	+	2019	-	-	PREDICTED: probable LRR receptor-like serine/threonine-protein kinase At1g67720 [Solanum lycopersicum]
Solyc01g108330.2	14.208	15.5165	46.6507	74.7139	-2.03024	0.0010646	0.00568399	-	SL3.0ch01	95574186	95574990	+	805	-	-	PREDICTED: uncharacterized protein LOC101244813 [Solanum lycopersicum]
Solyc01g108340.3	352.831	421.163	756.279	696.235	-0.907544	6.62e-05	0.000482551	-	SL3.0ch01	95581585	95586349	+	1758	-	-	PREDICTED: peptidyl-prolyl cis-trans isomerase CYP40 [Solanum lycopersicum]
Solyc01g108350.3	443.999	438.896	0.897129	22.1679	5.25508	0.00121528	0.00638808	-	SL3.0ch01	95587060	95588847	+	1690	-	-	PREDICTED: uncharacterized protein LOC101245101 isoform X1 [Solanum lycopersicum]
Solyc01g108360.3	105.376	138.54	5.38277	3.28413	4.82598	4.04e-14	1.08e-12	-	SL3.0ch01	95592188	95593039	+	755	-	-	PREDICTED: uncharacterized protein LOC102604384 [Solanum tuberosum]
Solyc01g108440.2	427.423	334.714	145.335	183.911	1.20943	1.87e-05	0.000155501	-	SL3.0ch01	95664658	95665943	-	1286	-	-	PREDICTED: uncharacterized protein DDB_G0271670-like [Solanum lycopersicum]
Solyc01g108610.3	5.91999	12.1916	143.541	165.848	-4.08443	3.73e-14	1e-12	-	SL3.0ch01	95762278	95767093	+	4323	-	-	PREDICTED: cyclin-dependent kinase inhibitor 7 [Solanum lycopersicum]
Solyc01g108680.3	230.88	114.157	60.1076	88.6714	1.21059	0.00358756	0.0163081	-	SL3.0ch01	95820142	95823557	+	2576	-	-	PREDICTED: polyneuridine-aldehyde esterase [Solanum lycopersicum]
Solyc01g108700.3	28.416	39.8996	57.4162	114.944	-1.33505	0.0107536	0.0412139	-	SL3.0ch01	95833159	95833662	+	504	-	-	PREDICTED: uncharacterized protein LOC102584061 [Solanum tuberosum]
Solyc01g108710.3	0	0	14.3541	22.1679	-6.4384	0.000389133	0.00234215	-	SL3.0ch01	95844216	95844647	+	432	-	-	PREDICTED: uncharacterized protein LOC102584061 [Solanum tuberosum]
Solyc01g108740.3	8.28799	6.64994	48.4449	33.6623	-2.45971	0.00148727	0.00764226	-	SL3.0ch01	95850389	95851473	-	867	-	-	PREDICTED: salicylic acid-binding protein 2-like [Solanum lycopersicum]
Solyc01g108745.1	11.84	17.7332	56.5191	64.0405	-2.0243	0.00093989	0.00510785	-	SL3.0ch01	95852563	95853891	-	1132	-	-	PREDICTED: salicylic acid-binding protein 2-like isoform X1 [Solanum lycopersicum]
Solyc01g108840.3	947.198	1241.32	2771.23	2101.02	-1.15422	1.87e-07	2.23e-06	-	SL3.0ch01	95910668	95922919	-	4143	-	-	PREDICTED: probable receptor protein kinase TMK1 isoform X1 [Solanum lycopersicum]
Solyc01g108860.3	7198.71	7713.93	24705.1	20429.7	-1.59768	1.43e-18	5.62e-17	-	SL3.0ch01	95923625	95925109	-	1236	-	-	PREDICTED: 1-aminocyclopropane-1-carboxylate oxidase 5-like [Solanum lycopersicum]
Solyc01g108900.3	112.48	78.6909	0	0	9.24119	1.62e-09	2.58e-08	-	SL3.0ch01	95942219	95950109	-	3780	-	-	PREDICTED: uncharacterized protein LOC101254429 [Solanum lycopersicum]
Solyc01g108910.3	7120.56	4480.95	96.8899	107.555	5.82554	2.76e-121	2.81e-118	-	SL3.0ch01	95951006	95953706	-	1586	-	-	PREDICTED: uncharacterized protein LOC101255248 [Solanum lycopersicum]
Solyc01g108935.1	41.4399	77.5826	10.7655	15.5996	2.17266	0.000666273	0.00377178	-	SL3.0ch01	95979201	95981553	+	1124	-	-	PREDICTED: putative B3 domain-containing protein Os03g0621600 [Solanum lycopersicum]
Solyc01g109090.2	3736.7	3843.66	366.028	758.633	2.75249	4.1e-08	5.37e-07	-	SL3.0ch01	96055967	96056431	+	465	-	-	PREDICTED: uncharacterized protein LOC104106916 [Nicotiana tomentosiformis]
Solyc01g109120.3	1332	1162.63	170.454	115.765	3.12582	1.1e-36	1.02e-34	-	SL3.0ch01	96067219	96069299	-	1992	-	-	PREDICTED: myosin heavy chain kinase B [Solanum lycopersicum]
Solyc01g109140.3	21825.8	14936.9	362.44	245.488	5.91938	1.37e-135	2.15e-132	-	SL3.0ch01	96106946	96108624	+	1531	-	-	9-divinyl ether synthase [Solanum lycopersicum]>gi|75334168|sp|Q9FPM6.1|DES_SOLLC RecName: Full=9-divinyl ether synthase; Short=LeDES; AltName: Full=Colneleate synthase; AltName: Full=Cytochrome P450 74D1>gi|11991245|gb|AAG42261.1|AF317515_1 divinyl ether synthase [Solanum lycopersicum]
Solyc01g109230.3	87.6159	107.507	161.483	204.437	-0.906859	0.00821358	0.0327867	-	SL3.0ch01	96154978	96156725	+	972	-	-	PREDICTED: uncharacterized protein LOC101260772 [Solanum lycopersicum]
Solyc01g109250.2	200.096	348.013	462.021	657.646	-1.02975	0.000629247	0.00358309	-	SL3.0ch01	96163270	96164145	+	876	-	-	PREDICTED: uncharacterized protein LOC101261073 [Solanum lycopersicum]
Solyc01g109270.3	2.368	8.86658	119.318	84.5663	-4.16351	7.14e-10	1.19e-08	-	SL3.0ch01	96170874	96176533	-	4378	-	-	PREDICTED: uncharacterized protein LOC101243651 [Solanum lycopersicum]
Solyc01g109300.3	3644.35	3112.17	2159.39	1805.45	0.769083	7.84e-05	0.000561389	-	SL3.0ch01	96202784	96207125	+	1578	-	-	ISPH protein [Solanum lycopersicum]>gi|262176919|gb|ACY27516.1| ISPH protein [Solanum lycopersicum]
Solyc01g109310.3	200.096	160.707	66.3875	89.4925	1.20857	0.00069931	0.00393367	-	SL3.0ch01	96206406	96209554	-	2462	-	-	PREDICTED: protein TRANSPARENT TESTA 12-like [Solanum lycopersicum]>gi|723665752|ref|XP_010315291.1| PREDICTED: protein TRANSPARENT TESTA 12-like [Solanum lycopersicum]
Solyc01g109340.3	393.087	451.087	727.571	618.237	-0.67225	0.00343488	0.0157256	-	SL3.0ch01	96224956	96227100	-	1371	-	-	PREDICTED: RING finger protein 5-like [Solanum lycopersicum]>gi|460370030|ref|XP_004230858.1| PREDICTED: RING finger protein 5-like [Solanum lycopersicum]
Solyc01g109390.3	8638.45	9213.49	969.796	708.55	3.41149	6.28e-64	1.54e-61	-	SL3.0ch01	96276380	96276694	+	315	-	-	PREDICTED: putative lipid-transfer protein DIR1 [Solanum lycopersicum]
Solyc01g109400.3	395.455	367.963	710.526	555.017	-0.728991	0.00221356	0.0107661	-	SL3.0ch01	96283142	96285293	-	1129	-	-	PREDICTED: minor allergen Alt a 7-like [Solanum lycopersicum]
Solyc01g109430.3	63.9359	79.7992	164.175	169.133	-1.21228	0.000734419	0.00410621	-	SL3.0ch01	96298725	96302379	-	988	-	-	PREDICTED: deSI-like protein At4g17486 [Solanum lycopersicum]>gi|723665806|ref|XP_010315299.1| PREDICTED: deSI-like protein At4g17486 [Solanum lycopersicum]
Solyc01g109460.3	942.462	1320.01	5084.93	4041.12	-2.01169	4.86e-20	2.1e-18	-	SL3.0ch01	96321032	96324236	+	1886	-	-	polyol transporter 5-like [Solanum lycopersicum]>gi|645910362|dbj|BAO96229.1| polyol/monosaccharide transporter 4 [Solanum lycopersicum]
Solyc01g109470.3	1569.98	1111.65	776.913	849.768	0.720768	0.00137469	0.00712489	-	SL3.0ch01	96325970	96327478	-	1257	-	-	PREDICTED: BURP domain-containing protein 5-like [Solanum lycopersicum]
Solyc01g109500.3	964.958	1259.05	3920.45	3518.12	-1.7415	8.28e-18	3.06e-16	-	SL3.0ch01	96340925	96342459	-	1429	-	-	PREDICTED: BURP domain-containing protein 5-like [Solanum lycopersicum]
Solyc01g109540.3	4496.82	4591.78	7219.19	6493.54	-0.593348	0.000716309	0.00401709	-	SL3.0ch01	96367631	96382692	+	4293	-	-	PREDICTED: coatomer subunit gamma [Solanum lycopersicum]
Solyc01g109580.3	61.5679	59.8494	218.899	203.616	-1.79904	1.85e-07	2.2e-06	-	SL3.0ch01	96399180	96403240	-	2017	-	-	PREDICTED: cyclase-associated protein 1 [Solanum lycopersicum]>gi|723665838|ref|XP_010315302.1| PREDICTED: cyclase-associated protein 1 [Solanum lycopersicum]
Solyc01g109600.3	3192.06	2466.02	1352.87	948.292	1.29818	1.23e-08	1.74e-07	-	SL3.0ch01	96412245	96423533	+	1886	-	-	PREDICTED: BTB/POZ domain-containing protein At3g05675-like isoform X1 [Solanum lycopersicum]
Solyc01g109740.3	0	2.21665	28.7081	34.4833	-4.79772	0.000253011	0.00159939	-	SL3.0ch01	96529808	96532964	+	2456	-	-	PREDICTED: putative pectinesterase 11 [Solanum lycopersicum]
Solyc01g109790.3	1109.41	1832.06	13007.5	10577.4	-3.0029	7.18e-37	6.84e-35	-	SL3.0ch01	96549062	96555534	-	3948	-	-	ADP-glucose pyrophosphorylase large subunit [Solanum lycopersicum]>gi|83630945|gb|ABC26921.1| ADPglucose pyrophosphorylase large subunit [Solanum lycopersicum]>gi|83630947|gb|ABC26922.1| ADPglucose pyrophosphorylase large subunit [Solanum lycopersicum]
Solyc01g109800.2	301.92	244.939	84.3301	71.4298	1.81251	1.27e-08	1.8e-07	-	SL3.0ch01	96577045	96578239	+	1195	-	-	PREDICTED: uncharacterized protein LOC104645424 [Solanum lycopersicum]
Solyc01g109880.3	458.207	630.636	887.26	1142.88	-0.898474	0.000191704	0.00124879	-	SL3.0ch01	96638668	96639159	+	492	-	-	bZIP transcription factor [Solanum lycopersicum]>gi|224459179|gb|ACN43325.1| bZIP transcription factor [Solanum lycopersicum]
Solyc01g109920.2	132.608	128.565	24.2225	9.85238	2.94789	3.74e-09	5.66e-08	-	SL3.0ch01	96674166	96675435	+	1091	-	-	PREDICTED: embryogenic cell protein 40 [Solanum lycopersicum]
Solyc01g109970.3	240.352	262.673	156.998	146.144	0.731196	0.0116342	0.0439371	-	SL3.0ch01	96702825	96721321	+	3901	-	-	PREDICTED: SNF2 domain-containing protein CLASSY 3 [Solanum lycopersicum]
Solyc01g110000.3	343.359	446.654	1116.03	1010.69	-1.42787	2.81e-10	4.91e-09	-	SL3.0ch01	96740692	96746954	+	2839	-	-	PREDICTED: beta-galactosidase 3-like [Solanum lycopersicum]
Solyc01g110080.2	145.632	76.4743	0	0	9.45716	6.52e-10	1.09e-08	-	SL3.0ch01	96789596	96790886	-	1189	-	-	PREDICTED: probable E3 ubiquitin-protein ligase RNF217 [Solanum lycopersicum]
Solyc01g110190.3	20.128	33.2497	76.2559	88.6714	-1.62449	0.00162993	0.00828548	-	SL3.0ch01	96862272	96874998	-	3954	-	-	PREDICTED: kinesin-related protein 4 isoform X1 [Solanum lycopersicum]
Solyc01g110280.3	100.64	83.1242	189.294	163.385	-0.941008	0.00612167	0.025621	-	SL3.0ch01	96908660	96915274	-	2294	-	-	PREDICTED: MATE efflux family protein 4, chloroplastic [Solanum lycopersicum]
Solyc01g110310.3	4012.57	3361.54	1827.45	2230.74	0.861419	1.34e-05	0.000113928	-	SL3.0ch01	96960535	96962073	+	1438	-	-	PREDICTED: GATA transcription factor 5 [Solanum lycopersicum]
Solyc01g110350.2	345.727	249.373	104.067	102.629	1.52502	8.29e-07	8.88e-06	-	SL3.0ch01	96996622	96997710	+	1089	-	-	PREDICTED: uncharacterized protein LOC101266769 [Solanum lycopersicum]>gi|723666039|ref|XP_010315329.1| PREDICTED: uncharacterized protein LOC101266769 [Solanum lycopersicum]>gi|723666042|ref|XP_010315330.1| PREDICTED: uncharacterized protein LOC101266769 [Solanum lycopersicum]>gi|723666045|ref|XP_010315331.1| PREDICTED: uncharacterized protein LOC101266769 [Solanum lycopersicum]
Solyc01g110430.3	1420.8	1363.24	639.653	963.891	0.795352	0.000628717	0.00358107	-	SL3.0ch01	97060628	97063447	-	2483	-	-	arginine decarboxylase [Solanum lycopersicum]>gi|365222914|gb|AEW69809.1| Hop-interacting protein THI107 [Solanum lycopersicum]
Solyc01g110590.3	363.487	262.673	113.038	128.081	1.3755	5.74e-06	5.24e-05	-	SL3.0ch01	97138561	97154330	-	516	-	-	PREDICTED: auxin-induced protein 15A-like [Solanum lycopersicum]
Solyc01g110843.1	103.008	126.349	36.7823	68.9667	1.11424	0.011817	0.0444617	-	SL3.0ch01	97280515	97280817	-	303	-	-	PREDICTED: auxin-induced protein 15A-like [Solanum lycopersicum]
Solyc01g110847.1	59.1999	73.1493	3.58851	9.03135	3.37813	8.75e-07	9.34e-06	-	SL3.0ch01	97283089	97283397	-	309	-	-	PREDICTED: auxin-induced protein 15A-like [Solanum lycopersicum]
Solyc01g110860.1	94.7198	123.024	15.2512	21.3468	2.56977	1.93e-07	2.28e-06	-	SL3.0ch01	97286793	97287098	-	306	-	-	PREDICTED: auxin-induced protein 15A-like [Solanum lycopersicum]
Solyc01g110920.3	571.871	553.053	281.698	256.162	1.06482	6.3e-06	5.71e-05	-	SL3.0ch01	97313378	97313638	+	261	-	-	PREDICTED: auxin-induced protein 15A-like [Solanum lycopersicum]
Solyc01g110940.3	27.232	22.1665	3.58851	3.28413	2.84615	0.00407241	0.018155	-	SL3.0ch01	97317693	97317950	+	258	-	-	PREDICTED: auxin-induced protein 15A-like [Solanum tuberosum]
Solyc01g111010.3	48.5439	48.7662	11.6627	9.03135	2.23614	0.000841946	0.00463241	-	SL3.0ch01	97336657	97338510	+	603	-	-	PREDICTED: auxin-induced protein X10A-like [Nicotiana tomentosiformis]
Solyc01g111110.3	563.583	632.852	1149.22	1651.92	-1.22735	1.26e-07	1.53e-06	-	SL3.0ch01	97404048	97404450	+	403	-	-	PREDICTED: uncharacterized protein LOC101250258 [Solanum lycopersicum]
Solyc01g111170.3	16229.1	16068.5	27634.3	22061.1	-0.621674	0.000724844	0.00406048	-	SL3.0ch01	97436698	97437213	+	516	-	-	peptidyl-prolyl cis-trans isomerase [Solanum lycopersicum]>gi|118103|sp|P21568.1|CYPH_SOLLC RecName: Full=Peptidyl-prolyl cis-trans isomerase; Short=PPIase; AltName: Full=Cyclophilin; AltName: Full=Cyclosporin A-binding protein; AltName: Full=Rotamase>gi|170440|gb|AAA63543.1| cyclophilin [Solanum lycopersicum]
Solyc01g111220.3	104.192	136.324	305.921	299.677	-1.33087	7.98e-06	7.09e-05	-	SL3.0ch01	97458475	97464058	+	3246	-	-	PREDICTED: uncharacterized protein LOC101257218 [Solanum lycopersicum]
Solyc01g111230.3	327.967	275.972	681.818	734.823	-1.23069	1.17e-07	1.43e-06	-	SL3.0ch01	97466218	97466862	+	645	-	-	PREDICTED: dirigent protein 23-like [Solanum lycopersicum]
Solyc01g111235.1	158.656	99.7491	41.2679	27.9151	1.90297	2.44e-05	0.000196625	-	SL3.0ch01	97467378	97467938	+	561	-	-	PREDICTED: dirigent protein 1-like [Solanum lycopersicum]
Solyc01g111260.2	934.174	1113.86	3417.16	2881	-1.62037	4.41e-16	1.41e-14	-	SL3.0ch01	97481450	97483006	+	1473	-	-	PREDICTED: uncharacterized protein LOC101258415 [Solanum lycopersicum]
Solyc01g111275.1	63.9359	91.9908	223.385	190.479	-1.40594	5.94e-05	0.000437193	-	SL3.0ch01	97497957	97501999	-	507	-	-	PREDICTED: glycine-rich protein 2-like [Solanum lycopersicum]
Solyc01g111340.3	46.1759	46.5496	1.79426	3.28413	4.17885	2.64e-06	2.57e-05	-	SL3.0ch01	97530953	97534980	-	1554	-	-	PREDICTED: endo-1,4-beta-xylanase UM03411 isoform X2 [Solanum lycopersicum]
Solyc01g111350.3	421.503	335.822	191.986	191.3	0.982025	0.000254197	0.0016059	-	SL3.0ch01	97535337	97539668	-	1928	-	-	PREDICTED: uncharacterized protein LOC101261467 [Solanum lycopersicum]
Solyc01g111400.3	187.072	339.147	1120.51	896.567	-1.93685	5.11e-12	1.1e-10	-	SL3.0ch01	97574237	97576555	+	2319	-	-	PREDICTED: subtilisin-like protease [Solanum lycopersicum]
Solyc01g111500.3	372.959	395.671	941.985	905.598	-1.26504	3.55e-09	5.4e-08	-	SL3.0ch01	97633445	97634844	-	1284	-	-	PREDICTED: myb-related protein 308-like [Solanum lycopersicum]
Solyc01g111510.3	2190.4	2130.2	1683.91	1276.7	0.545568	0.00765132	0.0308445	-	SL3.0ch01	97648115	97653258	-	1270	-	-	PREDICTED: L-ascorbate peroxidase 3, peroxisomal [Solanum lycopersicum]
Solyc01g111520.3	2564.54	2744.21	3879.18	3535.36	-0.481899	0.00748775	0.0303328	-	SL3.0ch01	97656762	97665415	-	2107	-	-	PREDICTED: synaptotagmin-1 [Solanum lycopersicum]
Solyc01g111580.3	4193.72	3402.55	829.844	773.412	2.24433	2.06e-30	1.48e-28	-	SL3.0ch01	97721096	97728536	+	4169	-	-	PREDICTED: uncharacterized protein LOC101266077 [Solanum lycopersicum]
Solyc01g111600.3	1749.95	1929.59	4718	3528.79	-1.16414	1.1e-08	1.56e-07	-	SL3.0ch01	97730316	97732859	-	491	-	-	PREDICTED: heavy metal-associated isoprenylated plant protein 26-like [Solanum lycopersicum]
Solyc01g111610.3	26.048	46.5496	269.139	264.372	-2.87229	1.48e-14	4.11e-13	-	SL3.0ch01	97746326	97747928	+	1514	-	-	PREDICTED: probable BOI-related E3 ubiquitin-protein ligase 3 [Solanum lycopersicum]
Solyc01g111620.3	471.231	435.571	1046.05	852.231	-1.06577	1.53e-06	1.56e-05	-	SL3.0ch01	97753190	97756969	-	1619	-	-	PREDICTED: uncharacterized protein LOC101267456 [Solanum lycopersicum]
Solyc01g111630.3	1.184	1.10832	114.832	32.8413	-6.00884	7.63e-07	8.22e-06	-	SL3.0ch01	97761003	97765476	+	2346	-	-	PREDICTED: glycerate dehydrogenase [Solanum lycopersicum]
Solyc01g111660.3	255.744	403.43	1159.99	1065.7	-1.75427	2.36e-12	5.35e-11	-	SL3.0ch01	97779722	97781067	+	1108	-	-	plasmamembrane intrinsic protein 2;8 [Solanum lycopersicum]
Solyc01g111740.3	65.1199	82.0159	153.409	130.544	-0.946828	0.0114674	0.0434189	-	SL3.0ch01	97840903	97848351	+	4810	-	-	PREDICTED: uncharacterized protein LOC101255743 [Solanum lycopersicum]
Solyc01g111820.2	517.407	320.305	84.3301	60.7563	2.53107	1.61e-14	4.46e-13	-	SL3.0ch01	97895375	97895962	+	588	-	-	PREDICTED: uncharacterized protein LOC105638508 [Jatropha curcas]
Solyc01g111830.3	2038.84	2297.55	4590.61	3931.92	-0.974638	2.19e-07	2.57e-06	-	SL3.0ch01	97908275	97909351	-	1077	-	-	PREDICTED: 24-methylenesterol C-methyltransferase 2-like [Solanum lycopersicum]
Solyc01g111920.3	415.583	458.846	782.296	680.635	-0.741975	0.000899587	0.00491109	-	SL3.0ch01	97997257	98003060	+	3583	-	-	PREDICTED: F-box protein SKIP23-like [Solanum lycopersicum]
Solyc01g111970.3	82.8799	48.7662	17.0454	16.4206	1.97478	0.000755055	0.00420889	-	SL3.0ch01	98021747	98025336	-	1951	-	-	PREDICTED: L-ascorbate oxidase homolog [Solanum lycopersicum]
Solyc01g112070.3	14.208	12.1916	0	0.821032	4.95015	0.00881932	0.034865	-	SL3.0ch01	98093585	98097506	-	1744	-	-	PREDICTED: uncharacterized protein At1g04910 isoform X1 [Solanum lycopersicum]
Solyc01g112090.3	806.303	693.81	351.674	330.876	1.13603	4.89e-07	5.42e-06	-	SL3.0ch01	98106678	98117419	+	4832	-	-	PREDICTED: MATE efflux family protein 3, chloroplastic [Solanum lycopersicum]
Solyc01g112150.3	1197.02	1138.25	1862.44	1584.59	-0.561687	0.00418262	0.0185617	-	SL3.0ch01	98142344	98144638	-	1863	-	-	PREDICTED: SEC1 family transport protein SLY1 [Solanum lycopersicum]
Solyc01g112220.3	69.8559	48.7662	8.07416	8.21032	2.86361	1.61e-05	0.000135479	-	SL3.0ch01	98183751	98186238	-	1739	-	-	PREDICTED: probable serine/threonine-protein kinase Cx32, chloroplastic [Solanum lycopersicum]
Solyc02g005310.2	28.416	26.5997	4.48564	3.28413	2.82797	0.00260743	0.0124063	-	SL3.0ch02	8036292	8052184	-	1684	-	-	PREDICTED: uncharacterized protein LOC101254250 [Solanum lycopersicum]
Solyc02g005430.2	23.68	35.4663	5.38277	5.74722	2.41027	0.00556098	0.0236681	-	SL3.0ch02	9020073	9022503	+	2101	-	-	PREDICTED: uncharacterized protein LOC104645488 [Solanum lycopersicum]
Solyc02g014300.2	0	1.10832	39.4737	55.0091	-6.36927	5.99e-05	0.000440517	-	SL3.0ch02	16203282	16205793	+	2424	-	-	PREDICTED: probable pectinesterase/pectinesterase inhibitor 46 [Solanum lycopersicum]
Solyc02g014470.3	40.2559	42.1163	103.17	110.018	-1.3718	0.00154515	0.00791575	-	SL3.0ch02	17110985	17112667	-	1540	-	-	PREDICTED: phospholipase A1-II 1 [Solanum lycopersicum]
Solyc02g014730.3	101.824	42.1163	323.863	300.498	-2.12105	1.63e-08	2.27e-07	-	SL3.0ch02	18460365	18462682	-	2238	-	-	PREDICTED: cytochrome P450 86B1 [Solanum lycopersicum]
Solyc02g021050.3	535.167	487.662	252.093	263.551	0.987767	3.98e-05	0.000304714	-	SL3.0ch02	21818908	21880615	-	1770	-	-	PREDICTED: uncharacterized protein LOC101255042 [Solanum lycopersicum]
Solyc02g021240.3	1152.03	1169.28	1780.8	1502.49	-0.500029	0.0110766	0.0422059	-	SL3.0ch02	22784787	22799274	+	2162	-	-	oligopeptide transporter 1 [Solanum lycopersicum]
Solyc02g021260.2	47.3599	59.8494	119.318	110.839	-1.10061	0.0074024	0.0300671	-	SL3.0ch02	22877343	22887276	+	7252	-	-	PREDICTED: uncharacterized protein LOC101244431 isoform X1 [Solanum lycopersicum]
Solyc02g023950.3	176.416	201.715	1452.45	1112.5	-2.76109	2.76e-31	2.03e-29	-	SL3.0ch02	25060404	25065270	-	4016	-	-	PREDICTED: probable LRR receptor-like serine/threonine-protein kinase At4g20940 [Solanum lycopersicum]
Solyc02g024020.3	320.863	379.046	595.693	506.577	-0.654486	0.00653984	0.0270763	-	SL3.0ch02	25276048	25287282	-	1575	-	-	PREDICTED: ADP-ribosylation factor GTPase-activating protein AGD12 [Solanum lycopersicum]>gi|723667872|ref|XP_010315635.1| PREDICTED: ADP-ribosylation factor GTPase-activating protein AGD12 [Solanum lycopersicum]
Solyc02g030080.3	2029.37	1879.72	1413.87	1165.04	0.600227	0.00239259	0.0115398	-	SL3.0ch02	25532533	25542252	-	2685	-	-	PREDICTED: WD repeat-containing protein 43 [Solanum lycopersicum]
Solyc02g030480.3	39.0719	58.7411	272.727	228.247	-2.35316	5.83e-11	1.12e-09	-	SL3.0ch02	26693477	26697808	+	1616	-	-	PREDICTED: probable cinnamyl alcohol dehydrogenase 6 [Solanum lycopersicum]
Solyc02g031710.3	638.175	637.286	986.842	949.113	-0.601973	0.00316397	0.0146706	-	SL3.0ch02	27255185	27256647	-	1293	-	-	PREDICTED: probable BOI-related E3 ubiquitin-protein ligase 3 [Solanum lycopersicum]
Solyc02g031830.1	1861.24	1758.91	1011.06	1062.42	0.803872	2.2e-05	0.000179691	-	SL3.0ch02	27532305	27533276	+	972	-	-	PREDICTED: uncharacterized protein LOC101247571 [Solanum lycopersicum]>gi|723668010|ref|XP_010315668.1| PREDICTED: uncharacterized protein LOC101247571 [Solanum lycopersicum]>gi|723668013|ref|XP_010315669.1| PREDICTED: uncharacterized protein LOC101247571 [Solanum lycopersicum]>gi|723668016|ref|XP_010315670.1| PREDICTED: uncharacterized protein LOC101247571 [Solanum lycopersicum]
Solyc02g031840.3	1726.27	1525.05	1193.18	1068.16	0.523878	0.00763487	0.0307903	-	SL3.0ch02	27554901	27567418	+	3433	-	-	PREDICTED: potassium transporter 11-like [Solanum lycopersicum]
Solyc02g031990.1	340.991	292.597	18.8397	39.4095	3.43483	6.51e-20	2.8e-18	-	SL3.0ch02	27743970	27744518	+	549	-	-	PREDICTED: uncharacterized protein LOC104228123 [Nicotiana sylvestris]
Solyc02g032030.1	42.6239	47.6579	357.954	286.54	-2.8342	3.86e-17	1.37e-15	-	SL3.0ch02	27793514	27794086	-	573	-	-	PREDICTED: dirigent protein 22-like [Solanum lycopersicum]
Solyc02g032100.3	658.303	641.719	331.938	385.064	0.857995	0.000166622	0.00110041	-	SL3.0ch02	27990458	27992279	+	1165	-	-	PREDICTED: zinc transporter 8-like [Solanum lycopersicum]
Solyc02g032360.3	20.128	23.2748	1.79426	2.4631	3.34503	0.00297251	0.013907	-	SL3.0ch02	28839381	28840102	-	521	-	-	--
Solyc02g032650.3	29.6	48.7662	130.981	128.081	-1.72158	7e-05	0.000507173	-	SL3.0ch02	29384219	29392028	+	3924	-	-	PREDICTED: TMV resistance protein N-like isoform X2 [Solanum lycopersicum]
Solyc02g032660.3	1696.67	1776.64	5189.89	3841.61	-1.37853	1.17e-11	2.43e-10	-	SL3.0ch02	29397971	29404514	-	1828	-	-	PREDICTED: protein TRANSPARENT TESTA 12-like [Solanum lycopersicum]
Solyc02g032800.1	118.4	132.999	556.22	469.63	-2.02782	3.5e-14	9.46e-13	-	SL3.0ch02	29739127	29739774	-	648	-	-	PREDICTED: uncharacterized protein LOC101255844 [Solanum lycopersicum]
Solyc02g032860.3	216.672	198.39	510.466	462.241	-1.22884	9.68e-07	1.02e-05	-	SL3.0ch02	29913880	29916448	+	1730	-	-	PREDICTED: 5'-adenylylsulfate reductase 3, chloroplastic [Solanum lycopersicum]
Solyc02g032950.3	567.135	466.604	218.899	189.658	1.33952	1.5e-07	1.8e-06	-	SL3.0ch02	29971480	29973794	-	1810	-	-	PREDICTED: WRKY transcription factor 6 [Solanum lycopersicum]
Solyc02g036270.3	61.5679	36.5747	11.6627	15.5996	1.84393	0.00513438	0.0220831	-	SL3.0ch02	30959251	30967050	+	5192	-	-	PREDICTED: probable disease resistance protein At4g27220 isoform X2 [Solanum lycopersicum]
Solyc02g036350.3	172.864	159.598	389.354	298.856	-1.0494	0.00021575	0.0013906	-	SL3.0ch02	31052614	31054844	+	1426	-	-	1-aminocyclopropane-1-carboxylate oxidase [Solanum lycopersicum]>gi|145411498|gb|ABP68407.1| 1-aminocyclopropane-1-carboxylate oxidase [Solanum lycopersicum]
Solyc02g036480.1	460.575	580.761	222.488	278.33	1.05572	4.39e-05	0.000333765	-	SL3.0ch02	31317822	31318592	-	771	-	-	PREDICTED: protein YLS9-like [Solanum lycopersicum]
Solyc02g037495.1	839.455	750.335	580.442	391.632	0.710311	0.00399065	0.0178721	-	SL3.0ch02	31443231	31444883	+	1653	-	-	PREDICTED: probable acyl-activating enzyme 6 [Solanum lycopersicum]
Solyc02g037530.3	415.583	503.179	785.885	741.392	-0.73265	0.00104249	0.00558644	-	SL3.0ch02	31525940	31537730	+	4226	-	-	PREDICTED: auxin response factor 8 [Solanum lycopersicum]
Solyc02g038740.3	5705.69	4159.54	296.95	289.003	4.07352	1.72e-81	7e-79	-	SL3.0ch02	31968485	31971196	-	2014	-	-	3-hydroxy-3-methylglutaryl-coenzyme A reductase 2 [Solanum lycopersicum]>gi|2246450|gb|AAB62581.1| 3-hydroxy-3-methylglutaryl CoA reductase 2 [Solanum lycopersicum]
Solyc02g061770.3	1259.77	1005.25	61.9019	75.5349	4.04034	2.87e-56	5.51e-54	-	SL3.0ch02	33833702	33835354	+	869	-	-	basic endochitinase precursor [Solanum lycopersicum]>gi|1144307|gb|AAB08443.1| chitinase, class II [Solanum lycopersicum]
Solyc02g061990.3	5.91999	14.4082	36.7823	45.9778	-2.01903	0.00691775	0.0284387	-	SL3.0ch02	34102191	34103671	+	898	-	-	PREDICTED: protein FD-like [Solanum lycopersicum]
Solyc02g062020.3	461.759	433.354	772.428	626.447	-0.64394	0.00484831	0.0209901	-	SL3.0ch02	34146482	34151748	-	1572	-	-	PREDICTED: rac-like GTP-binding protein ARAC1 [Solanum lycopersicum]>gi|565392517|ref|XP_006361941.1| PREDICTED: rac-like GTP-binding protein ARAC1-like isoform X1 [Solanum tuberosum]>gi|565392519|ref|XP_006361942.1| PREDICTED: rac-like GTP-binding protein ARAC1-like isoform X2 [Solanum tuberosum]
Solyc02g062100.3	318.495	284.839	831.638	678.172	-1.32341	1.91e-08	2.63e-07	-	SL3.0ch02	34214480	34220454	-	1772	-	-	PREDICTED: uncharacterized protein LOC101253155 [Solanum lycopersicum]
Solyc02g062240.3	357.567	395.671	945.574	707.729	-1.13355	1.88e-06	1.88e-05	-	SL3.0ch02	34390618	34396889	-	725	-	-	PREDICTED: small nuclear ribonucleoprotein Sm D3 [Solanum lycopersicum]
Solyc02g062310.1	48.5439	38.7913	0	0.821032	6.67215	2.88e-05	0.00022849	-	SL3.0ch02	34447361	34447759	+	399	-	-	PREDICTED: dehydration-responsive protein RD22-like, partial [Solanum lycopersicum]
Solyc02g062390.3	2064.89	2122.44	128.289	75.5349	4.36476	3.97e-68	1.09e-65	-	SL3.0ch02	34531756	34533219	+	642	-	-	PREDICTED: desiccation-related protein clone PCC27-04 [Solanum lycopersicum]
Solyc02g062500.3	1574.72	1461.88	761.662	936.797	0.837834	4.42e-05	0.000335431	-	SL3.0ch02	34717968	34722274	+	1651	-	-	PREDICTED: probable 2-oxoglutarate-dependent dioxygenase AOP1 [Solanum lycopersicum]
Solyc02g062510.3	119.584	95.3158	200.957	268.477	-1.129	0.000577618	0.00331504	-	SL3.0ch02	34747103	34749804	-	1605	-	-	PREDICTED: peroxidase 72-like [Solanum lycopersicum]
Solyc02g062610.3	73.4079	74.2576	170.454	121.513	-0.982429	0.00939788	0.0367792	-	SL3.0ch02	34871866	34876894	-	1589	-	-	PREDICTED: pheophytinase, chloroplastic [Solanum lycopersicum]
Solyc02g062710.1	63.9359	91.9908	410.885	353.865	-2.29144	1.23e-13	3.13e-12	-	SL3.0ch02	34991103	34992461	+	1359	-	-	PREDICTED: uncharacterized acetyltransferase At3g50280-like isoform X1 [Solanum lycopersicum]
Solyc02g062970.3	7772.95	6439.36	5335.22	4255.41	0.567473	0.00394455	0.017694	-	SL3.0ch02	35503254	35513566	+	2610	-	-	Xaa-Pro aminopeptidase 2 [Solanum lycopersicum]>gi|15384991|emb|CAC59824.1| Xaa-Pro aminopeptidase 2 [Solanum lycopersicum]
Solyc02g063010.3	5197.75	4733.65	3628.89	2908.09	0.603448	0.00161007	0.0082009	-	SL3.0ch02	35575343	35578098	-	2063	-	-	PREDICTED: BES1/BZR1 homolog protein 2-like [Solanum lycopersicum]
Solyc02g063150.3	13.024	24.3831	120.215	105.092	-2.58431	3.47e-07	3.94e-06	-	SL3.0ch02	35770439	35771423	+	793	-	-	ribulose-1,5-bisphosphate carboxylase, small subunit precursor [Solanum lycopersicum]
Solyc02g063220.3	989.822	698.243	305.921	262.73	1.56985	3.27e-10	5.69e-09	-	SL3.0ch02	35814890	35820017	-	1954	-	-	PREDICTED: mannose-6-phosphate isomerase 1-like [Solanum lycopersicum]
Solyc02g063250.3	95.9038	65.391	33.1938	35.3044	1.23398	0.0114841	0.0434577	-	SL3.0ch02	35850081	35852822	+	1246	-	-	PREDICTED: peptide methionine sulfoxide reductase isoform X1 [Solanum lycopersicum]
Solyc02g063350.1	255.744	367.963	953.648	785.727	-1.47842	3.69e-09	5.6e-08	-	SL3.0ch02	35960084	35960521	+	438	-	-	PREDICTED: probable calcium-binding protein CML18 [Solanum lycopersicum]
Solyc02g063420.3	3310.46	2860.58	5119.91	4151.14	-0.587221	0.00246643	0.0118684	-	SL3.0ch02	36051220	36051958	+	559	-	-	PREDICTED: uncharacterized protein At5g65660-like [Solanum lycopersicum]
Solyc02g063480.2	13.024	19.9498	87.9186	115.765	-2.62345	6.88e-07	7.48e-06	-	SL3.0ch02	36108718	36110335	+	1526	-	-	PREDICTED: basic 7S globulin-like [Solanum lycopersicum]
Solyc02g063510.1	47.3599	52.0912	235.048	232.352	-2.2318	1.34e-10	2.45e-09	-	SL3.0ch02	36152789	36153781	+	993	-	-	PREDICTED: uncharacterized protein LOC101267773 [Solanum lycopersicum]
Solyc02g063520.3	279.424	220.556	72.6674	122.334	1.35553	9.02e-05	0.000636348	-	SL3.0ch02	36162030	36163596	+	1196	-	-	PREDICTED: homeobox-leucine zipper protein HAT22 [Solanum lycopersicum]
Solyc02g064670.1	2558.62	2993.58	4561	3439.3	-0.526823	0.0100528	0.0389605	-	SL3.0ch02	36317955	36318395	+	441	-	-	PREDICTED: 60S ribosomal protein L26-1 [Solanum lycopersicum]
Solyc02g064680.3	1482.37	1925.16	9426.13	9367.97	-2.46325	2.16e-37	2.12e-35	-	SL3.0ch02	36322659	36328948	+	4236	-	-	PREDICTED: calcium-transporting ATPase 2, plasma membrane-type-like [Solanum lycopersicum]
Solyc02g064690.3	268.768	390.13	1336.72	1114.96	-1.89447	5.29e-15	1.52e-13	-	SL3.0ch02	36328238	36339740	-	3897	-	-	PREDICTED: probable N-acetyltransferase HLS1 [Solanum lycopersicum]
Solyc02g064700.3	4521.69	3779.38	3101.37	2719.26	0.512125	0.00707779	0.0289797	-	SL3.0ch02	36362565	36372084	-	2035	-	-	PREDICTED: casein kinase II subunit alpha-like [Solanum lycopersicum]
Solyc02g064830.3	149.184	131.89	7.17703	12.3155	3.84079	5.99e-14	1.58e-12	-	SL3.0ch02	36524739	36526903	-	1901	-	-	PREDICTED: probable indole-3-acetic acid-amido synthetase GH3.1 [Solanum lycopersicum]
Solyc02g064950.3	339.807	351.338	584.031	478.661	-0.620187	0.00969555	0.03777	-	SL3.0ch02	36614270	36625852	-	5238	-	-	PREDICTED: uncharacterized protein At4g06744-like [Solanum lycopersicum]
Solyc02g064980.1	42.6239	55.4161	210.825	213.468	-2.11164	4.84e-09	7.19e-08	-	SL3.0ch02	36673056	36674135	-	1080	-	-	PREDICTED: mitogen-activated protein kinase kinase kinase 1-like [Solanum lycopersicum]
Solyc02g065000.1	3363.74	3302.8	1586.12	1301.34	1.20734	2.73e-10	4.79e-09	-	SL3.0ch02	36696651	36697172	+	522	-	-	PREDICTED: calmodulin-like protein 1 [Solanum lycopersicum]
Solyc02g065050.1	249.824	228.315	67.2846	64.0405	1.86444	1.15e-08	1.63e-07	-	SL3.0ch02	36735180	36736469	-	1290	-	-	PREDICTED: aspartic proteinase PCS1-like [Solanum lycopersicum]
Solyc02g065280.3	111.296	93.0991	349.88	302.14	-1.67425	2.02e-08	2.77e-07	-	SL3.0ch02	37010909	37016661	+	1191	-	-	PREDICTED: salicylic acid-binding protein 2 [Solanum lycopersicum]
Solyc02g065310.1	43.8079	29.9247	1.79426	0.821032	4.83347	1.75e-05	0.000145895	-	SL3.0ch02	37063186	37064432	-	684	-	-	PREDICTED: B3 domain-containing protein REM19-like [Solanum lycopersicum]>gi|723677235|ref|XP_010317154.1| PREDICTED: B3 domain-containing protein REM19-like [Solanum lycopersicum]>gi|723677238|ref|XP_010317155.1| PREDICTED: B3 domain-containing protein REM19-like [Solanum lycopersicum]
Solyc02g065430.1	228.512	191.74	18.8397	36.1254	2.92762	7.82e-13	1.85e-11	-	SL3.0ch02	37157452	37157910	+	459	-	-	PREDICTED: uncharacterized protein LOC101258031 [Solanum lycopersicum]
Solyc02g065470.1	735.263	677.185	354.366	318.56	1.06989	2.15e-06	2.12e-05	-	SL3.0ch02	37188605	37189147	+	543	-	-	PREDICTED: STS14 protein [Solanum lycopersicum]
Solyc02g065490.3	35.5199	26.5997	160.586	138.754	-2.27077	8.64e-08	1.08e-06	-	SL3.0ch02	37210061	37218716	-	2523	-	-	PREDICTED: BEL1-like homeodomain protein 2 [Solanum lycopersicum]>gi|723677188|ref|XP_010317146.1| PREDICTED: BEL1-like homeodomain protein 2 [Solanum lycopersicum]
Solyc02g065500.3	474.783	594.061	1106.16	906.419	-0.912319	5.7e-05	0.000421245	-	SL3.0ch02	37232197	37248027	-	8182	-	-	PREDICTED: uncharacterized protein LOC101258227 isoform X1 [Solanum lycopersicum]
Solyc02g065520.1	59.1999	75.366	186.603	166.669	-1.39074	0.00011434	0.000784626	-	SL3.0ch02	37254789	37256642	+	1854	-	-	Lyk10 precursor [Solanum lycopersicum]>gi|345843154|gb|AEO18233.1| Lyk10 [Solanum lycopersicum]
Solyc02g065610.3	400.191	428.921	761.662	738.108	-0.854857	8.93e-05	0.000631024	-	SL3.0ch02	37330408	37346923	-	2737	-	-	PREDICTED: LOW QUALITY PROTEIN: uncharacterized protein LOC18434073 [Amborella trichopoda]
Solyc02g065670.2	44.9919	15.5165	7.17703	5.74722	2.22661	0.0124322	0.0463568	-	SL3.0ch02	37403049	37404315	-	1176	-	-	PREDICTED: cyanidin-3-O-glucoside 2-O-glucuronosyltransferase-like [Solanum tuberosum]
Solyc02g066800.2	27.232	42.1163	97.787	70.6087	-1.27635	0.0102077	0.0394857	-	SL3.0ch02	37528682	37529146	-	465	-	-	PREDICTED: uncharacterized protein LOC101250472 [Solanum lycopersicum]
Solyc02g067010.3	60.3839	53.1995	209.031	188.837	-1.80916	3.62e-07	4.1e-06	-	SL3.0ch02	37818235	37826297	-	5175	-	-	PREDICTED: ARF guanine-nucleotide exchange factor GNOM-like [Solanum lycopersicum]>gi|723677032|ref|XP_010317119.1| PREDICTED: ARF guanine-nucleotide exchange factor GNOM-like [Solanum lycopersicum]
Solyc02g067030.3	3351.9	2787.43	2377.39	1810.37	0.551992	0.00787932	0.0315824	-	SL3.0ch02	37829550	37841247	-	2189	-	-	SNF1 protein [Solanum lycopersicum]>gi|723668710|ref|XP_010315884.1| PREDICTED: SNF1 protein isoform X1 [Solanum lycopersicum]>gi|7672782|gb|AAF66639.1|AF143743_1 SNF1 [Solanum lycopersicum]
Solyc02g067120.3	5.91999	6.64994	41.2679	43.5147	-2.75261	0.00044768	0.00264762	-	SL3.0ch02	37910260	37912619	-	1534	-	-	PREDICTED: uncharacterized protein LOC101245722 [Solanum lycopersicum]
Solyc02g067230.3	583.711	475.471	136.364	148.607	1.89325	4.05e-13	9.88e-12	-	SL3.0ch02	37980885	37984089	-	1886	-	-	PREDICTED: cyclic dof factor 2 [Solanum lycopersicum]
Solyc02g067350.3	0	1.10832	18.8397	27.094	-5.3304	0.00193387	0.00959823	-	SL3.0ch02	38121940	38125409	+	2601	-	-	PREDICTED: uncharacterized protein LOC101267768 isoform X1 [Solanum lycopersicum]
Solyc02g067380.3	5.91999	3.32497	50.2392	55.8302	-3.52841	9.55e-06	8.37e-05	-	SL3.0ch02	38150389	38152160	+	408	-	-	PREDICTED: transcription factor PRE6 isoform X2 [Solanum lycopersicum]
Solyc02g067420.3	2484.03	2155.69	1294.56	982.775	1.02692	9.79e-07	1.03e-05	-	SL3.0ch02	38172643	38177052	-	962	-	-	PREDICTED: ubiquitin-conjugating enzyme E2 2 [Solanum lycopersicum]
Solyc02g067430.3	101.824	68.716	298.744	256.162	-1.70399	2.13e-07	2.51e-06	-	SL3.0ch02	38180267	38183476	-	2391	-	-	PREDICTED: probable WRKY transcription factor 72 [Solanum lycopersicum]
Solyc02g067530.3	7126.48	5840.86	1809.51	1573.92	1.9384	6.72e-24	3.57e-22	-	SL3.0ch02	38264080	38268802	+	1370	-	-	PREDICTED: probable prolyl 4-hydroxylase 6 [Solanum lycopersicum]
Solyc02g067560.1	367.039	385.696	732.057	646.973	-0.873088	0.000107192	0.000743087	-	SL3.0ch02	38276585	38278396	-	1812	-	-	PREDICTED: probable inactive receptor kinase At1g27190 [Solanum lycopersicum]
Solyc02g067580.3	22365.7	17054.9	1316.09	1166.69	3.98904	2.79e-91	1.49e-88	-	SL3.0ch02	38306368	38308626	+	739	-	-	PREDICTED: uncharacterized protein LOC101261386 [Solanum lycopersicum]
Solyc02g067680.1	402.559	309.222	83.433	97.7028	1.97284	5.3e-11	1.02e-09	-	SL3.0ch02	38381485	38382573	+	1089	-	-	PREDICTED: RING-H2 finger protein ATL46-like [Solanum lycopersicum]
Solyc02g067700.1	699.743	493.204	421.65	330.876	0.664763	0.010573	0.0406518	-	SL3.0ch02	38397230	38397742	-	513	-	-	PREDICTED: RING-H2 finger protein ATL2-like [Solanum lycopersicum]
Solyc02g067710.2	82.8799	59.8494	6.2799	11.4944	2.99683	2.04e-06	2.03e-05	-	SL3.0ch02	38398686	38402510	-	2639	-	-	PREDICTED: uncharacterized protein LOC101252254 [Solanum lycopersicum]
Solyc02g067850.2	194.176	126.349	69.0789	49.2619	1.43844	0.000293955	0.00182593	-	SL3.0ch02	38521862	38523381	-	1277	-	-	PREDICTED: U-box domain-containing protein 6 [Solanum lycopersicum]
Solyc02g067930.3	87.6159	67.6077	12.5598	25.452	2.02328	0.000298959	0.0018508	-	SL3.0ch02	38578216	38584060	-	4633	-	-	PREDICTED: glycerol-3-phosphate dehydrogenase [NAD(+)] [Solanum lycopersicum]
Solyc02g068060.3	268.768	324.739	611.842	646.973	-1.08421	4.66e-06	4.33e-05	-	SL3.0ch02	38674728	38680107	+	3669	-	-	PREDICTED: probable inactive leucine-rich repeat receptor-like protein kinase At3g03770 [Solanum lycopersicum]
Solyc02g068080.3	1167.42	1362.13	3619.91	2828.45	-1.34978	4.08e-11	7.94e-10	-	SL3.0ch02	38693397	38697509	-	2782	-	-	PREDICTED: chloride channel protein CLC-b [Solanum lycopersicum]
Solyc02g068250.3	24.864	28.8164	111.244	126.439	-2.14566	2.51e-06	2.46e-05	-	SL3.0ch02	38810413	38812361	-	962	-	-	PREDICTED: uncharacterized protein LOC101249888 [Solanum lycopersicum]
Solyc02g068310.3	299.552	345.797	585.825	465.525	-0.703279	0.00459475	0.0200715	-	SL3.0ch02	38852847	38863196	-	3802	-	-	PREDICTED: 2-oxoglutarate-dependent dioxygenase DAO [Solanum lycopersicum]
Solyc02g068390.3	232.064	278.189	550.837	386.706	-0.876555	0.00130547	0.00680423	-	SL3.0ch02	38909031	38912386	+	768	-	-	PREDICTED: mitochondrial inner membrane protease subunit 1 [Solanum lycopersicum]
Solyc02g068400.3	82.8799	70.9327	292.464	275.046	-1.88436	2.07e-09	3.25e-08	-	SL3.0ch02	38920867	38922844	+	1650	-	-	PREDICTED: polygalacturonase QRT3 [Solanum lycopersicum]
Solyc02g068460.1	359.935	262.673	109.45	169.954	1.15373	0.00032231	0.00198361	-	SL3.0ch02	38969592	38970170	-	579	-	-	PREDICTED: uncharacterized protein LOC104234333 [Nicotiana sylvestris]
Solyc02g068470.1	66.3039	55.4161	5.38277	3.28413	3.82017	2.58e-07	2.99e-06	-	SL3.0ch02	38980260	38980727	-	468	-	-	PREDICTED: uncharacterized protein LOC104113674 [Nicotiana tomentosiformis]
Solyc02g068480.3	1626.81	1315.58	820.873	702.803	0.949507	7.37e-06	6.6e-05	-	SL3.0ch02	38984514	38991930	-	2153	-	-	PREDICTED: U4/U6.U5 tri-snRNP-associated protein 2-like [Solanum lycopersicum]
Solyc02g068530.3	1397.12	1471.85	2403.41	2390.02	-0.740461	5.36e-05	0.000398209	-	SL3.0ch02	39050518	39058845	+	1791	-	-	PREDICTED: UDP-N-acetylglucosamine diphosphorylase 2-like [Solanum lycopersicum]
Solyc02g068590.3	1604.32	1218.05	1076.55	833.347	0.563487	0.0126602	0.047112	-	SL3.0ch02	39110611	39121635	-	4964	-	-	PREDICTED: potassium transporter 11-like [Solanum lycopersicum]
Solyc02g068740.3	1727.45	1494.02	2484.15	2162.6	-0.528544	0.00644416	0.0267291	-	SL3.0ch02	39239361	39243311	-	1036	-	-	PREDICTED: glycine cleavage system H protein 2, mitochondrial [Solanum lycopersicum]
Solyc02g068877.1	18.944	45.4412	118.421	101.808	-1.76857	0.000353059	0.00214852	-	SL3.0ch02	39330174	39331190	-	1017	-	-	PREDICTED: protein EXORDIUM-like 7 [Solanum lycopersicum]
Solyc02g068920.3	145.632	206.148	75.3588	60.7563	1.37196	0.000202987	0.00131458	-	SL3.0ch02	39370501	39379215	-	2236	-	-	lecithine cholesterol acyltransferase-like protein [Solanum lycopersicum]>gi|33317918|gb|AAQ04833.1|AF465780_1 lecithine cholesterol acyltransferase-like protein [Solanum lycopersicum]
Solyc02g069120.3	310.207	301.464	726.674	587.038	-1.10257	3.55e-06	3.39e-05	-	SL3.0ch02	39641488	39649925	-	2020	-	-	PREDICTED: zinc finger protein ZPR1-like [Solanum lycopersicum]
Solyc02g069170.2	43.8079	41.0079	112.141	107.555	-1.37341	0.00132472	0.00689043	-	SL3.0ch02	39681482	39687256	-	1706	-	-	PREDICTED: uncharacterized protein LOC104645911 [Solanum lycopersicum]
Solyc02g069180.3	989.822	1180.36	2540.67	1992.64	-1.0624	3.92e-07	4.42e-06	-	SL3.0ch02	39703238	39704929	+	1597	-	-	PREDICTED: BOI-related E3 ubiquitin-protein ligase 1 [Solanum lycopersicum]
Solyc02g069250.3	27.232	46.5496	189.294	217.573	-2.45919	5.34e-10	9.04e-09	-	SL3.0ch02	39755884	39757969	-	1471	-	-	PREDICTED: probable cinnamyl alcohol dehydrogenase 6 [Solanum lycopersicum]
Solyc02g069490.3	931.806	631.744	6078.05	6133.11	-2.96589	1.42e-43	1.74e-41	-	SL3.0ch02	39925287	39928562	-	2148	-	-	PREDICTED: delta(24)-sterol reductase-like [Solanum lycopersicum]>gi|762186907|dbj|BAQ55273.1| sterol side chain reductase [Solanum lycopersicum]
Solyc02g069560.3	43.8079	47.6579	104.067	105.913	-1.19848	0.00500451	0.0215701	-	SL3.0ch02	39974734	39979765	-	3400	-	-	PREDICTED: protein CHUP1, chloroplastic-like [Solanum lycopersicum]
Solyc02g069630.3	1920.44	2031.56	3761.66	3017.29	-0.778337	5.87e-05	0.000432574	-	SL3.0ch02	40033045	40040991	+	3534	-	-	PREDICTED: subtilisin-like protease [Solanum lycopersicum]
Solyc02g069690.1	201.28	290.381	736.543	686.383	-1.5318	1.53e-09	2.45e-08	-	SL3.0ch02	40091524	40093167	-	1644	-	-	PREDICTED: tetrahydrocannabinolic acid synthase-like [Solanum lycopersicum]
Solyc02g069800.1	176.416	258.239	878.289	870.294	-2.00676	8.81e-16	2.73e-14	-	SL3.0ch02	40193271	40194278	-	1008	-	-	PREDICTED: probable carboxylesterase 15 [Solanum lycopersicum]
Solyc02g069860.3	55.6479	65.391	22.4282	23.8099	1.38839	0.0116825	0.0440693	-	SL3.0ch02	40245542	40249147	-	717	-	-	PREDICTED: nuclear transcription factor Y subunit A-7 isoform X1 [Solanum lycopersicum]>gi|723675998|ref|XP_010316955.1| PREDICTED: nuclear transcription factor Y subunit A-7 isoform X1 [Solanum lycopersicum]
Solyc02g069983.1	11.84	9.97491	0	0	6.11004	0.00256807	0.0122664	-	SL3.0ch02	40338306	40340418	-	219	-	-	--
Solyc02g070050.3	851.295	913.258	1397.73	1181.46	-0.547327	0.00720315	0.0294043	-	SL3.0ch02	40400605	40405323	-	1343	-	-	PREDICTED: fatty acid 2-hydroxylase 1 [Solanum lycopersicum]
Solyc02g070060.2	3.55199	9.97491	395.634	335.802	-5.73867	8.81e-29	5.73e-27	-	SL3.0ch02	40469178	40474351	-	3045	-	-	PREDICTED: cannabidiolic acid synthase-like 2 [Solanum lycopersicum]
Solyc02g070210.3	265.216	308.114	793.959	1012.33	-1.65538	2.99e-12	6.68e-11	-	SL3.0ch02	40542869	40544762	-	1637	-	-	PREDICTED: patellin-4 [Solanum lycopersicum]
Solyc02g070280.3	67.4879	69.8243	200.957	176.522	-1.45837	2.96e-05	0.000233665	-	SL3.0ch02	40622668	40628208	-	2345	-	-	PREDICTED: cationic amino acid transporter 1-like [Solanum lycopersicum]
Solyc02g070400.3	420.319	520.912	866.626	730.718	-0.762343	0.000915353	0.0049848	-	SL3.0ch02	40696181	40704570	-	3114	-	-	PREDICTED: probable beta-1,3-galactosyltransferase 20 [Solanum lycopersicum]
Solyc02g070440.3	586.079	816.834	3043.06	2592.82	-2.0056	4.35e-20	1.89e-18	-	SL3.0ch02	40742363	40749637	+	1590	-	-	PREDICTED: katanin p60 ATPase-containing subunit A-like 2 [Solanum lycopersicum]
Solyc02g070540.3	901.023	1257.95	1732.36	1645.35	-0.645297	0.0029302	0.0137368	-	SL3.0ch02	40854922	40857657	+	1547	-	-	PREDICTED: uncharacterized protein LOC101246207 [Solanum lycopersicum]
Solyc02g070630.3	3009.72	2307.53	1509.87	1182.29	0.982019	5.22e-06	4.81e-05	-	SL3.0ch02	40893684	40897815	+	1041	-	-	PREDICTED: 60S ribosomal protein L18a-like protein [Solanum lycopersicum]
Solyc02g070770.3	89.9839	128.565	239.533	197.869	-0.998968	0.00271609	0.0128453	-	SL3.0ch02	40950415	40953974	-	1268	-	-	PREDICTED: uncharacterized protein At2g34460, chloroplastic [Solanum lycopersicum]
Solyc02g070790.3	342.175	386.805	786.782	698.698	-1.02643	5.8e-06	5.29e-05	-	SL3.0ch02	40964042	40968061	-	1748	-	-	PREDICTED: 3-oxoacyl-[acyl-carrier-protein] synthase I, chloroplastic [Solanum lycopersicum]
Solyc02g070910.2	1376.99	1368.78	547.248	514.787	1.37053	6.67e-12	1.42e-10	-	SL3.0ch02	41056266	41068536	+	7552	-	-	PREDICTED: LRR receptor-like serine/threonine-protein kinase FLS2 [Solanum lycopersicum]
Solyc02g071020.3	3.55199	2.21665	159.689	75.5349	-5.35686	5.51e-11	1.06e-09	-	SL3.0ch02	41093415	41094609	-	1195	-	-	chlorophyll a/b binding protein [Solanum tuberosum]
Solyc02g071070.3	11.84	17.7332	153.409	160.101	-3.40122	1.04e-12	2.43e-11	-	SL3.0ch02	41132179	41136306	+	2998	-	-	PREDICTED: cation/H(+) antiporter 18-like [Solanum lycopersicum]
Solyc02g071080.2	56.8319	60.9578	437.799	423.652	-2.86986	5.1e-22	2.51e-20	-	SL3.0ch02	41141123	41142703	-	1267	-	-	PREDICTED: probable purine permease 10 [Solanum lycopersicum]
Solyc02g071130.3	219.04	201.715	62.799	64.8615	1.72022	3.51e-07	3.98e-06	-	SL3.0ch02	41178986	41180342	-	855	-	-	PREDICTED: probable WRKY transcription factor 71 [Solanum lycopersicum]
Solyc02g071310.3	420.319	408.971	798.444	583.754	-0.736624	0.00226772	0.0109849	-	SL3.0ch02	41358547	41361827	+	2811	-	-	PREDICTED: uncharacterized protein LOC101265094 [Solanum lycopersicum]
Solyc02g071475.1	3615.93	3003.55	2097.49	1514.8	0.873956	4.73e-05	0.000356764	-	SL3.0ch02	41464233	41468731	-	1350	-	-	PREDICTED: protein SRG1-like [Solanum tuberosum]
Solyc02g071610.3	53.2799	85.3409	3.58851	4.10516	4.16985	2.2e-08	3.01e-07	-	SL3.0ch02	41578762	41586839	+	2526	-	-	PREDICTED: uncharacterized protein LOC105180227 [Sesamum indicum]
Solyc02g071700.3	445.183	535.32	1779.9	1521.37	-1.75085	1.5e-16	5.02e-15	-	SL3.0ch02	41624176	41637025	+	2585	-	-	PREDICTED: uncharacterized protein LOC101263269 [Solanum lycopersicum]
Solyc02g071920.3	226.144	257.131	938.397	692.13	-1.7536	1.84e-12	4.22e-11	-	SL3.0ch02	41844793	41851260	-	1439	-	-	aquaporin NIP1-1-like [Solanum lycopersicum]>gi|560891767|dbj|BAO18642.1| nodulin26-like intrinsic protein 1;2 [Solanum lycopersicum]
Solyc02g071950.1	2191.58	1092.81	405.502	338.265	2.14274	1e-13	2.58e-12	-	SL3.0ch02	41867289	41867591	+	303	-	-	--
Solyc02g071970.1	2334.84	1672.46	22.4282	14.7786	6.75925	2.41e-99	1.69e-96	-	SL3.0ch02	41870862	41871458	+	597	-	-	PREDICTED: N66 matrix protein-like [Solanum lycopersicum]
Solyc02g071980.3	2601.24	2040.42	1441.69	1149.44	0.841149	7.52e-05	0.000539426	-	SL3.0ch02	41874973	41880465	+	2567	-	-	PREDICTED: uncharacterized protein LOC101246786 [Solanum lycopersicum]
Solyc02g072090.2	395.455	518.695	863.935	829.242	-0.888552	0.000100472	0.000699357	-	SL3.0ch02	41931915	41941119	-	4762	-	-	PREDICTED: protein STICHEL-like 3 [Solanum lycopersicum]
Solyc02g072140.1	133.792	241.614	464.713	502.471	-1.36361	5.51e-06	5.05e-05	-	SL3.0ch02	41994791	41996161	+	1371	-	-	PREDICTED: uncharacterized protein LOC101250471 [Solanum lycopersicum]
Solyc02g072180.3	500.831	551.945	804.724	758.633	-0.570131	0.0078398	0.0314487	-	SL3.0ch02	42064605	42070774	+	940	-	-	PREDICTED: ras-related protein RABA1d [Solanum lycopersicum]>gi|565384287|ref|XP_006358110.1| PREDICTED: ras-related protein RABA1d-like [Solanum tuberosum]
Solyc02g072220.1	18.944	42.1163	78.0502	117.408	-1.67483	0.00124741	0.00653839	-	SL3.0ch02	42097834	42098493	+	660	-	-	PREDICTED: uncharacterized protein LOC104646046 [Solanum lycopersicum]
Solyc02g072240.3	388.351	778.043	1966.51	2299.71	-1.87013	1.41e-11	2.9e-10	-	SL3.0ch02	42117172	42121668	+	3095	-	-	PREDICTED: cellulose synthase A catalytic subunit 8 [UDP-forming] [Solanum lycopersicum]
Solyc02g072470.3	46.1759	43.2246	157.895	156.817	-1.81615	2.81e-06	2.73e-05	-	SL3.0ch02	42231430	42250196	+	9488	-	-	PREDICTED: probable LRR receptor-like serine/threonine-protein kinase At3g47570 [Solanum lycopersicum]
Solyc02g072500.3	131.424	140.757	289.773	353.865	-1.24182	1.66e-05	0.000139198	-	SL3.0ch02	42245958	42255320	-	6883	-	-	PREDICTED: nucleobase-ascorbate transporter 2 [Solanum lycopersicum]
Solyc02g072520.3	195.36	229.423	619.916	558.302	-1.47097	2.36e-09	3.68e-08	-	SL3.0ch02	42271079	42275049	-	3269	-	-	PREDICTED: probable LRR receptor-like serine/threonine-protein kinase At2g24230 [Solanum lycopersicum]
Solyc02g076730.2	106.56	82.0159	336.423	276.688	-1.70206	4.86e-08	6.3e-07	-	SL3.0ch02	42422321	42423492	-	488	-	-	PREDICTED: low-temperature-induced cysteine proteinase-like, partial [Solanum lycopersicum]
Solyc02g076800.1	319.679	382.371	475.478	632.194	-0.657914	0.00912321	0.0358281	-	SL3.0ch02	42480781	42481356	+	576	-	-	PREDICTED: probable WRKY transcription factor protein 1 [Solanum lycopersicum]
Solyc02g076830.1	13080.8	8586.18	113.038	106.734	6.62376	1.41e-171	3.59e-168	-	SL3.0ch02	42515472	42516782	-	1311	-	-	PREDICTED: epidermis-specific secreted glycoprotein EP1-like [Solanum lycopersicum]
Solyc02g076920.3	213.12	175.115	623.504	575.543	-1.62762	6.19e-11	1.18e-09	-	SL3.0ch02	42593748	42598569	+	3510	-	-	PREDICTED: transcription factor bHLH30-like [Solanum lycopersicum]
Solyc02g076930.2	403.743	335.822	165.072	141.217	1.27213	4.33e-06	4.06e-05	-	SL3.0ch02	42605699	42609191	+	1593	-	-	PREDICTED: U-box domain-containing protein 7 [Solanum lycopersicum]
Solyc02g077070.3	182.336	113.049	63.6961	66.5036	1.18042	0.00270433	0.0128045	-	SL3.0ch02	42693433	42696194	-	1625	-	-	--
Solyc02g077160.3	201.28	169.573	305.921	292.287	-0.690334	0.0127903	0.0475442	-	SL3.0ch02	42750301	42757042	-	3576	-	-	PREDICTED: phospholipase A1-IIgamma-like [Solanum lycopersicum]
Solyc02g077190.2	66.3039	50.9829	110.347	127.26	-1.02042	0.0117514	0.0442602	-	SL3.0ch02	42750301	42771321	+	5056	-	-	PREDICTED: uncharacterized protein At4g18490 isoform X1 [Solanum lycopersicum]
Solyc02g077240.3	172069	130016	7124.1	5550.17	4.57503	1.51e-109	1.28e-106	-	SL3.0ch02	42807941	42811007	+	2165	-	-	PREDICTED: pyruvate decarboxylase 1 [Solanum lycopersicum]
Solyc02g077260.3	839.455	770.284	1909.99	2008.24	-1.28358	2.52e-11	5.03e-10	-	SL3.0ch02	42817672	42823881	-	2397	-	-	PREDICTED: protein IQ-DOMAIN 1 [Solanum lycopersicum]
Solyc02g077290.2	1530.91	1004.14	7.17703	11.4944	7.07377	8.23e-70	2.36e-67	-	SL3.0ch02	42839052	42844891	+	4680	-	-	PREDICTED: glutamate receptor 2.9 [Solanum lycopersicum]>gi|357933561|dbj|BAL15047.1| glutamate receptor 1.2 [Solanum lycopersicum]
Solyc02g077370.1	3483.32	2620.08	467.404	477.019	2.69193	8.36e-38	8.39e-36	-	SL3.0ch02	42890880	42891365	-	486	-	-	pathogenesis-related genes transcriptional activator PTI5 [Solanum lycopersicum]>gi|7531180|sp|O04681.1|PTI5_SOLLC RecName: Full=Pathogenesis-related genes transcriptional activator PTI5; AltName: Full=PTO-interacting protein 5>gi|2213783|gb|AAC49740.1| Pti5 [Solanum lycopersicum]
Solyc02g077430.3	1823.36	1587.12	688.995	849.768	1.14774	3.47e-08	4.6e-07	-	SL3.0ch02	42941909	42943255	-	1280	-	-	PREDICTED: phospholipase A1-IIgamma-like [Solanum lycopersicum]
Solyc02g077520.3	94.7198	74.2576	183.014	158.459	-1.01575	0.00394133	0.0176835	-	SL3.0ch02	42985528	42987767	+	1164	-	-	PREDICTED: trans-resveratrol di-O-methyltransferase-like [Solanum lycopersicum]
Solyc02g077575.1	85.2479	39.8996	17.0454	23.8099	1.61072	0.00762527	0.0307774	-	SL3.0ch02	43037913	43040567	+	1112	-	-	PREDICTED: MLO-like protein 12-like [Solanum tuberosum]
Solyc02g077590.1	53.2799	73.1493	9.86842	7.38929	2.87765	8.65e-06	7.64e-05	-	SL3.0ch02	43046175	43046714	-	540	-	-	PREDICTED: homeobox-leucine zipper protein ATHB-52 [Solanum lycopersicum]
Solyc02g077630.3	710.399	854.517	1563.7	1288.2	-0.865372	4.82e-05	0.000362731	-	SL3.0ch02	43076110	43080151	-	3453	-	-	PREDICTED: receptor-like protein kinase HSL1 [Solanum lycopersicum]
Solyc02g077670.3	1728.64	1601.53	1223.68	1035.32	0.560054	0.00463065	0.020198	-	SL3.0ch02	43126476	43131134	-	2165	-	-	PREDICTED: dnaJ protein homolog 1-like [Solanum lycopersicum]
Solyc02g077710.1	673.695	1018.55	2616.92	2845.7	-1.69017	6.89e-14	1.8e-12	-	SL3.0ch02	43162005	43163033	+	1029	-	-	PREDICTED: homeobox protein 2-like [Solanum lycopersicum]
Solyc02g077790.1	1920.44	1448.58	26.9139	44.3357	5.55575	8.56e-85	4.15e-82	-	SL3.0ch02	43213598	43213768	+	171	-	-	PREDICTED: ethylene-responsive transcription factor ERF098-like [Solanum lycopersicum]
Solyc02g077810.1	125.504	104.182	0.897129	0.821032	7.06482	2.78e-10	4.87e-09	-	SL3.0ch02	43230678	43231223	+	546	-	-	PREDICTED: ethylene-responsive transcription factor ERF098-like [Solanum lycopersicum]
Solyc02g077880.3	65411.2	53758.1	18636.1	15015	1.8243	2.91e-21	1.37e-19	-	SL3.0ch02	43281365	43282542	+	867	-	-	PREDICTED: auxin-repressed 12.5 kDa protein [Solanum lycopersicum]>gi|111183163|gb|ABH07900.1| auxin repressed/dormancy associated protein [Solanum lycopersicum]
Solyc02g078040.3	265.216	330.28	1404.01	1276.7	-2.16956	7.23e-23	3.71e-21	-	SL3.0ch02	43420458	43426490	-	1042	-	-	PREDICTED: pistil-specific extensin-like protein [Solanum lycopersicum]
Solyc02g078150.3	198.912	117.482	14.3541	17.2417	3.32048	2.88e-12	6.44e-11	-	SL3.0ch02	43498291	43499690	+	1211	-	-	PREDICTED: uncharacterized protein LOC101251740 [Solanum lycopersicum]
Solyc02g078250.3	101.824	87.5575	355.263	338.265	-1.8735	1.66e-10	3e-09	-	SL3.0ch02	43564606	43566540	-	1383	-	-	PREDICTED: CASP-like protein 1C1 [Solanum lycopersicum]
Solyc02g078370.1	187.072	189.523	5.38277	7.38929	4.87512	1.19e-20	5.36e-19	-	SL3.0ch02	43650626	43651570	+	945	-	-	PREDICTED: anther-specific protein TA-29-like [Solanum lycopersicum]
Solyc02g078430.3	28.416	9.97491	0	0.821032	5.48743	0.0022438	0.0108872	-	SL3.0ch02	43678749	43680277	+	795	-	-	PREDICTED: uncharacterized protein LOC101245620 [Solanum lycopersicum]
Solyc02g078480.3	2280.38	1725.66	1048.74	997.554	0.969043	3.37e-06	3.23e-05	-	SL3.0ch02	43711963	43713982	-	1395	-	-	PREDICTED: CBS domain-containing protein CBSX5-like [Solanum lycopersicum]
Solyc02g078490.3	41.4399	19.9498	2.69139	5.74722	2.85172	0.00221608	0.0107732	-	SL3.0ch02	43726105	43731276	+	1162	-	-	PREDICTED: splicing factor U2af large subunit A isoform X2 [Solanum lycopersicum]
Solyc02g078500.2	78.1439	37.683	4.48564	3.28413	3.90175	9.32e-07	9.89e-06	-	SL3.0ch02	43733333	43735828	+	1289	-	-	PREDICTED: stem-specific protein TSJT1-like isoform X3 [Solanum lycopersicum]
Solyc02g078570.3	311.391	298.139	2165.67	1835.01	-2.71453	7.71e-39	7.89e-37	-	SL3.0ch02	43802251	43804631	-	1551	-	-	PREDICTED: bifunctional epoxide hydrolase 2 [Solanum lycopersicum]
Solyc02g078590.1	89.9839	100.857	189.294	191.3	-0.995333	0.00255933	0.0122375	-	SL3.0ch02	43819489	43820778	+	1290	-	-	PREDICTED: uncharacterized protein At4g19900 [Solanum lycopersicum]
Solyc02g078600.3	37.8879	46.5496	446.77	417.905	-3.3539	2.79e-26	1.64e-24	-	SL3.0ch02	43822820	43825338	-	1992	-	-	PREDICTED: probable polyol transporter 4 isoform X1 [Solanum lycopersicum]
Solyc02g078620.1	143.264	107.507	33.1938	40.2306	1.76977	3.58e-05	0.000277383	-	SL3.0ch02	43840697	43841551	+	855	-	-	PREDICTED: dof zinc finger protein DOF2.2-like [Solanum tuberosum]
Solyc02g078650.3	5230.9	4408.91	451.256	568.975	3.23946	4.73e-57	9.65e-55	-	SL3.0ch02	43885831	43888640	+	2187	-	-	PREDICTED: polyphenol oxidase, chloroplastic-like [Solanum lycopersicum]
Solyc02g078690.2	73.4079	99.7491	35.8851	40.2306	1.18602	0.0111915	0.0425642	-	SL3.0ch02	43923319	43929001	-	2539	-	-	PREDICTED: serine carboxypeptidase-like 31 [Solanum lycopersicum]
Solyc02g078760.1	59.1999	57.6328	156.1	132.186	-1.30272	0.000659674	0.00373962	-	SL3.0ch02	43970610	43971371	-	762	-	-	PREDICTED: uncharacterized protein LOC101262169 [Solanum lycopersicum]
Solyc02g078830.3	599.103	530.887	989.533	853.873	-0.706118	0.00106423	0.00568352	-	SL3.0ch02	44043641	44055391	+	3056	-	-	PREDICTED: uncharacterized protein LOC101260688 [Solanum lycopersicum]>gi|723674452|ref|XP_010316708.1| PREDICTED: uncharacterized protein LOC101260688 [Solanum lycopersicum]>gi|723674457|ref|XP_010316709.1| PREDICTED: uncharacterized protein LOC101260688 [Solanum lycopersicum]
Solyc02g078860.3	174.048	236.073	811.004	529.565	-1.70726	1.63e-09	2.59e-08	-	SL3.0ch02	44066609	44069986	-	1805	-	-	PREDICTED: PAP-specific phosphatase HAL2-like [Solanum lycopersicum]
Solyc02g078890.1	380.063	381.263	1086.42	988.522	-1.44636	1.09e-11	2.26e-10	-	SL3.0ch02	44083892	44084086	+	195	-	-	unnamed protein product [Coffea canephora]
Solyc02g079060.3	5754.23	4906.55	2722.79	2737.32	0.965257	1.16e-07	1.42e-06	-	SL3.0ch02	44240497	44247670	-	1797	-	-	PREDICTED: eukaryotic translation initiation factor 3 subunit J-like [Solanum lycopersicum]
Solyc02g079140.2	11.84	17.7332	84.3301	78.819	-2.45969	1.23e-05	0.000105813	-	SL3.0ch02	44302376	44309765	-	4561	-	-	PREDICTED: heterogeneous nuclear ribonucleoprotein U-like protein 2 isoform X1 [Solanum lycopersicum]
Solyc02g079160.2	23.68	17.7332	82.5358	69.7877	-1.88081	0.000497454	0.00290571	-	SL3.0ch02	44327861	44329100	+	921	-	-	PREDICTED: uncharacterized protein LOC101253150 isoform X2 [Solanum lycopersicum]
Solyc02g079180.1	17.76	25.4914	3.58851	0.821032	3.31467	0.004069	0.0181484	-	SL3.0ch02	44343707	44345042	-	1245	-	-	PREDICTED: heat stress transcription factor A-1b-like [Solanum lycopersicum]
Solyc02g079190.3	268.768	262.673	56.5191	163.385	1.27004	0.00184289	0.0092072	-	SL3.0ch02	44356862	44362751	+	3505	-	-	PREDICTED: protein AUXIN SIGNALING F-BOX 2-like [Solanum lycopersicum]>gi|723674293|ref|XP_010316671.1| PREDICTED: protein AUXIN SIGNALING F-BOX 2-like [Solanum lycopersicum]>gi|723674296|ref|XP_010316673.1| PREDICTED: protein AUXIN SIGNALING F-BOX 2-like [Solanum lycopersicum]>gi|723674299|ref|XP_010316674.1| PREDICTED: protein AUXIN SIGNALING F-BOX 2-like [Solanum lycopersicum]
Solyc02g079230.3	8250.1	6877.14	297.847	262.73	4.75467	5.01e-129	6.38e-126	-	SL3.0ch02	44396078	44401470	-	2422	-	-	PREDICTED: vesicle-associated protein 4-2 [Solanum lycopersicum]>gi|723674286|ref|XP_010316670.1| PREDICTED: vesicle-associated protein 4-2 [Solanum lycopersicum]
Solyc02g079240.1	486.623	264.889	75.3588	68.1456	2.38851	3.76e-12	8.28e-11	-	SL3.0ch02	44406484	44406723	-	240	-	-	PREDICTED: uncharacterized protein LOC104645811 [Solanum lycopersicum]
Solyc02g079440.2	149.184	129.674	48.4449	31.1992	1.81084	1.48e-05	0.000125031	-	SL3.0ch02	44557797	44559562	-	1644	-	-	PREDICTED: cannabidiolic acid synthase-like 2 [Solanum lycopersicum]
Solyc02g079470.2	4.73599	7.75826	37.6794	45.9778	-2.73835	0.000573495	0.00329574	-	SL3.0ch02	44570418	44574257	-	3150	-	-	PREDICTED: cannabidiolic acid synthase-like 2 [Solanum lycopersicum]
Solyc02g079500.3	415.583	452.196	1450.66	1449.12	-1.74029	1.02e-17	3.73e-16	-	SL3.0ch02	44595355	44602184	-	2414	-	-	PREDICTED: suberization-associated anionic peroxidase [Solanum tuberosum]
Solyc02g079710.3	54.4639	73.1493	178.529	187.195	-1.5173	2.72e-05	0.000216363	-	SL3.0ch02	44725429	44729783	-	3444	-	-	PREDICTED: LOW QUALITY PROTEIN: receptor-like serine/threonine-protein kinase SD1-8 [Solanum lycopersicum]
Solyc02g079740.1	472.415	505.395	918.66	665.036	-0.695112	0.00340198	0.0155932	-	SL3.0ch02	44741285	44742400	+	1116	-	-	PREDICTED: U-box domain-containing protein 8 [Solanum lycopersicum]
Solyc02g079760.3	5715.16	4089.71	1977.27	1940.92	1.32323	1.51e-10	2.74e-09	-	SL3.0ch02	44760374	44763044	-	1777	-	-	PREDICTED: transcription factor bHLH112 [Solanum lycopersicum]
Solyc02g079770.3	492.543	500.962	882.775	871.115	-0.819896	9.34e-05	0.000655738	-	SL3.0ch02	44782860	44785095	+	1284	-	-	PREDICTED: DAG protein, chloroplastic [Solanum lycopersicum]
Solyc02g079780.1	143.264	246.048	408.194	389.169	-1.03259	0.000572275	0.00329018	-	SL3.0ch02	44786083	44787060	+	978	-	-	PREDICTED: uncharacterized protein LOC101267957 [Solanum lycopersicum]
Solyc02g079870.3	362.303	273.756	168.66	177.343	0.877549	0.00204141	0.0100731	-	SL3.0ch02	44830130	44831945	+	1582	-	-	PREDICTED: uncharacterized protein LOC101267080 [Solanum lycopersicum]
Solyc02g079895.1	126.688	91.9908	0	0	9.43522	5.67e-10	9.58e-09	-	SL3.0ch02	44846743	44847132	-	291	-	-	PREDICTED: alpha-farnesene synthase-like [Solanum tuberosum]
Solyc02g079920.3	252.192	120.807	65.4904	69.7877	1.46157	0.000320183	0.00197201	-	SL3.0ch02	44867501	44869476	-	1522	-	-	PREDICTED: uncharacterized protein LOC101266475 [Solanum lycopersicum]
Solyc02g079930.3	570.687	473.254	995.813	702.803	-0.702256	0.00397631	0.0178208	-	SL3.0ch02	44872357	44876118	-	1398	-	-	phosphosulfolactate synthase-related protein [Solanum lycopersicum]>gi|54639895|gb|AAV36519.1| phosphosulfolactate synthase-related protein [Solanum lycopersicum]>gi|54639897|gb|AAV36520.1| phosphosulfolactate synthase-related protein [Solanum lycopersicum]
Solyc02g080130.3	2855.8	2581.28	1194.98	1206.1	1.17908	2.05e-10	3.65e-09	-	SL3.0ch02	44994562	44999251	+	1504	-	-	PREDICTED: chaperone protein dnaJ 50 [Solanum lycopersicum]
Solyc02g080360.1	39.0719	50.9829	185.706	197.048	-2.08564	2.63e-08	3.54e-07	-	SL3.0ch02	45159441	45159845	+	405	-	-	PREDICTED: uncharacterized protein LOC101257231 [Solanum lycopersicum]
Solyc02g080440.3	1007.58	917.691	733.851	579.648	0.551958	0.0116557	0.0439929	-	SL3.0ch02	45209202	45213900	+	1897	-	-	PREDICTED: UPF0051 protein ABCI8, chloroplastic [Solanum lycopersicum]
Solyc02g080450.1	53.2799	67.6077	187.5	229.889	-1.78666	5.42e-07	5.97e-06	-	SL3.0ch02	45217437	45217784	+	348	-	-	PREDICTED: uncharacterized protein LOC102593137 [Solanum tuberosum]
Solyc02g080490.3	937.726	783.584	1675.84	1325.97	-0.802378	0.000190287	0.00124101	-	SL3.0ch02	45241213	45253784	-	3867	-	-	hypothetical protein JCGZ_21227 [Jatropha curcas]
Solyc02g080510.1	1639.84	1991.66	2777.51	2387.56	-0.507986	0.0102803	0.0397138	-	SL3.0ch02	45272134	45272754	-	621	-	-	PREDICTED: uncharacterized protein LOC101253959 [Solanum lycopersicum]
Solyc02g080530.3	11800.9	14964.6	36427.9	29891.3	-1.30902	2.31e-11	4.63e-10	-	SL3.0ch02	45294816	45296528	-	1404	-	-	PREDICTED: peroxidase 42-like [Solanum lycopersicum]
Solyc02g080550.1	937.726	741.468	523.026	456.494	0.777618	0.000638543	0.00362993	-	SL3.0ch02	45306367	45306675	-	309	-	-	PREDICTED: uncharacterized protein LOC104645799 [Solanum lycopersicum]
Solyc02g080860.2	28.416	23.2748	1.79426	0	4.89492	0.000333806	0.00204418	-	SL3.0ch02	45516186	45524480	-	7094	-	-	PREDICTED: probable F-box protein At4g22030 [Solanum lycopersicum]
Solyc02g080920.2	1805.6	1167.06	36.7823	61.5774	4.91181	2.8e-61	6.34e-59	-	SL3.0ch02	45573595	45573993	-	399	-	-	PREDICTED: uncharacterized protein LOC102600685 [Solanum tuberosum]
Solyc02g080950.2	91.1678	65.391	21.5311	24.631	1.75983	0.000722975	0.00405335	-	SL3.0ch02	45583054	45590043	+	3012	-	-	PREDICTED: pentatricopeptide repeat-containing protein At4g04370 [Solanum lycopersicum]>gi|723673781|ref|XP_010316575.1| PREDICTED: pentatricopeptide repeat-containing protein At4g04370 [Solanum lycopersicum]
Solyc02g081150.1	963.774	795.776	421.65	342.37	1.20386	1.96e-07	2.32e-06	-	SL3.0ch02	45767095	45768144	-	1050	-	-	PREDICTED: uncharacterized protein LOC101244145 [Solanum lycopersicum]
Solyc02g081190.3	3975.87	5161.46	9486.24	8700.47	-0.992941	2.81e-07	3.24e-06	-	SL3.0ch02	45806081	45807784	+	1295	-	-	1-aminocyclopropane-1-carboxylate oxidase [Solanum lycopersicum]>gi|3986119|dbj|BAA34924.1| 1-aminocyclopropane-1-carboxylate oxidase [Solanum lycopersicum]
Solyc02g081210.3	667.775	683.835	293.361	262.73	1.28174	2.31e-08	3.14e-07	-	SL3.0ch02	45815109	45818193	+	1474	-	-	PREDICTED: expansin-A13-like [Solanum lycopersicum]
Solyc02g081420.3	100.64	94.2074	229.665	212.647	-1.18286	0.000205416	0.00132904	-	SL3.0ch02	45950513	45956961	-	3941	-	-	PREDICTED: uncharacterized protein LOC101252144 [Solanum lycopersicum]
Solyc02g081445.1	174.048	175.115	270.933	358.791	-0.851444	0.00296126	0.01386	-	SL3.0ch02	45967220	45969607	-	246	-	-	PREDICTED: protein YLS9 [Solanum lycopersicum]
Solyc02g081580.3	3083.13	3010.2	2408.79	1840.75	0.520094	0.00902417	0.0355086	-	SL3.0ch02	46029722	46032395	-	1021	-	-	PREDICTED: uncharacterized protein LOC101260596 [Solanum lycopersicum]
Solyc02g081600.3	107.744	147.407	343.6	281.614	-1.29118	2.17e-05	0.000177406	-	SL3.0ch02	46047538	46049959	+	1301	-	-	PREDICTED: zinc transporter 3-like [Solanum lycopersicum]
Solyc02g081690.1	401.375	240.506	817.284	744.676	-1.28408	1.57e-06	1.59e-05	-	SL3.0ch02	46106945	46108390	+	1446	-	-	PREDICTED: anthocyanidin 3-O-glucosyltransferase 2-like [Solanum lycopersicum]
Solyc02g081830.3	125.504	116.374	12.5598	13.1365	3.2338	7.19e-11	1.36e-09	-	SL3.0ch02	46179232	46182651	-	1491	-	-	PREDICTED: haloacid dehalogenase-like hydrolase domain-containing protein 3 isoform X1 [Solanum lycopersicum]
Solyc02g081910.2	310.207	273.756	662.081	503.292	-0.996772	7.18e-05	0.000518204	-	SL3.0ch02	46225612	46237051	-	4730	-	-	PREDICTED: uncharacterized protein LOC101248941 isoform X1 [Solanum lycopersicum]
Solyc02g081990.3	5.91999	4.43329	53.8277	50.904	-3.34226	1.61e-05	0.000135195	-	SL3.0ch02	46297275	46299076	+	1713	-	-	PREDICTED: probable pectinesterase/pectinesterase inhibitor 46 [Solanum lycopersicum]
Solyc02g082020.3	1310.69	1251.3	1854.36	1766.86	-0.499231	0.00774849	0.0311622	-	SL3.0ch02	46308505	46311352	-	1661	-	-	PREDICTED: uncharacterized protein LOC101249230 [Solanum lycopersicum]
Solyc02g082050.3	50.9119	28.8164	137.261	100.166	-1.57694	0.000561938	0.00323416	-	SL3.0ch02	46345353	46351461	+	4276	-	-	PREDICTED: TMV resistance protein N-like [Solanum lycopersicum]
Solyc02g082060.2	459.391	459.954	299.641	231.531	0.792274	0.00183215	0.00917153	-	SL3.0ch02	46351739	46352380	-	642	-	-	PREDICTED: deSI-like protein At4g17486 [Solanum lycopersicum]
Solyc02g082080.1	2519.55	2083.65	1210.23	1223.34	0.919427	2.32e-06	2.28e-05	-	SL3.0ch02	46359990	46360439	-	450	-	-	PREDICTED: copper transporter 5 [Solanum lycopersicum]
Solyc02g082090.3	0	0	25.1196	54.1881	-7.55767	4.29e-06	4.03e-05	-	SL3.0ch02	46368361	46370634	-	1266	-	-	PREDICTED: peroxidase 7 [Solanum lycopersicum]
Solyc02g082100.3	94.7198	114.157	192.883	182.269	-0.843773	0.0104282	0.0401787	-	SL3.0ch02	46374724	46381554	+	4949	-	-	PREDICTED: uncharacterized protein LOC101246588 isoform X2 [Solanum lycopersicum]
Solyc02g082120.3	34.3359	21.0581	74.4617	98.5238	-1.647	0.00127727	0.00667087	-	SL3.0ch02	46397065	46399786	+	1992	-	-	PREDICTED: uncharacterized protein LOC101246304 [Solanum lycopersicum]
Solyc02g082140.3	1273.98	2011.61	3601.07	3086.26	-1.02494	1.01e-05	8.82e-05	-	SL3.0ch02	46414977	46417762	+	1895	-	-	PREDICTED: uncharacterized protein LOC101245716 [Solanum lycopersicum]
Solyc02g082240.1	88.7999	94.2074	410.885	494.261	-2.30618	4.2e-16	1.35e-14	-	SL3.0ch02	46494870	46495307	+	438	-	-	unnamed protein product [Coffea canephora]
Solyc02g082260.3	26702.7	19842.3	5314.59	4271.01	2.27973	1.98e-28	1.26e-26	-	SL3.0ch02	46498898	46508848	-	5063	-	-	3-hydroxy-3-methylglutaryl-coenzyme A reductase 1 [Solanum lycopersicum]
Solyc02g082290.3	62.7519	62.0661	21.5311	18.8837	1.62794	0.00344845	0.0157743	-	SL3.0ch02	46551457	46564464	+	4494	-	-	PREDICTED: MORC family CW-type zinc finger protein 2-like [Solanum lycopersicum]
Solyc02g082420.3	3428.86	3076.7	886.363	665.857	2.06777	2.07e-23	1.09e-21	-	SL3.0ch02	46667178	46667759	-	582	-	-	PREDICTED: RING-H2 finger protein ATL8-like [Solanum lycopersicum]
Solyc02g082450.3	374.143	211.69	62.799	57.4722	2.28389	1.9e-10	3.4e-09	-	SL3.0ch02	46701957	46706268	+	1614	-	-	PREDICTED: uncharacterized transporter C5D6.04-like [Solanum lycopersicum]
Solyc02g082490.3	28.416	54.3078	226.076	206.079	-2.3802	1.32e-09	2.12e-08	-	SL3.0ch02	46744670	46748627	+	2117	-	-	PREDICTED: probable protein phosphatase 2C 47 [Solanum lycopersicum]
Solyc02g082520.2	26.048	14.4082	2.69139	1.64206	3.22868	0.00545933	0.0233018	-	SL3.0ch02	46756163	46757422	+	1260	-	-	PREDICTED: proton-coupled amino acid transporter 3-like [Solanum tuberosum]
Solyc02g082740.1	42.6239	65.391	156.1	198.69	-1.71367	1e-05	8.77e-05	-	SL3.0ch02	46945745	46946317	+	573	-	-	PREDICTED: dirigent protein 19-like [Vitis vinifera]
Solyc02g082870.3	107.744	93.0991	793.959	534.492	-2.72603	2.13e-21	1.01e-19	-	SL3.0ch02	47074724	47084881	+	3557	-	-	PREDICTED: probable acyl-activating enzyme 1, peroxisomal [Solanum lycopersicum]
Solyc02g082890.1	23.68	12.1916	0.897129	0.821032	4.38406	0.00284411	0.0133701	-	SL3.0ch02	47085302	47086078	-	777	-	-	PREDICTED: RING-H2 finger protein ATL81-like [Solanum lycopersicum]
Solyc02g082910.3	2098.04	1963.95	394.737	435.147	2.29083	5.4e-31	3.92e-29	-	SL3.0ch02	47096706	47101398	-	2105	-	-	PREDICTED: probable acyl-activating enzyme 1, peroxisomal [Solanum lycopersicum]
Solyc02g082920.3	6314.26	6931.45	291.567	105.913	5.05908	5.44e-14	1.44e-12	-	SL3.0ch02	47106241	47107335	+	961	-	-	acidic 26 kDa endochitinase precursor [Solanum lycopersicum]>gi|544007|sp|Q05539.1|CHIA_SOLLC RecName: Full=Acidic 26 kDa endochitinase; Flags: Precursor>gi|19189|emb|CAA78846.1| chitinase [Solanum lycopersicum]
Solyc02g082970.1	192.992	152.949	311.304	303.782	-0.831115	0.00320183	0.0148024	-	SL3.0ch02	47124047	47125456	+	1410	-	-	PREDICTED: pentatricopeptide repeat-containing protein At2g17670 [Solanum lycopersicum]
Solyc02g083110.1	229.696	349.122	712.32	565.691	-1.14135	2.24e-05	0.000182918	-	SL3.0ch02	47185094	47186524	-	1431	-	-	PREDICTED: uncharacterized protein LOC101250947 [Solanum lycopersicum]
Solyc02g083250.3	10291.3	9082.71	1794.26	1473.75	2.56781	5.25e-42	6.08e-40	-	SL3.0ch02	47261666	47262971	-	1072	-	-	PREDICTED: ganglioside-induced differentiation-associated protein 2 [Solanum lycopersicum]
Solyc02g083270.3	1579.45	1421.98	956.339	767.665	0.800129	0.000118763	0.000812245	-	SL3.0ch02	47272980	47278396	-	2203	-	-	vitamin K epoxide reductase [Solanum lycopersicum]
Solyc02g083360.1	214.304	241.614	377.691	413.8	-0.795575	0.00196941	0.00975799	-	SL3.0ch02	47358718	47359098	+	381	-	-	PREDICTED: uncharacterized protein LOC101245715 [Solanum lycopersicum]
Solyc02g083390.3	2056.6	1859.77	1257.77	1061.59	0.755923	0.000126394	0.000860102	-	SL3.0ch02	47367405	47371264	+	1312	-	-	PREDICTED: probable prolyl 4-hydroxylase 10 [Solanum lycopersicum]
Solyc02g083500.3	131.424	190.632	498.804	479.483	-1.60129	5.7e-09	8.38e-08	-	SL3.0ch02	47427386	47434232	+	2299	-	-	PREDICTED: peroxidase 64-like isoform X1 [Solanum lycopersicum]
Solyc02g083520.2	15.392	14.4082	46.6507	45.1567	-1.6237	0.0126042	0.0469295	-	SL3.0ch02	47443140	47444064	+	693	-	-	self-pruning G-box protein [Solanum lycopersicum]>gi|119552395|gb|ABL84199.1| self-pruning G-box protein [Solanum lycopersicum]
Solyc02g083580.3	3959.29	3303.91	2514.65	2154.39	0.637505	0.000992223	0.00534944	-	SL3.0ch02	47487024	47498338	-	3719	-	-	3-dehydroquinate synthase, chloroplastic [Solanum lycopersicum]>gi|75158389|sp|Q8RU74.1|DHQS_SOLLC RecName: Full=3-dehydroquinate synthase, chloroplastic; Flags: Precursor>gi|18654278|gb|AAL77575.1|L46847_1 dehydroquinate synthase [Solanum lycopersicum]
Solyc02g083600.3	81.6959	53.1995	10.7655	9.85238	2.70982	1.25e-05	0.000106641	-	SL3.0ch02	47502946	47512152	+	4440	-	-	PREDICTED: cell cycle checkpoint protein RAD17 isoform X1 [Solanum lycopersicum]
Solyc02g083690.2	58.0159	43.2246	4.48564	10.6734	2.72888	0.000159007	0.00105628	-	SL3.0ch02	47551168	47553804	-	1720	-	-	PREDICTED: uncharacterized protein LOC101263663 [Solanum lycopersicum]
Solyc02g083835.1	5859.61	4521.96	2121.71	1511.52	1.51486	6.84e-12	1.45e-10	-	SL3.0ch02	47660672	47661223	-	552	-	-	PREDICTED: chaperone protein dnaJ 11, chloroplastic [Solanum lycopersicum]
Solyc02g083840.1	869.055	647.261	4.48564	1.64206	7.9776	8.23e-40	8.97e-38	-	SL3.0ch02	47661365	47661520	+	156	-	-	--
Solyc02g083860.3	24.864	23.2748	188.397	100.166	-2.58289	7.69e-08	9.7e-07	-	SL3.0ch02	47677185	47679181	-	1311	-	-	PREDICTED: naringenin,2-oxoglutarate 3-dioxygenase [Solanum lycopersicum]
Solyc02g083870.3	20.128	15.5165	68.1818	110.018	-2.32528	2.28e-05	0.000185301	-	SL3.0ch02	47687892	47688642	+	583	-	-	PREDICTED: gibberellin-regulated protein 11-like [Solanum lycopersicum]
Solyc02g083990.3	1047.84	1068.42	1793.36	1573.92	-0.669918	0.000557058	0.00320788	-	SL3.0ch02	47772357	47776713	+	1553	-	-	PREDICTED: uncharacterized protein LOC101257129 [Solanum lycopersicum]
Solyc02g084030.3	385.983	376.83	642.344	546.807	-0.640298	0.0056083	0.0238397	-	SL3.0ch02	47801913	47806981	+	1440	-	-	PREDICTED: peptide methionine sulfoxide reductase A5 [Solanum lycopersicum]>gi|344227187|gb|AEN03273.1| methionine sulfoxide reductase A5 [Solanum lycopersicum]
Solyc02g084160.2	21.312	8.86658	0.897129	1.64206	3.5588	0.0116609	0.0440044	-	SL3.0ch02	47899645	47903907	-	1458	-	-	PREDICTED: zinc finger CCCH domain-containing protein 45-like [Solanum tuberosum]
Solyc02g084163.1	44.9919	44.3329	7.17703	9.85238	2.38738	0.000777294	0.00431813	-	SL3.0ch02	47903938	47908003	-	846	-	-	PREDICTED: uncharacterized protein LOC104645757 [Solanum lycopersicum]
Solyc02g084167.1	97.0878	58.7411	7.17703	13.1365	2.931	1.87e-06	1.87e-05	-	SL3.0ch02	47913054	47923766	-	1050	-	-	PREDICTED: uncharacterized protein LOC104645760 [Solanum lycopersicum]
Solyc02g084240.3	28117.6	17578	3248.5	2836.66	2.90871	1.1e-37	1.09e-35	-	SL3.0ch02	47952694	47953856	+	1032	-	-	PREDICTED: histone H1-like [Solanum tuberosum]
Solyc02g084310.2	20.128	17.7332	0.897129	1.64206	3.88676	0.00290746	0.0136427	-	SL3.0ch02	47999243	48001308	+	228	-	-	PREDICTED: CTP synthase-like [Nicotiana sylvestris]
Solyc02g084370.1	53.2799	83.1242	190.191	207.721	-1.54226	2.1e-05	0.000172449	-	SL3.0ch02	48037322	48040705	-	3384	-	-	PREDICTED: probable LRR receptor-like serine/threonine-protein kinase At4g36180 [Solanum lycopersicum]
Solyc02g084390.3	268.768	309.222	1092.7	948.292	-1.81948	5.46e-16	1.73e-14	-	SL3.0ch02	48061851	48067184	-	3527	-	-	PREDICTED: kinesin-like protein NACK2 [Solanum lycopersicum]
Solyc02g084400.3	44.9919	56.5245	150.718	117.408	-1.39909	0.000579899	0.00332625	-	SL3.0ch02	48070653	48076994	-	3708	-	-	PREDICTED: probable serine/threonine-protein kinase abkC [Solanum lycopersicum]
Solyc02g084500.2	1509.6	1479.61	1150.12	981.954	0.487704	0.0134192	0.0494489	-	SL3.0ch02	48226805	48232881	-	886	-	-	PREDICTED: UPF0183 protein At3g51130 [Solanum lycopersicum]
Solyc02g084610.1	301.92	396.78	1182.42	1078.84	-1.69347	8.91e-14	2.3e-12	-	SL3.0ch02	48334153	48335400	-	1248	-	-	PREDICTED: probable LRR receptor-like serine/threonine-protein kinase At4g36180 [Solanum lycopersicum]
Solyc02g084630.3	1206.49	964.241	374.103	353.865	1.57617	1.23e-12	2.85e-11	-	SL3.0ch02	48350795	48354660	-	1186	-	-	PREDICTED: floral homeotic protein DEFICIENS isoform X2 [Solanum lycopersicum]
Solyc02g084720.3	1153.21	1335.53	4618.42	3710.24	-1.74242	2.03e-18	7.93e-17	-	SL3.0ch02	48453819	48462070	-	4979	-	-	TBG6 protein precursor [Solanum lycopersicum]>gi|7939625|gb|AAF70825.1|AF154424_1 putative beta-galactosidase [Solanum lycopersicum]
Solyc02g084740.3	470.047	625.094	2032	1917.93	-1.85005	3.9e-18	1.49e-16	-	SL3.0ch02	48479752	48485938	-	2001	-	-	PREDICTED: 3-epi-6-deoxocathasterone 23-monooxygenase [Solanum lycopersicum]>gi|723672418|ref|XP_010316393.1| PREDICTED: 3-epi-6-deoxocathasterone 23-monooxygenase [Solanum lycopersicum]
Solyc02g084800.3	502.015	465.496	1198.56	1317.76	-1.37927	2.42e-11	4.85e-10	-	SL3.0ch02	48512300	48531783	-	2715	-	-	PREDICTED: peroxidase 72-like [Solanum lycopersicum]
Solyc02g084850.3	9155.86	13053.8	7334.03	5054.27	0.842307	0.000276363	0.00172984	-	SL3.0ch02	48563116	48564178	-	845	-	-	--
Solyc02g084860.1	3.55199	6.64994	15.2512	62.3984	-2.92463	0.00181379	0.00909306	-	SL3.0ch02	48568822	48569256	-	435	-	-	PREDICTED: ocs element-binding factor 1-like [Solanum lycopersicum]>gi|565347291|ref|XP_006340665.1| PREDICTED: ocs element-binding factor 1-like [Solanum tuberosum]
Solyc02g084880.3	576.607	575.22	1006.58	954.039	-0.767314	0.000191726	0.00124879	-	SL3.0ch02	48582062	48587621	+	3178	-	-	PREDICTED: transcription factor bHLH110-like [Solanum lycopersicum]
Solyc02g084920.3	6919.28	5834.21	4843.6	3916.32	0.541936	0.00525104	0.0225041	-	SL3.0ch02	48607717	48616195	-	1624	-	-	PREDICTED: proteasome subunit beta type-1 [Solanum lycopersicum]
Solyc02g084960.1	588.447	433.354	159.689	143.681	1.752	1.03e-10	1.92e-09	-	SL3.0ch02	48631805	48632554	-	750	-	-	PREDICTED: uncharacterized protein LOC104645741 [Solanum lycopersicum]
Solyc02g085080.3	111.296	140.757	296.052	234.815	-1.07305	0.000544602	0.00314327	-	SL3.0ch02	48723612	48726524	+	1962	-	-	PREDICTED: transmembrane protein 53 [Solanum lycopersicum]
Solyc02g085100.3	126.688	136.324	248.505	213.468	-0.811933	0.00775906	0.031193	-	SL3.0ch02	48728920	48733232	-	1254	-	-	PREDICTED: putative glucose-6-phosphate 1-epimerase [Solanum lycopersicum]
Solyc02g085180.3	689.087	579.653	1823.86	1541.9	-1.40774	1.76e-11	3.58e-10	-	SL3.0ch02	48793530	48798997	-	4135	-	-	alpha/beta fold family protein [Solanum lycopersicum]
Solyc02g085230.3	428.607	383.48	1238.04	1100.18	-1.5259	8.42e-13	1.98e-11	-	SL3.0ch02	48831603	48844442	-	3864	-	-	PREDICTED: nucleolar protein 6 [Solanum lycopersicum]
Solyc02g085370.3	220.224	154.057	43.9593	45.1567	2.06933	5.42e-08	6.97e-07	-	SL3.0ch02	48936857	48943223	-	4460	-	-	PREDICTED: uncharacterized protein LOC101256053 [Solanum lycopersicum]
Solyc02g085390.3	136.16	174.007	296.95	265.193	-0.856626	0.00349792	0.0159755	-	SL3.0ch02	48947827	48955689	-	2722	-	-	PREDICTED: ATP-dependent DNA helicase DDM1-like [Solanum lycopersicum]
Solyc02g085400.3	607.391	678.294	354.366	414.621	0.741256	0.00127437	0.00665743	-	SL3.0ch02	48956870	48960012	-	1864	-	-	PREDICTED: uncharacterized protein LOC101255155 [Solanum lycopersicum]
Solyc02g085430.3	2.368	3.32497	52.9306	42.6937	-4.06416	9.35e-06	8.2e-05	-	SL3.0ch02	48970744	48975421	-	3209	-	-	PREDICTED: proline-rich receptor-like protein kinase PERK5 isoform X2 [Solanum lycopersicum]
Solyc02g085650.3	175.232	185.09	333.732	304.603	-0.824575	0.00246635	0.0118684	-	SL3.0ch02	49121157	49122374	+	1218	-	-	PREDICTED: pentatricopeptide repeat-containing protein At4g36680, mitochondrial-like [Solanum lycopersicum]
Solyc02g085800.1	760.127	666.102	0.897129	0	10.6986	1.5e-13	3.8e-12	-	SL3.0ch02	49214230	49215261	+	1032	-	PREDICTED: probable carboxylesterase 17 [Solanum lycopersicum]	PREDICTED: probable carboxylesterase 17 [Solanum lycopersicum]
Solyc02g085870.3	55.6479	95.3158	340.012	384.243	-2.25922	4.57e-12	9.94e-11	-	SL3.0ch02	49288588	49290622	+	1909	-	-	PREDICTED: 3-ketoacyl-CoA synthase 6 [Solanum lycopersicum]
Solyc02g085880.2	10.656	13.2999	66.3875	44.3357	-2.2053	0.000788284	0.00437616	-	SL3.0ch02	49305404	49307482	+	1544	-	-	cytokinin hydroxylase-like [Solanum lycopersicum]>gi|723668655|ref|XP_010315862.1| PREDICTED: cytokinin hydroxylase-like isoform X1 [Solanum lycopersicum]>gi|383212260|dbj|BAM09000.1| cytokinin hydroxylase-like [Solanum lycopersicum]
Solyc02g085910.3	15815.8	12259.2	1435.41	1193.78	3.41677	1.99e-65	5.14e-63	-	SL3.0ch02	49328482	49329623	-	1054	-	-	PREDICTED: LOB domain-containing protein 40 [Solanum lycopersicum]
Solyc02g086170.3	481.887	392.346	277.213	220.037	0.814414	0.00197271	0.00977197	-	SL3.0ch02	49556601	49560834	-	1849	-	-	PREDICTED: uncharacterized protein LOC101265390 [Solanum lycopersicum]
Solyc02g086180.3	708.031	1308.93	1633.67	1553.39	-0.659535	0.0118961	0.044685	-	SL3.0ch02	49563327	49565967	+	1347	-	-	PREDICTED: delta(7)-sterol-C5(6)-desaturase [Solanum lycopersicum]
Solyc02g086210.3	477.151	348.013	151.615	202.795	1.21764	2.35e-05	0.000190346	-	SL3.0ch02	49573308	49584387	-	10576	-	-	PREDICTED: probable receptor-like protein kinase At1g67000 [Solanum lycopersicum]
Solyc02g086430.3	62.7519	58.7411	191.986	252.878	-1.87358	1e-07	1.24e-06	-	SL3.0ch02	49733451	49736510	+	1858	-	-	PREDICTED: zinc finger CCCH domain-containing protein 14 [Solanum lycopersicum]
Solyc02g086670.3	7314.74	5639.15	2334.33	1835.01	1.63559	3.72e-15	1.09e-13	-	SL3.0ch02	49957509	49964742	-	1809	-	-	PREDICTED: shaggy-related protein kinase epsilon [Solanum lycopersicum]>gi|723671737|ref|XP_010316289.1| PREDICTED: shaggy-related protein kinase epsilon [Solanum lycopersicum]
Solyc02g086700.3	26.048	54.3078	130.084	400.663	-2.72266	0.00270838	0.0128178	-	SL3.0ch02	49984773	49986805	-	1326	-	-	PREDICTED: glucan endo-1,3-beta-glucosidase, acidic isoform PR-N-like [Solanum lycopersicum]
Solyc02g086760.1	27.232	38.7913	107.655	133.828	-1.86886	3.11e-05	0.00024382	-	SL3.0ch02	50009214	50009882	-	669	-	-	PREDICTED: uncharacterized protein LOC104645718 [Solanum lycopersicum]
Solyc02g086800.3	471.231	557.486	782.296	735.644	-0.560796	0.0107564	0.041217	-	SL3.0ch02	50051992	50061116	+	4673	-	-	PREDICTED: putative phospholipid-transporting ATPase 8 [Solanum lycopersicum]
Solyc02g086810.1	2787.13	2286.47	612.739	564.87	2.10723	1.01e-25	5.81e-24	-	SL3.0ch02	50064092	50064913	+	822	-	-	PREDICTED: uncharacterized protein LOC101250946 [Solanum lycopersicum]
Solyc02g086900.3	21.312	34.358	114.832	116.587	-2.0518	1.07e-05	9.27e-05	-	SL3.0ch02	50129984	50136815	+	1816	-	-	PREDICTED: deoxynucleoside triphosphate triphosphohydrolase SAMHD1 homolog [Solanum lycopersicum]
Solyc02g086990.3	67.4879	68.716	247.608	210.184	-1.74839	2.02e-07	2.39e-06	-	SL3.0ch02	50182740	50187796	-	2768	-	-	PREDICTED: putative cyclic nucleotide-gated ion channel 18 [Solanum lycopersicum]
Solyc02g087120.3	18.944	15.5165	47.5478	58.2933	-1.62109	0.00830888	0.0331412	-	SL3.0ch02	50260224	50265081	-	3699	-	-	PREDICTED: protein ALTERED XYLOGLUCAN 4-like [Solanum lycopersicum]
Solyc02g087190.1	529.247	573.003	969.796	1077.19	-0.893009	2e-05	0.000164832	-	SL3.0ch02	50302821	50303807	+	987	-	-	PREDICTED: peroxidase 63 [Solanum lycopersicum]
Solyc02g087230.3	286.528	343.58	1012.86	721.687	-1.46001	4.9e-09	7.28e-08	-	SL3.0ch02	50318067	50324434	-	1950	-	-	PREDICTED: ferredoxin-thioredoxin reductase catalytic chain, chloroplastic [Solanum lycopersicum]
Solyc02g087340.3	4399.74	4533.04	2786.48	2503.33	0.755977	2.36e-05	0.000191056	-	SL3.0ch02	50409120	50414904	+	4071	-	-	PREDICTED: probable galacturonosyltransferase-like 10 [Solanum lycopersicum]
Solyc02g087440.3	13.024	23.2748	81.6387	91.9556	-2.25303	3.31e-05	0.000258037	-	SL3.0ch02	50523806	50524886	-	780	-	-	PREDICTED: uncharacterized protein LOC101249328 [Solanum lycopersicum]
Solyc02g087450.3	75.7759	60.9578	131.878	168.312	-1.13637	0.00265089	0.0125931	-	SL3.0ch02	50526441	50530862	-	2973	-	-	PREDICTED: uncharacterized protein LOC101263070 [Solanum lycopersicum]
Solyc02g087500.2	99.4558	62.0661	0	0	8.99783	6.21e-09	9.05e-08	-	SL3.0ch02	50557299	50562671	-	2417	-	-	PREDICTED: glycerol-3-phosphate 2-O-acyltransferase 6-like [Solanum lycopersicum]
Solyc02g087780.3	8716.59	7787.08	2223.08	2029.59	1.9564	1.11e-27	6.98e-26	-	SL3.0ch02	50689169	50717686	+	5615	-	-	PREDICTED: protein IQ-DOMAIN 31-like [Solanum lycopersicum]>gi|723671465|ref|XP_010316259.1| PREDICTED: protein IQ-DOMAIN 31-like [Solanum lycopersicum]
Solyc02g087840.3	41.4399	54.3078	295.155	319.381	-2.67998	1.14e-15	3.48e-14	-	SL3.0ch02	50733480	50737235	-	2343	-	-	PREDICTED: homeobox-leucine zipper protein ATHB-13-like [Solanum lycopersicum]
Solyc02g087880.3	201.28	216.123	453.947	484.409	-1.16854	3.08e-06	2.97e-05	-	SL3.0ch02	50789257	50792694	+	3151	-	-	PREDICTED: tubulin alpha chain-like [Nicotiana tomentosiformis]>gi|698475879|ref|XP_009785294.1| PREDICTED: tubulin alpha chain-like [Nicotiana sylvestris]
Solyc02g087950.3	72.2239	128.565	219.797	257.804	-1.24804	0.000371244	0.00224643	-	SL3.0ch02	50816603	50824919	-	7154	-	-	PREDICTED: uncharacterized protein LOC101253548 isoform X1 [Solanum lycopersicum]
Solyc02g088070.3	176.416	96.4241	2.69139	8.21032	4.62506	9.22e-14	2.38e-12	-	SL3.0ch02	50904170	50908650	+	2994	-	-	PREDICTED: cyclic dof factor 3-like [Solanum lycopersicum]
Solyc02g088090.1	185.888	275.972	893.54	1195.42	-2.17619	8.53e-17	2.94e-15	-	SL3.0ch02	50916677	50917222	+	546	-	-	PREDICTED: probable calcium-binding protein CML30 [Solanum lycopersicum]
Solyc02g088167.1	1301.21	731.493	34.0909	20.5258	5.22452	5e-52	8.09e-50	-	SL3.0ch02	50961769	50965190	+	3207	-	-	PREDICTED: pentatricopeptide repeat-containing protein At5g15300 [Solanum lycopersicum]
Solyc02g088260.3	1318.97	1228.02	2248.2	1610.86	-0.599312	0.00552789	0.023547	-	SL3.0ch02	51048390	51051988	-	1414	-	-	PREDICTED: uncharacterized protein At5g39570 [Solanum lycopersicum]
Solyc02g088340.3	240.352	192.848	426.136	462.241	-1.03712	6.37e-05	0.000466789	-	SL3.0ch02	51097466	51104102	-	2381	-	-	PREDICTED: probable serine/threonine-protein kinase At1g54610 [Solanum lycopersicum]
Solyc02g088690.3	4281.34	4600.65	6985.04	7188.95	-0.67427	0.000100111	0.000697085	-	SL3.0ch02	51317208	51319965	-	1641	-	-	PREDICTED: UDP-glucose 6-dehydrogenase 2 [Solanum lycopersicum]
Solyc02g088730.2	1169.79	1103.89	641.447	532.029	0.954579	6.04e-06	5.49e-05	-	SL3.0ch02	51350740	51353290	-	1414	-	-	PREDICTED: F-box protein At5g39250 [Solanum lycopersicum]
Solyc02g088800.2	1015.87	1123.84	1988.93	1650.27	-0.765931	0.000136039	0.000917467	-	SL3.0ch02	51405301	51408270	-	2772	-	-	PREDICTED: exocyst complex component EXO70B1 [Solanum lycopersicum]
Solyc02g088820.3	86.4319	111.941	482.655	419.547	-2.18338	2.02e-14	5.53e-13	-	SL3.0ch02	51412047	51417740	-	2153	-	-	PREDICTED: serine carboxypeptidase-like 25 [Solanum lycopersicum]
Solyc02g088910.3	1282.27	1341.07	822.667	766.844	0.723002	0.00024034	0.00152974	-	SL3.0ch02	51470248	51473300	-	1713	-	-	PREDICTED: ninja-family protein AFP3 [Solanum lycopersicum]
Solyc02g089090.3	762.495	888.875	1478.47	1288.2	-0.744105	0.000295961	0.00183566	-	SL3.0ch02	51627651	51630499	+	2700	-	-	PREDICTED: receptor-like protein kinase FERONIA [Solanum lycopersicum]
Solyc02g089150.3	82.8799	82.0159	22.4282	36.9464	1.47008	0.00329732	0.015199	-	SL3.0ch02	51658943	51661351	+	1635	-	-	PREDICTED: PI-PLC X domain-containing protein At5g67130 [Solanum lycopersicum]
Solyc02g089160.3	208.384	190.632	11.6627	35.3044	3.07648	1.55e-11	3.16e-10	-	SL3.0ch02	51681489	51684812	+	2160	-	-	PREDICTED: cytochrome P450 85A1-like [Solanum tuberosum]
Solyc02g089250.3	39.0719	18.8415	6.2799	4.92619	2.37028	0.00802471	0.0321083	-	SL3.0ch02	51753568	51756198	+	2068	-	-	PREDICTED: formin-2 [Solanum lycopersicum]
Solyc02g089350.3	98.2718	128.565	22.4282	36.9464	1.93046	3.49e-05	0.000270868	-	SL3.0ch02	51836312	51837194	+	549	-	-	protein GAST1 precursor [Solanum lycopersicum]>gi|121689|sp|P27057.1|GAST1_SOLLC RecName: Full=Protein GAST1; Flags: Precursor>gi|19247|emb|CAA44807.1| gast1 [Solanum lycopersicum]
Solyc02g089440.3	1215.97	1187.01	2328.95	2056.68	-0.8679	4.8e-06	4.45e-05	-	SL3.0ch02	51902316	51905242	+	2386	-	-	PREDICTED: probable galacturonosyltransferase 9 [Solanum lycopersicum]
Solyc02g089470.1	194.176	206.148	47.5478	111.66	1.32692	0.000987586	0.00532727	-	SL3.0ch02	51924008	51924313	-	306	-	-	PREDICTED: protein GLUTAMINE DUMPER 2-like [Solanum tuberosum]
Solyc02g089620.3	557.663	934.316	3486.24	3596.12	-2.24635	4.56e-21	2.1e-19	-	SL3.0ch02	52013726	52015927	-	1940	-	-	PREDICTED: proline dehydrogenase 2, mitochondrial [Solanum lycopersicum]
Solyc02g089630.3	23.68	45.4412	166.866	166.669	-2.26571	9.17e-08	1.14e-06	-	SL3.0ch02	52017396	52019762	-	1617	-	-	PREDICTED: proline dehydrogenase 2, mitochondrial-like [Solanum lycopersicum]
Solyc02g089730.1	187.072	268.214	526.615	489.335	-1.15666	1.34e-05	0.000114145	-	SL3.0ch02	52102438	52104546	+	2109	-	-	PREDICTED: endo-1,3(4)-beta-glucanase 1-like [Solanum lycopersicum]
Solyc02g089800.3	3308.09	3076.7	2326.25	2042.73	0.547405	0.00303211	0.0141397	-	SL3.0ch02	52134187	52141765	-	4215	-	-	PREDICTED: putative nuclear matrix constituent protein 1-like protein [Solanum lycopersicum]>gi|723670676|ref|XP_010316189.1| PREDICTED: putative nuclear matrix constituent protein 1-like protein [Solanum lycopersicum]
Solyc02g089920.2	40.2559	47.6579	92.4043	99.3448	-1.12428	0.0109704	0.0419056	-	SL3.0ch02	52221759	52227210	+	3648	-	-	PREDICTED: protein LYK5-like [Solanum lycopersicum]
Solyc02g089930.3	104.192	82.0159	38.5765	47.6198	1.10914	0.0135386	0.0497807	-	SL3.0ch02	52236797	52244999	-	2658	-	-	PREDICTED: protein DA1-related 1 [Solanum lycopersicum]>gi|723670626|ref|XP_010316180.1| PREDICTED: protein DA1-related 1 [Solanum lycopersicum]>gi|723670629|ref|XP_010316181.1| PREDICTED: protein DA1-related 1 [Solanum lycopersicum]>gi|723670632|ref|XP_010316182.1| PREDICTED: protein DA1-related 1 [Solanum lycopersicum]>gi|723670636|ref|XP_010316183.1| PREDICTED: protein DA1-related 1 [Solanum l…
Solyc02g089950.2	99.4558	155.165	348.983	316.097	-1.38306	7.07e-06	6.34e-05	-	SL3.0ch02	52273978	52278285	-	2246	-	-	PREDICTED: BTB/POZ domain-containing protein At3g50780 [Solanum lycopersicum]
Solyc02g089970.3	56.8319	70.9327	8.97129	21.3468	2.06856	0.000803825	0.00445515	-	SL3.0ch02	52281494	52293158	-	7023	-	-	PREDICTED: histone-lysine N-methyltransferase SUVR5 [Solanum lycopersicum]>gi|723670607|ref|XP_010316178.1| PREDICTED: histone-lysine N-methyltransferase SUVR5 [Solanum lycopersicum]>gi|723670613|ref|XP_010316179.1| PREDICTED: histone-lysine N-methyltransferase SUVR5 [Solanum lycopersicum]
Solyc02g089990.1	261.664	339.147	148.026	190.479	0.827342	0.00508637	0.0218905	-	SL3.0ch02	52314913	52315398	-	486	-	-	PREDICTED: uncharacterized protein LOC101260191 [Solanum lycopersicum]
Solyc02g090070.3	383.615	423.379	866.626	879.325	-1.11312	2.51e-07	2.92e-06	-	SL3.0ch02	52351344	52354260	-	2672	-	-	PREDICTED: BTB/POZ domain-containing protein At5g66560 [Solanum lycopersicum]
Solyc02g090210.3	177.6	101.966	1146.53	1105.11	-3.01247	2.11e-29	1.44e-27	-	SL3.0ch02	52472256	52474604	+	1659	-	-	PREDICTED: GDSL esterase/lipase At2g23540 [Solanum lycopersicum]
Solyc02g090310.1	201.28	369.072	436.005	632.194	-0.904493	0.00358617	0.0163054	-	SL3.0ch02	52525389	52526171	-	783	-	-	PREDICTED: dof zinc finger protein DOF1.7-like [Solanum lycopersicum]
Solyc02g090380.3	846.559	1045.15	1921.65	1858.82	-0.998543	6.62e-07	7.22e-06	-	SL3.0ch02	52570426	52578827	+	3396	-	-	PREDICTED: probable disease resistance protein At5g66900 [Solanum lycopersicum]
Solyc02g090430.3	16.576	27.7081	76.2559	52.546	-1.53573	0.00776821	0.0312168	-	SL3.0ch02	52627878	52632625	+	2453	-	-	PREDICTED: mitogen-activated protein kinase kinase kinase YODA isoform X2 [Solanum lycopersicum]
Solyc02g090440.3	144.448	121.916	37.6794	32.0202	1.93511	3.66e-06	3.49e-05	-	SL3.0ch02	52633725	52634231	+	392	-	-	hypothetical protein B456_007G053400 [Gossypium raimondii]
Solyc02g090450.3	674.879	517.587	55.622	51.725	3.47402	1.64e-33	1.36e-31	-	SL3.0ch02	52635417	52639670	+	3855	-	-	PREDICTED: peroxidase 10-like [Solanum lycopersicum]
Solyc02g090580.3	56.8319	72.041	402.811	399.842	-2.63688	2.54e-18	9.84e-17	-	SL3.0ch02	52761929	52766639	-	3385	-	-	PREDICTED: uncharacterized protein LOC101247483 isoform X1 [Solanum lycopersicum]
Solyc02g090600.1	162.208	207.256	94.1985	77.998	1.10304	0.00141936	0.00732845	-	SL3.0ch02	52788155	52788679	-	525	-	-	PREDICTED: uncharacterized protein LOC100854101 [Vitis vinifera]
Solyc02g090690.2	41.4399	42.1163	102.273	96.0607	-1.2468	0.00459374	0.0200714	-	SL3.0ch02	52861011	52865621	-	3099	-	-	PREDICTED: uncharacterized membrane protein At3g27390 [Solanum lycopersicum]
Solyc02g090770.1	190.624	217.231	32.2966	34.4833	2.61018	2.82e-12	6.33e-11	-	SL3.0ch02	52918019	52918630	-	612	-	-	PREDICTED: ethylene-responsive transcription factor ERF071-like [Solanum lycopersicum]
Solyc02g090950.1	4.73599	11.0832	95.9928	101.808	-3.63344	3.29e-09	5.03e-08	-	SL3.0ch02	53051094	53051762	+	669	-	-	PREDICTED: transcription factor HEC1 [Solanum lycopersicum]
Solyc02g090970.1	539.903	569.678	358.851	343.191	0.660627	0.00394013	0.017682	-	SL3.0ch02	53061908	53062990	+	1083	-	-	PREDICTED: mitogen-activated protein kinase kinase kinase NPK1-like [Solanum lycopersicum]
Solyc02g090980.1	562.399	490.987	123.804	107.555	2.18753	1.05e-16	3.58e-15	-	SL3.0ch02	53070222	53071289	+	1068	-	-	PREDICTED: mitogen-activated protein kinase kinase kinase NPK1-like [Solanum lycopersicum]
Solyc02g091000.3	241.536	329.172	432.416	491.798	-0.694848	0.00771008	0.0310445	-	SL3.0ch02	53084704	53086975	-	1608	-	-	PREDICTED: uncharacterized protein LOC101266178 [Solanum lycopersicum]
Solyc02g091100.3	3942.71	3091.11	2509.27	1968.83	0.651473	0.00182506	0.00914503	-	SL3.0ch02	53152518	53156307	-	2387	-	-	PREDICTED: 2-hydroxyacyl-CoA lyase [Solanum lycopersicum]
Solyc02g091240.1	86.4319	123.024	205.442	206.079	-0.972728	0.00350628	0.0160013	-	SL3.0ch02	53236827	53238185	-	1359	-	-	PREDICTED: uncharacterized transporter C5D6.04 [Solanum lycopersicum]
Solyc02g091250.1	372.959	555.27	72.6674	123.976	2.2367	6.59e-12	1.41e-10	-	SL3.0ch02	53248152	53248544	-	393	-	-	PREDICTED: uncharacterized protein LOC104645999 [Solanum lycopersicum]
Solyc02g091300.3	118.4	168.465	422.548	508.219	-1.69676	2.22e-09	3.48e-08	-	SL3.0ch02	53273549	53274620	+	868	-	-	PREDICTED: heavy metal-associated isoprenylated plant protein 26-like [Solanum lycopersicum]
Solyc02g091310.2	113.664	60.9578	36.7823	36.9464	1.24222	0.0119557	0.0448924	-	SL3.0ch02	53278485	53280920	+	2143	-	-	PREDICTED: uncharacterized protein LOC104645684 isoform X1 [Solanum lycopersicum]
Solyc02g091470.3	101.824	128.565	479.067	481.125	-2.05788	4.48e-14	1.19e-12	-	SL3.0ch02	53398654	53402149	+	2466	-	-	PREDICTED: pto-interacting protein 1 [Solanum lycopersicum]
Solyc02g091510.3	2264.99	2534.73	4807.71	3911.4	-0.861085	7.64e-06	6.82e-05	-	SL3.0ch02	53420304	53425653	-	2362	-	-	PREDICTED: GDP-L-galactose phosphorylase 2-like [Solanum lycopersicum]
Solyc02g091520.3	4448.28	3262.9	1314.29	996.733	1.7386	4.78e-15	1.38e-13	-	SL3.0ch02	53427742	53429331	-	707	-	-	PREDICTED: probable ADP-ribosylation factor GTPase-activating protein AGD11 [Solanum lycopersicum]
Solyc02g091580.3	2379.84	2539.17	4029	3200.38	-0.555371	0.00416515	0.0185043	-	SL3.0ch02	53470571	53480833	-	3752	-	-	PREDICTED: probable cytosolic oligopeptidase A [Solanum lycopersicum]
Solyc02g091670.1	1288.19	1406.46	998.504	867.01	0.530832	0.00811821	0.0324314	-	SL3.0ch02	53546284	53547096	-	813	-	-	PREDICTED: uncharacterized protein LOC101251835 [Solanum lycopersicum]
Solyc02g091700.3	4907.67	4432.18	1580.74	1576.38	1.56475	3.34e-18	1.29e-16	-	SL3.0ch02	53573900	53576603	-	1078	-	-	PREDICTED: uncharacterized protein At5g65660 [Solanum lycopersicum]
Solyc02g091720.2	2725.56	2172.31	1502.69	1183.11	0.866914	4.13e-05	0.000315125	-	SL3.0ch02	53600115	53607717	-	1848	-	-	PREDICTED: protein RMD5 homolog A [Solanum lycopersicum]>gi|723669783|ref|XP_010316053.1| PREDICTED: protein RMD5 homolog A [Solanum lycopersicum]
Solyc02g091810.2	9.47198	16.6248	40.3708	54.1881	-1.8538	0.00640164	0.0265744	-	SL3.0ch02	53662938	53668261	+	2540	-	-	PREDICTED: transcription factor bHLH18-like [Solanum lycopersicum]>gi|723669744|ref|XP_010316043.1| PREDICTED: transcription factor bHLH18-like [Solanum lycopersicum]
Solyc02g091840.3	1592.48	2185.61	7782.59	6264.47	-1.89429	4.67e-19	1.88e-17	-	SL3.0ch02	53708223	53728596	+	3884	-	-	leucine-rich repeat receptor-like serine/threonine-protein kinase BAM1-like precursor [Solanum lycopersicum]>gi|339790463|dbj|BAK52388.1| leucine rich repeat receptor protein kinase CLAVATA1 [Solanum lycopersicum]>gi|339790469|dbj|BAK52391.1| leucine rich repeat receptor protein kinase CLAVATA1 [Solanum lycopersicum]
Solyc02g091860.3	1082.17	1244.65	2005.98	1624	-0.641282	0.00175315	0.00882161	-	SL3.0ch02	53739245	53744579	+	4024	-	-	PREDICTED: LRR receptor-like serine/threonine-protein kinase HSL2 [Solanum lycopersicum]
Solyc02g091980.2	158.656	174.007	90.61	72.2508	1.03193	0.00331133	0.0152451	-	SL3.0ch02	53828251	53829791	+	1249	-	-	PREDICTED: transcription factor RAX3 [Solanum lycopersicum]
Solyc02g092050.3	67.4879	120.807	608.253	518.892	-2.57813	2.55e-17	9.13e-16	-	SL3.0ch02	53895704	53902352	-	5393	-	-	PREDICTED: AP2-like ethylene-responsive transcription factor ANT isoform X2 [Solanum lycopersicum]
Solyc02g092215.1	140.896	277.081	1423.74	1192.14	-2.64364	1.32e-20	5.91e-19	-	SL3.0ch02	54007918	54009240	-	1323	-	-	PREDICTED: putative glycosyltransferase 7 [Solanum lycopersicum]
Solyc02g092220.1	24.864	29.9247	192.883	183.09	-2.77666	6.76e-12	1.44e-10	-	SL3.0ch02	54009252	54009509	+	258	-	-	--
Solyc02g092250.3	312.575	333.605	597.488	523.818	-0.794721	0.000739351	0.00413039	-	SL3.0ch02	54030566	54032863	-	1960	-	-	PREDICTED: premnaspirodiene oxygenase-like [Solanum lycopersicum]
Solyc02g092270.3	6495.41	5445.19	3404.6	2968.85	0.90575	1.55e-06	1.58e-05	-	SL3.0ch02	54041499	54046509	-	1163	-	-	PREDICTED: NADH dehydrogenase [ubiquinone] iron-sulfur protein 4, mitochondrial [Solanum lycopersicum]
Solyc02g092285.1	13.024	4.43329	0	0	5.78667	0.00782447	0.0314126	-	SL3.0ch02	54048651	54049544	+	390	-	-	--
Solyc02g092290.3	343.359	228.315	15.2512	17.2417	4.13433	4.3e-24	2.33e-22	-	SL3.0ch02	54049555	54053819	+	1783	-	-	PREDICTED: putative F-box protein At1g49610 [Solanum lycopersicum]
Solyc02g092300.1	190.624	236.073	360.646	325.95	-0.685266	0.0112921	0.0428748	-	SL3.0ch02	54055873	54056373	-	501	-	-	PREDICTED: 50S ribosomal protein L12, chloroplastic-like [Solanum lycopersicum]
Solyc02g092410.3	140.896	126.349	53.8277	50.904	1.35152	0.000522768	0.00303616	-	SL3.0ch02	54111071	54114992	-	1294	-	-	PREDICTED: adenylyl-sulfate kinase 3 [Solanum lycopersicum]
Solyc02g092450.3	26.048	27.7081	84.3301	81.2821	-1.62273	0.00112218	0.00596019	-	SL3.0ch02	54136939	54151836	+	8111	-	-	PREDICTED: calcium-transporting ATPase 2, plasma membrane-type-like isoform X2 [Solanum lycopersicum]
Solyc02g092490.3	46.1759	100.857	383.971	349.76	-2.31482	4.8e-11	9.29e-10	-	SL3.0ch02	54181032	54184978	-	3167	-	-	PREDICTED: probable N-acetyltransferase HLS1 [Solanum lycopersicum]
Solyc02g092550.3	52.0959	62.0661	364.234	369.464	-2.68262	5.57e-18	2.1e-16	-	SL3.0ch02	54241992	54243212	+	1143	-	-	PREDICTED: LOB domain-containing protein 37 [Solanum lycopersicum]
Solyc02g092580.3	21091.7	16619.3	2562.2	2357.18	2.93847	3.39e-54	5.71e-52	-	SL3.0ch02	54264276	54266995	-	1601	-	-	PREDICTED: peroxidase 51 [Solanum lycopersicum]
Solyc02g092710.3	9.47198	16.6248	35.8851	59.1143	-1.86117	0.00701704	0.028783	-	SL3.0ch02	54338985	54346136	+	3109	-	-	PREDICTED: probable prolyl 4-hydroxylase 9 [Solanum lycopersicum]
Solyc02g092760.3	306.655	443.329	1146.53	850.589	-1.4119	3.2e-08	4.25e-07	-	SL3.0ch02	54358406	54365069	+	2058	-	-	PREDICTED: probable esterase KAI2-like [Solanum tuberosum]
Solyc02g092820.3	475.967	373.505	268.241	232.352	0.762923	0.00351452	0.0160333	-	SL3.0ch02	54429005	54432165	-	1935	-	-	PREDICTED: probable indole-3-acetic acid-amido synthetase GH3.1 [Solanum lycopersicum]>gi|749396757|gb|AJF19164.1| putative indole-3-acetic acid amido synthetase [Solanum lycopersicum]
Solyc02g092840.1	304.287	420.054	2082.24	1900.69	-2.45806	1.13e-28	7.3e-27	-	SL3.0ch02	54453194	54454738	+	1545	-	-	PREDICTED: xyloglucan galactosyltransferase KATAMARI1-like [Solanum lycopersicum]
Solyc02g092890.1	66.3039	47.6579	10.7655	10.6734	2.4094	0.000168633	0.00111296	-	SL3.0ch02	54476406	54476678	+	273	-	-	PREDICTED: uncharacterized protein LOC104100513 [Nicotiana tomentosiformis]
Solyc02g092940.3	1185.18	1171.5	2267.04	2085.42	-0.885029	2.28e-06	2.24e-05	-	SL3.0ch02	54548056	54551384	+	2648	-	-	PREDICTED: probable LRR receptor-like serine/threonine-protein kinase At4g37250 [Solanum lycopersicum]
Solyc02g092970.3	20.128	36.5747	106.758	84.5663	-1.74982	0.000475587	0.00278838	-	SL3.0ch02	54558060	54559114	+	645	-	-	PREDICTED: ADP-ribosylation factor 2-B-like [Solanum lycopersicum]
Solyc02g093100.3	364.671	467.712	651.315	641.226	-0.634262	0.00666176	0.0275252	-	SL3.0ch02	54660447	54666540	+	5094	-	-	PREDICTED: probable inactive receptor kinase At5g67200 [Solanum lycopersicum]
Solyc02g093210.3	39.0719	70.9327	183.911	165.027	-1.66172	2.74e-05	0.000218042	-	SL3.0ch02	54790164	54794647	+	2263	-	-	PREDICTED: PI-PLC X domain-containing protein At5g67130 [Solanum lycopersicum]
Solyc02g093220.3	10.656	8.86658	42.165	55.0091	-2.31804	0.000914245	0.00498044	-	SL3.0ch02	54791376	54797286	-	4454	-	-	PREDICTED: F-box protein At5g67140 [Solanum lycopersicum]
Solyc02g093570.2	82.8799	60.9578	0.897129	1.64206	5.80789	8.25e-09	1.19e-07	-	SL3.0ch02	55027757	55029472	-	703	-	-	--
Solyc02g093580.3	142.08	167.357	259.27	275.046	-0.787529	0.00655878	0.0271437	-	SL3.0ch02	55030013	55031984	-	1480	-	-	probable pectate lyase P18 precursor [Solanum lycopersicum]
Solyc02g093600.3	133.792	180.657	707.834	285.719	-1.65931	0.0124159	0.0463181	-	SL3.0ch02	55039738	55040572	+	589	-	-	PREDICTED: class I heat shock protein-like [Solanum lycopersicum]
Solyc02g093650.3	26.048	8.86658	81.6387	64.0405	-2.06785	0.000684578	0.00386039	-	SL3.0ch02	55066568	55069066	+	2422	-	-	PREDICTED: uncharacterized protein LOC104645667 [Solanum lycopersicum]
Solyc02g093710.1	865.503	690.485	485.347	403.948	0.807222	0.000534788	0.00309627	-	SL3.0ch02	55099785	55100360	+	576	-	-	Hop-interacting protein THI031 [Solanum lycopersicum]>gi|288930248|gb|ADC68622.1| hypothetical protein [Solanum lycopersicum]>gi|365222884|gb|AEW69794.1| Hop-interacting protein THI031 [Solanum lycopersicum]
Solyc02g093720.3	55.6479	62.0661	139.952	150.249	-1.30132	0.00060449	0.00345176	-	SL3.0ch02	55100806	55104668	-	2010	-	-	PREDICTED: histone H3.v1-like [Solanum lycopersicum]
Solyc02g093820.3	2488.76	2263.2	1475.78	1207.74	0.824558	2.88e-05	0.0002284	-	SL3.0ch02	55165729	55172060	+	1149	-	-	PREDICTED: tether containing UBX domain for GLUT4 isoform X1 [Solanum lycopersicum]
Solyc02g093900.3	7010.45	6140.11	5117.22	4108.44	0.511442	0.00764457	0.0308234	-	SL3.0ch02	55236747	55242895	-	2740	-	-	PREDICTED: cytochrome c1-2, heme protein, mitochondrial [Solanum lycopersicum]
Solyc02g093975.1	39.0719	43.2246	3.58851	5.74722	3.1334	0.000109197	0.000754928	-	SL3.0ch02	55289849	55292427	+	1809	-	-	PREDICTED: probable inactive leucine-rich repeat receptor-like protein kinase At3g03770 [Solanum lycopersicum]
Solyc02g094170.3	927.07	773.609	1379.78	1128.1	-0.560414	0.00888005	0.0350556	-	SL3.0ch02	55418234	55423544	-	2861	-	-	PREDICTED: ribonucleoside-diphosphate reductase small chain [Solanum lycopersicum]
Solyc02g094210.1	114.848	106.399	266.447	197.048	-1.06649	0.000972327	0.00526028	-	SL3.0ch02	55448581	55448790	+	210	-	-	PREDICTED: uncharacterized protein LOC102579469 [Solanum tuberosum]
Solyc02g094240.1	8.28799	9.97491	0	0	5.85451	0.00578352	0.0244265	-	SL3.0ch02	55473009	55473386	-	378	-	-	PREDICTED: uncharacterized protein LOC100263446 [Vitis vinifera]>gi|147822220|emb|CAN66013.1| hypothetical protein VITISV_024282 [Vitis vinifera]>gi|296082326|emb|CBI21331.3| unnamed protein product [Vitis vinifera]
Solyc02g094460.2	15.392	6.64994	0	0	6.12352	0.00267989	0.0127125	-	SL3.0ch02	55612026	55614058	+	1069	-	-	PREDICTED: B3 domain-containing transcription factor FUS3 [Solanum lycopersicum]
Solyc02g094590.3	150.368	182.873	311.304	261.909	-0.781318	0.00697483	0.0286271	-	SL3.0ch02	55763408	55781260	+	3238	-	-	PREDICTED: uncharacterized protein LOC101256820 isoform X1 [Solanum lycopersicum]
Solyc02g094758.1	22.496	13.2999	0	0	6.82372	0.00019157	0.00124857	-	SL3.0ch02	37063936	37065738	+	594	-	-	PREDICTED: FACT complex subunit Ssrp1-like [Solanum tuberosum]
Solyc02g094860.2	132.608	129.674	351.674	243.025	-1.18036	0.000134168	0.000906949	-	SL3.0ch02	49312839	49315983	+	1792	-	-	cytokinin hydroxylase-like [Solanum lycopersicum]>gi|723668651|ref|XP_010315861.1| PREDICTED: cytokinin hydroxylase-like isoform X1 [Solanum lycopersicum]>gi|383212258|dbj|BAM08999.1| cytokinin hydroxylase-like [Solanum lycopersicum]
Solyc03g005020.3	20.128	37.683	128.289	115.765	-2.07282	9.21e-06	8.08e-05	-	SL3.0ch03	30086	32712	-	1417	-	-	PREDICTED: triacylglycerol lipase 2 [Solanum lycopersicum]
Solyc03g005040.1	5.91999	7.75826	33.1938	31.1992	-2.23218	0.00745854	0.0302371	-	SL3.0ch03	42015	42440	-	426	-	-	PREDICTED: putative calcium-binding protein CML19 [Solanum lycopersicum]
Solyc03g005050.3	653.567	750.335	1687.5	1255.36	-1.06732	1.5e-06	1.53e-05	-	SL3.0ch03	44314	61388	+	2911	-	-	PREDICTED: probable adenylate kinase 7, mitochondrial [Solanum lycopersicum]
Solyc03g005200.3	43.8079	29.9247	196.471	211.826	-2.47272	1.41e-10	2.58e-09	-	SL3.0ch03	118779	120032	-	688	-	-	PREDICTED: non-specific lipid-transfer protein-like protein At2g13820 [Solanum lycopersicum]
Solyc03g005227.1	7032.95	5848.62	2787.38	2103.48	1.39726	8.96e-12	1.87e-10	-	SL3.0ch03	128514	130196	-	506	-	-	PREDICTED: probable histone H2AXb-like [Solanum tuberosum]
Solyc03g005280.3	23.68	21.0581	1.79426	3.28413	3.12981	0.00383899	0.0172852	-	SL3.0ch03	161170	166379	-	1893	-	-	PREDICTED: aspartic proteinase A1 [Solanum lycopersicum]
Solyc03g005330.1	887.999	758.093	176.734	160.101	2.28928	5e-22	2.46e-20	-	SL3.0ch03	194234	195520	+	1287	-	-	PREDICTED: CBL-interacting serine/threonine-protein kinase 7-like [Solanum lycopersicum]
Solyc03g005410.3	1789.02	1857.55	2885.17	2313.67	-0.51149	0.00883394	0.0349006	-	SL3.0ch03	271930	288255	-	2207	-	-	PREDICTED: phosphatidate cytidylyltransferase [Solanum lycopersicum]
Solyc03g005430.3	6234.93	5293.35	3738.34	2828.45	0.811995	6.14e-05	0.000450903	-	SL3.0ch03	289494	317879	-	6069	-	-	PREDICTED: MATH domain-containing protein At5g43560-like [Solanum lycopersicum]
Solyc03g005470.3	4114.39	3528.9	2305.62	2578.86	0.645849	0.000567003	0.00326147	-	SL3.0ch03	365958	369880	+	839	-	-	PREDICTED: uncharacterized protein LOC101261585 [Solanum lycopersicum]
Solyc03g005500.1	40.2559	28.8164	0	1.64206	5.34492	3.95e-05	0.000303103	-	SL3.0ch03	383587	383976	+	390	-	-	PREDICTED: ethylene-responsive transcription factor ERF096-like [Solanum lycopersicum]
Solyc03g005520.1	94.7198	57.6328	29.6052	32.0202	1.30383	0.0109702	0.0419056	-	SL3.0ch03	397156	397791	+	636	-	-	PREDICTED: ethylene-responsive transcription factor 1B-like [Solanum lycopersicum]
Solyc03g005620.3	41.4399	59.8494	111.244	100.987	-1.06481	0.0132839	0.0490391	-	SL3.0ch03	443734	450994	-	3874	-	-	PREDICTED: kinesin-like protein KIF11 [Solanum lycopersicum]
Solyc03g005630.3	50.9119	44.3329	113.038	104.271	-1.19062	0.0048008	0.0208376	-	SL3.0ch03	451133	456308	-	3771	-	-	PREDICTED: uncharacterized protein LOC101263974 [Solanum lycopersicum]
Solyc03g005640.1	230.88	145.19	635.167	490.156	-1.58251	3.79e-08	5e-07	-	SL3.0ch03	457650	459020	+	1371	-	-	PREDICTED: uncharacterized protein LOC104646109 [Solanum lycopersicum]
Solyc03g005650.1	287.712	239.398	776.913	609.206	-1.39515	1.83e-08	2.53e-07	-	SL3.0ch03	465280	467978	-	2613	-	-	PREDICTED: probable disease resistance protein At1g58390 [Solanum lycopersicum]
Solyc03g005670.3	252.192	274.864	760.765	612.49	-1.38094	1.03e-08	1.48e-07	-	SL3.0ch03	481174	483870	+	2573	-	-	PREDICTED: disease resistance RPP8-like protein 3 [Solanum lycopersicum]
Solyc03g005760.1	91.1678	162.923	908.791	365.359	-2.32551	0.00148724	0.00764226	-	SL3.0ch03	538200	539003	-	804	-	-	PREDICTED: chlorophyll a-b binding protein 3A, chloroplastic-like [Solanum lycopersicum]
Solyc03g005770.2	2.368	5.54161	83.433	30.3782	-3.83396	1.05e-05	9.15e-05	-	SL3.0ch03	540999	543842	+	1545	-	-	PREDICTED: uncharacterized protein LOC101245729 [Solanum lycopersicum]
Solyc03g005820.3	294.816	382.371	662.081	697.056	-1.00441	2.41e-05	0.000194356	-	SL3.0ch03	553358	558030	-	1487	-	-	PREDICTED: probable purine permease 9 isoform X2 [Solanum lycopersicum]
Solyc03g005840.2	7.10399	21.0581	48.4449	68.1456	-2.04277	0.00216444	0.0105675	-	SL3.0ch03	572046	573031	-	651	-	-	PREDICTED: two pore potassium channel c-like [Solanum lycopersicum]
Solyc03g005880.3	103.008	68.716	11.6627	22.9889	2.30195	3.51e-05	0.000272081	-	SL3.0ch03	593720	595848	-	714	-	-	PREDICTED: bidirectional sugar transporter SWEET2a-like [Solanum lycopersicum]
Solyc03g005890.1	92.3518	124.132	17.9426	28.7361	2.20988	5.47e-06	5.02e-05	-	SL3.0ch03	603681	604097	-	417	-	-	PREDICTED: uncharacterized protein LOC104646090 [Solanum lycopersicum]
Solyc03g005910.3	391.903	269.322	4.48564	3.28413	6.41865	2.22e-28	1.41e-26	-	SL3.0ch03	614427	618937	+	1297	-	-	PREDICTED: GDSL esterase/lipase At1g29670-like [Solanum lycopersicum]
Solyc03g005980.3	101.824	268.214	309.509	401.485	-0.940563	0.0121553	0.0455244	-	SL3.0ch03	659223	662855	-	1641	-	-	PREDICTED: aquaporin NIP1-1-like [Solanum lycopersicum]
Solyc03g005990.3	233.248	301.464	781.399	628.089	-1.39722	2.31e-08	3.14e-07	-	SL3.0ch03	667017	672405	-	1418	-	-	PREDICTED: BES1/BZR1 homolog protein 4 isoform X1 [Solanum lycopersicum]>gi|460376579|ref|XP_004234075.1| PREDICTED: BES1/BZR1 homolog protein 4 isoform X2 [Solanum lycopersicum]>gi|565379353|ref|XP_006356092.1| PREDICTED: BES1/BZR1 homolog protein 4-like isoform X1 [Solanum tuberosum]>gi|565379355|ref|XP_006356093.1| PREDICTED: BES1/BZR1 homolog protein 4-like isoform X2 [Solanum tuberosum]
Solyc03g006010.3	47.3599	35.4663	181.22	179.806	-2.12621	3.44e-08	4.55e-07	-	SL3.0ch03	683757	686891	+	1913	-	-	PREDICTED: uncharacterized protein LOC101247696 [Solanum lycopersicum]
Solyc03g006070.3	62.7519	86.4492	221.591	197.869	-1.48916	1.71e-05	0.000143133	-	SL3.0ch03	748436	758863	-	2104	-	-	PREDICTED: shaggy-related protein kinase eta-like [Solanum tuberosum]
Solyc03g006100.3	207.2	203.931	86.1243	87.0294	1.24744	0.000121748	0.000830431	-	SL3.0ch03	764580	775330	+	6009	-	-	PREDICTED: probable LRR receptor-like serine/threonine-protein kinase At3g47570 [Solanum lycopersicum]
Solyc03g006110.3	28.416	21.0581	92.4043	96.8817	-1.93839	8.36e-05	0.000593461	-	SL3.0ch03	775206	777112	-	1799	-	-	PREDICTED: CBL-interacting protein kinase 5-like [Solanum lycopersicum]
Solyc03g006120.3	2.368	13.2999	96.8899	112.481	-3.7223	4.73e-09	7.05e-08	-	SL3.0ch03	778158	781372	-	1661	-	-	PREDICTED: transcription factor TGA6-like [Solanum lycopersicum]
Solyc03g006150.2	162.208	121.916	58.3134	57.4722	1.29435	0.0008037	0.00445515	-	SL3.0ch03	809513	813374	+	1042	-	-	PREDICTED: uncharacterized protein LOC101251954 [Solanum lycopersicum]
Solyc03g006300.2	29.6	35.4663	107.655	84.5663	-1.5608	0.000926486	0.00504038	-	SL3.0ch03	897786	904078	-	3764	-	-	PREDICTED: receptor-like protein kinase HSL1 isoform X1 [Solanum lycopersicum]
Solyc03g006320.1	92.3518	155.165	26.0167	22.1679	2.36357	5.97e-07	6.54e-06	-	SL3.0ch03	924296	924946	+	651	-	-	PREDICTED: ethylene-responsive transcription factor 4-like [Solanum lycopersicum]
Solyc03g006420.3	606.207	648.369	1001.2	886.714	-0.589284	0.00490703	0.0211813	-	SL3.0ch03	1013885	1022898	-	4049	-	-	PREDICTED: origin recognition complex subunit 1-like [Solanum lycopersicum]
Solyc03g006430.3	574.239	582.978	1028.11	1128.92	-0.898472	1.24e-05	0.000106126	-	SL3.0ch03	1028538	1035438	+	3319	-	-	PREDICTED: uncharacterized protein LOC101259611 isoform X2 [Solanum lycopersicum]
Solyc03g006620.3	1094.01	1013.01	493.421	537.776	1.03057	7.18e-07	7.77e-06	-	SL3.0ch03	1197391	1199002	+	1340	-	-	PREDICTED: uncharacterized protein LOC101263673 [Solanum lycopersicum]
Solyc03g006720.1	3.55199	6.64994	26.0167	30.3782	-2.46083	0.00773388	0.0311219	-	SL3.0ch03	1277231	1280343	+	2493	-	-	PREDICTED: G-type lectin S-receptor-like serine/threonine-protein kinase SD1-29 [Solanum lycopersicum]
Solyc03g006770.3	3864.57	2677.71	908.791	881.788	1.86927	7.63e-18	2.84e-16	-	SL3.0ch03	1299312	1312540	+	4591	-	-	PREDICTED: receptor-like serine/threonine-protein kinase SD1-8-like [Solanum tuberosum]
Solyc03g006860.3	705.663	722.627	1251.49	1093.61	-0.715161	0.000451207	0.00266461	-	SL3.0ch03	1373093	1377446	-	1386	-	-	fructokinase [Solanum lycopersicum]>gi|723678447|ref|XP_010317384.1| PREDICTED: fructokinase isoform X1 [Solanum lycopersicum]>gi|2102691|gb|AAB57733.1| fructokinase [Solanum lycopersicum]
Solyc03g006970.1	236.8	534.212	218.002	202.795	0.874754	0.0111992	0.0425714	-	SL3.0ch03	1528438	1530765	-	2328	-	-	SBT2 protein precursor [Solanum lycopersicum]>gi|1771162|emb|CAA67430.1| SBT2 [Solanum lycopersicum]>gi|3687307|emb|CAA07000.1| subtilisin-like protease [Solanum lycopersicum]
Solyc03g007010.3	281.792	284.839	573.265	466.346	-0.87514	0.000372338	0.00225104	-	SL3.0ch03	1555124	1560292	-	2342	-	-	PREDICTED: DEAD-box ATP-dependent RNA helicase 7-like [Solanum lycopersicum]
Solyc03g007030.3	0	0	17.0454	4.10516	-5.64644	0.0067426	0.0278141	-	SL3.0ch03	1570963	1573515	-	620	-	-	PREDICTED: CDGSH iron-sulfur domain-containing protein NEET [Solanum lycopersicum]
Solyc03g007170.3	749.471	761.418	1341.21	1293.95	-0.802418	4.37e-05	0.000331857	-	SL3.0ch03	1743776	1748516	-	2106	-	-	PREDICTED: peptidyl-prolyl cis-trans isomerase FKBP53 [Solanum lycopersicum]
Solyc03g007260.3	4225.69	3948.95	2174.64	2060.79	0.948663	1.08e-07	1.33e-06	-	SL3.0ch03	1812134	1818306	-	2691	-	-	PREDICTED: cyclic nucleotide-gated ion channel 1 [Solanum lycopersicum]>gi|723679103|ref|XP_010317473.1| PREDICTED: cyclic nucleotide-gated ion channel 1 [Solanum lycopersicum]>gi|743184520|gb|AJC00854.1| cyclic nucleotide gated channel CNGC6 [Solanum lycopersicum]
Solyc03g007340.3	260.48	150.732	9.86842	14.7786	4.05318	1.36e-17	4.97e-16	-	SL3.0ch03	1903058	1905915	-	1229	-	-	PREDICTED: uncharacterized protein LOC101255466 [Solanum lycopersicum]
Solyc03g007380.2	98.2718	174.007	48.4449	69.7877	1.20293	0.00485436	0.0210074	-	SL3.0ch03	1929429	1930790	+	1198	-	-	PREDICTED: probable WRKY transcription factor 41 [Solanum lycopersicum]
Solyc03g007480.3	526.879	472.146	340.012	262.73	0.729545	0.00364081	0.0165317	-	SL3.0ch03	2052941	2056797	+	2141	-	-	PREDICTED: myosin IB heavy chain [Solanum lycopersicum]
Solyc03g007500.3	259.296	242.723	615.43	515.608	-1.17176	1.65e-06	1.67e-05	-	SL3.0ch03	2072334	2080670	-	2046	-	-	PREDICTED: plastid division protein PDV1-like [Solanum lycopersicum]
Solyc03g007520.3	6408.98	4909.87	2785.58	2118.26	1.20682	1.37e-08	1.92e-07	-	SL3.0ch03	2089215	2095201	-	1237	-	-	PREDICTED: uncharacterized protein LOC101255960 [Solanum lycopersicum]
Solyc03g007550.3	66.3039	57.6328	125.598	117.408	-0.971936	0.0133302	0.0491831	-	SL3.0ch03	2115848	2119989	+	3243	-	-	PREDICTED: uncharacterized protein LOC101257240 [Solanum lycopersicum]
Solyc03g007580.2	9.47198	8.86658	31.3995	43.5147	-2.032	0.00759708	0.0306866	-	SL3.0ch03	2124077	2128864	-	3488	-	-	PREDICTED: DUF21 domain-containing protein At5g52790 [Solanum lycopersicum]
Solyc03g007650.1	587.263	416.729	258.373	231.531	1.03498	9.53e-05	0.000666318	-	SL3.0ch03	2189471	2190292	-	822	-	-	DnaJ like protein [Solanum lycopersicum]
Solyc03g007690.1	430.975	475.471	54.7248	41.8726	3.23328	7.57e-27	4.57e-25	-	SL3.0ch03	2213493	2215286	-	1794	-	-	PREDICTED: ABC transporter G family member 4 [Solanum lycopersicum]
Solyc03g007700.1	27.232	22.1665	141.746	105.913	-2.32689	5.97e-07	6.54e-06	-	SL3.0ch03	2229804	2230727	+	924	-	-	PREDICTED: probable membrane-associated kinase regulator 2 [Solanum lycopersicum]
Solyc03g007720.3	4.73599	9.97491	64.5933	79.6401	-3.28495	1.08e-06	1.13e-05	-	SL3.0ch03	2247725	2253215	-	5368	-	-	PREDICTED: probable membrane-associated kinase regulator 2 [Solanum lycopersicum]
Solyc03g007760.3	3460.83	4267.04	11295.7	9855.66	-1.45251	2.01e-14	5.52e-13	-	SL3.0ch03	2280512	2288205	-	3290	-	-	PREDICTED: uncharacterized protein LOC101260609 [Solanum lycopersicum]
Solyc03g007800.3	66.3039	72.041	137.261	128.081	-0.938908	0.0126417	0.0470606	-	SL3.0ch03	2346788	2362462	-	5428	-	-	PREDICTED: protein timeless homolog isoform X2 [Solanum lycopersicum]
Solyc03g007810.3	627.519	584.086	2004.19	1630.57	-1.58493	1.79e-14	4.93e-13	-	SL3.0ch03	2363284	2372507	-	2619	-	-	PREDICTED: plastidial pyruvate kinase 2 [Solanum lycopersicum]
Solyc03g007870.3	5911.7	5441.87	2468.9	3180.68	1.00678	2.31e-07	2.71e-06	-	SL3.0ch03	2399854	2401037	-	981	-	-	PREDICTED: copper transport protein CCH [Solanum lycopersicum]
Solyc03g007890.3	13302.2	9097.11	2437.5	1678.19	2.4444	3.56e-25	2e-23	-	SL3.0ch03	2410163	2414117	-	3336	-	-	PREDICTED: heat shock protein 83 [Solanum lycopersicum]
Solyc03g007970.2	47.3599	63.1744	174.043	151.891	-1.55789	4.31e-05	0.000328176	-	SL3.0ch03	2457358	2464610	+	2502	-	-	PREDICTED: uncharacterized protein LOC101259915 isoform X2 [Solanum lycopersicum]
Solyc03g007990.2	2293.4	2083.65	1037.08	1281.63	0.916315	4.63e-06	4.31e-05	-	SL3.0ch03	2469194	2479077	+	1702	-	-	PREDICTED: uncharacterized protein LOC101266602 [Solanum lycopersicum]
Solyc03g008010.3	1073.89	1118.3	1957.53	1717.6	-0.745262	0.000114145	0.000783793	-	SL3.0ch03	2470897	2478371	-	2465	-	-	PREDICTED: desumoylating isopeptidase 2 [Solanum lycopersicum]
Solyc03g013020.1	47.3599	36.5747	0	0	8.05381	6.73e-07	7.33e-06	-	SL3.0ch03	49265067	49265270	-	204	-	-	--
Solyc03g013160.3	78.1439	46.5496	8.97129	11.4944	2.60291	5.1e-05	0.000380619	-	SL3.0ch03	48490131	48492406	-	1422	-	-	PREDICTED: vacuolar amino acid transporter 1 [Solanum lycopersicum]
Solyc03g019690.1	187.072	300.355	36.7823	41.8726	2.63127	3.09e-12	6.89e-11	-	SL3.0ch03	62916751	62917404	+	654	-	-	PREDICTED: serine protease inhibitor 5-like [Solanum lycopersicum]
Solyc03g019790.3	781.439	945.399	1661.48	1421.21	-0.835638	5.98e-05	0.000440413	-	SL3.0ch03	62835529	62841335	+	1631	-	-	alpha-galactosidase precursor [Solanum lycopersicum]>gi|6164944|gb|AAF04591.1|AF191823_1 alpha-galactosidase [Solanum lycopersicum]
Solyc03g019880.3	790.911	725.951	434.21	376.854	0.903468	4.92e-05	0.000369483	-	SL3.0ch03	62779960	62782852	-	646	-	-	PREDICTED: UPF0426 protein At1g28150, chloroplastic [Solanum lycopersicum]
Solyc03g019900.3	1276.35	1471.85	2248.2	1938.46	-0.607055	0.00200958	0.00993284	-	SL3.0ch03	62757363	62764897	-	1630	-	-	PREDICTED: phytochrome-associated serine/threonine-protein phosphatase 3-like [Solanum lycopersicum]
Solyc03g020010.1	338.623	310.33	64.5933	57.4722	2.41131	5.41e-15	1.55e-13	-	SL3.0ch03	62686557	62687174	-	618	-	-	PREDICTED: miraculin [Solanum lycopersicum]>gi|2654440|gb|AAC63057.1| Lemir [Solanum lycopersicum]
Solyc03g020050.3	1287.01	935.424	13.4569	9.03135	6.63577	2.71e-70	8e-68	-	SL3.0ch03	62638145	62639107	+	800	-	-	PREDICTED: proteinase inhibitor type-2 CEVI57-like [Solanum tuberosum]
Solyc03g020060.3	307.839	356.88	4.48564	9.85238	5.51785	6.56e-32	5.08e-30	-	SL3.0ch03	62635272	62636217	+	828	-	-	PREDICTED: proteinase inhibitor type-2 P303.51-like [Solanum lycopersicum]
Solyc03g025170.1	1995.04	2290.9	3586.72	2953.25	-0.609487	0.00175402	0.00882378	-	SL3.0ch03	2651628	2653523	-	1896	-	-	GRAS10 protein [Solanum lycopersicum]>gi|89474476|gb|ABD72965.1| GRAS10 [Solanum lycopersicum]
Solyc03g025330.3	174.048	136.324	13.4569	13.1365	3.54467	3.88e-14	1.04e-12	-	SL3.0ch03	2794697	2795752	-	1056	-	-	PREDICTED: UPF0496 protein At3g49070-like [Solanum lycopersicum]
Solyc03g025640.2	86.4319	66.4994	11.6627	18.8837	2.31824	4.04e-05	0.000309292	-	SL3.0ch03	3060324	3066682	-	3827	-	-	PREDICTED: cytokinin hydroxylase [Solanum lycopersicum]
Solyc03g025720.3	496.095	486.554	906.1	692.13	-0.701396	0.00226009	0.0109558	-	SL3.0ch03	3160346	3166495	+	4280	-	-	PREDICTED: oxalate--CoA ligase-like [Solanum lycopersicum]
Solyc03g025840.3	616.863	884.442	1822.07	1740.59	-1.24617	2.04e-08	2.79e-07	-	SL3.0ch03	3264616	3267364	+	1100	-	-	PREDICTED: transmembrane ascorbate ferrireductase 1 [Solanum lycopersicum]
Solyc03g025850.3	3734.33	4314.7	7509.86	8144.63	-0.959647	1.04e-07	1.28e-06	-	SL3.0ch03	3273336	3275502	+	727	-	-	remorin 1 [Solanum lycopersicum]>gi|4731573|gb|AAD28506.1|AF123265_1 remorin 1 [Solanum lycopersicum]
Solyc03g025870.3	16.576	7.75826	40.3708	55.0091	-1.97763	0.00451712	0.0197833	-	SL3.0ch03	3282012	3285457	-	1674	-	-	PREDICTED: transcription factor LAF1-like [Solanum lycopersicum]
Solyc03g026020.3	5912.89	4975.26	2529.9	1926.14	1.28905	2.43e-10	4.31e-09	-	SL3.0ch03	3455736	3457566	+	1633	-	-	PREDICTED: heat stress transcription factor B-2a [Solanum lycopersicum]
Solyc03g026050.3	5.91999	23.2748	87.0215	92.7766	-2.61217	1.41e-05	0.000119388	-	SL3.0ch03	3481034	3482366	+	1070	-	-	PREDICTED: CEN-like protein 1 [Solanum lycopersicum]
Solyc03g026080.3	496.095	528.67	1622.91	1232.37	-1.47796	1.85e-11	3.76e-10	-	SL3.0ch03	3532634	3535351	+	1348	-	-	PREDICTED: rhomboid-like protease 3 [Solanum lycopersicum]
Solyc03g026120.3	37.8879	48.7662	81.6387	108.376	-1.13221	0.0128225	0.0476378	-	SL3.0ch03	3555861	3558951	-	2270	-	-	PREDICTED: probable methyltransferase PMT16 [Solanum lycopersicum]
Solyc03g026230.1	2373.92	2069.24	786.782	895.746	1.40064	1.23e-12	2.84e-11	-	SL3.0ch03	3692532	3694115	-	1584	-	-	PREDICTED: MATE efflux family protein 5 [Solanum lycopersicum]
Solyc03g026370.1	524.511	468.821	235.945	256.983	1.01036	3.59e-05	0.000277718	-	SL3.0ch03	3831103	3831438	+	336	-	-	PREDICTED: uncharacterized protein LOC101263880 [Solanum lycopersicum]
Solyc03g031420.1	359.935	467.712	762.559	709.371	-0.829877	0.00036971	0.00223914	-	SL3.0ch03	4004006	4005781	+	1776	-	-	PREDICTED: molybdenum cofactor sulfurase-like [Solanum lycopersicum]
Solyc03g031450.3	897.471	664.994	32.2966	59.9353	4.07573	4.71e-39	4.85e-37	-	SL3.0ch03	4018413	4021892	-	1420	-	-	PREDICTED: transcription factor bHLH112-like [Solanum lycopersicum]
Solyc03g031580.2	148	96.4241	0	0	9.59562	2.59e-10	4.56e-09	-	SL3.0ch03	4096133	4097077	+	411	-	-	PREDICTED: uncharacterized protein LOC104121689 [Nicotiana tomentosiformis]
Solyc03g031630.3	21926.5	13973.7	7.17703	25.452	10.0983	2.2e-34	1.89e-32	-	SL3.0ch03	4128340	4129222	+	661	-	Calcium-binding EF-hand family protein-like	PREDICTED: uncharacterized protein LOC101252752 [Solanum lycopersicum]
Solyc03g031880.3	610.943	468.821	17.9426	8.21032	5.38241	1.4e-43	1.72e-41	-	SL3.0ch03	4368182	4373909	-	2655	-	-	PREDICTED: probable polyamine oxidase 4 [Solanum lycopersicum]
Solyc03g031890.3	8270.23	5823.13	286.184	293.929	4.60237	7.07e-101	5.54e-98	-	SL3.0ch03	4376027	4378501	-	997	-	-	PREDICTED: uncharacterized protein LOC101258531 [Solanum lycopersicum]
Solyc03g031940.3	414.399	427.813	218.002	270.94	0.783823	0.00221887	0.0107816	-	SL3.0ch03	4431088	4434347	-	2102	-	-	PREDICTED: probable acyl-activating enzyme 9 [Solanum lycopersicum]
Solyc03g032020.3	663.039	748.118	1578.95	1234.01	-0.994785	3.87e-06	3.67e-05	-	SL3.0ch03	4527816	4545973	-	3959	-	-	PREDICTED: 3-hydroxy-3-methylglutaryl-coenzyme A reductase 3 [Solanum lycopersicum]
Solyc03g032210.3	448.735	315.872	145.335	133.007	1.45764	5.28e-07	5.82e-06	-	SL3.0ch03	4740921	4743812	+	1960	-	-	PREDICTED: probable acyl-activating enzyme 2 [Solanum lycopersicum]
Solyc03g032230.1	0	0	4.48564	19.7048	-5.84584	0.00388439	0.0174688	-	SL3.0ch03	4774392	4775408	+	1017	-	-	PREDICTED: uncharacterized protein LOC101267386 [Solanum lycopersicum]
Solyc03g033320.3	729.343	721.518	470.095	412.979	0.716628	0.00111074	0.00590306	-	SL3.0ch03	4924151	4929989	+	1342	-	-	PREDICTED: probable prolyl 4-hydroxylase 10 [Solanum lycopersicum]
Solyc03g033660.3	5.91999	12.1916	40.3708	35.3044	-2.05634	0.00763438	0.0307903	-	SL3.0ch03	5275553	5276881	-	1146	-	-	PREDICTED: GATA transcription factor 5-like [Solanum lycopersicum]
Solyc03g033710.3	16.576	24.3831	83.433	119.871	-2.30896	7.14e-06	6.4e-05	-	SL3.0ch03	5340870	5344167	+	1453	-	-	PREDICTED: peroxidase 72 [Solanum lycopersicum]
Solyc03g033720.3	144.448	114.157	288.875	203.616	-0.929471	0.00409259	0.0182217	-	SL3.0ch03	5346416	5352144	-	2343	-	-	PREDICTED: uncharacterized protein LOC101246799 [Solanum lycopersicum]
Solyc03g033840.3	528.063	453.304	141.746	169.954	1.65345	3.04e-10	5.3e-09	-	SL3.0ch03	5469796	5473617	-	2784	-	-	PREDICTED: probable mitochondrial chaperone BCS1-A [Solanum lycopersicum]
Solyc03g034080.3	13.024	21.0581	58.3134	47.6198	-1.63188	0.00890257	0.0351241	-	SL3.0ch03	5802953	5808642	-	3837	-	-	PREDICTED: acidic leucine-rich nuclear phosphoprotein 32-related protein [Solanum lycopersicum]
Solyc03g034120.3	129.056	203.931	341.806	280.793	-0.900914	0.00362078	0.0164518	-	SL3.0ch03	5853762	5856619	-	1455	-	-	PREDICTED: homeobox-leucine zipper protein ATHB-40-like [Solanum lycopersicum]
Solyc03g034180.3	2394.04	2079.21	1471.29	1026.29	0.841053	0.000141917	0.000953322	-	SL3.0ch03	5906558	5912965	-	2898	-	-	PREDICTED: 14-3-3-like protein [Solanum lycopersicum]
Solyc03g034220.3	284.16	231.639	644.138	402.306	-1.0205	0.000351155	0.00213884	-	SL3.0ch03	5956428	5958862	+	903	-	-	ribulose bisphosphate carboxylase small chain 2A, chloroplastic [Solanum lycopersicum]>gi|132095|sp|P07179.2|RBS2A_SOLLC RecName: Full=Ribulose bisphosphate carboxylase small chain 2A, chloroplastic; Short=RuBisCO small subunit 2A; AltName: Full=LESS 5; Flags: Precursor>gi|170498|gb|AAA34189.1| ribulose-1,5-bisphophate carboxylase/ oxygenase small subunit (EC 4.1.1.39) [Solanum lycopersicum]>gi|4…
Solyc03g034370.1	560.031	660.56	864.832	1038.61	-0.640948	0.00352678	0.0160713	-	SL3.0ch03	6228723	6228914	+	192	-	-	PREDICTED: non-specific lipid-transfer protein 2-like [Solanum lycopersicum]
Solyc03g043710.1	116.032	90.8825	250.299	194.585	-1.10491	0.000838463	0.00461449	-	SL3.0ch03	7248260	7250203	-	1944	-	-	PREDICTED: L-type lectin-domain containing receptor kinase IX.1-like [Solanum lycopersicum]
Solyc03g043730.1	49.7279	32.1414	11.6627	3.28413	2.46421	0.002119	0.0103805	-	SL3.0ch03	7264674	7265036	-	363	-	-	PREDICTED: uncharacterized protein LOC104096501 [Nicotiana tomentosiformis]
Solyc03g043740.3	374.143	400.105	690.789	646.152	-0.787759	0.000421355	0.00251824	-	SL3.0ch03	7286273	7287372	-	775	-	-	PREDICTED: uncharacterized protein At5g65660-like [Solanum lycopersicum]
Solyc03g043770.3	374.143	313.655	629.784	552.554	-0.781851	0.0010055	0.00541658	-	SL3.0ch03	7351813	7355664	+	3456	-	-	PREDICTED: leucine-rich repeat receptor-like serine/threonine-protein kinase BAM1 [Solanum lycopersicum]
Solyc03g043890.3	86.4319	62.0661	0	0.821032	7.43678	1.28e-06	1.32e-05	-	SL3.0ch03	7587635	7590225	+	1898	-	-	1-aminocyclopropane-1-carboxylate synthase [Solanum lycopersicum]
Solyc03g043900.1	168.128	170.682	106.758	75.5349	0.895956	0.0108159	0.0414138	-	SL3.0ch03	7629948	7630559	-	612	-	-	PREDICTED: light-inducible protein CPRF2-like [Solanum lycopersicum]
Solyc03g043930.3	23.68	24.3831	139.952	107.555	-2.36351	3.62e-07	4.1e-06	-	SL3.0ch03	7664751	7672611	-	1635	-	-	PREDICTED: heptahelical transmembrane protein 4-like [Solanum lycopersicum]
Solyc03g043960.3	8070.13	6657.7	1402.21	1406.43	2.39055	9.2e-38	9.19e-36	-	SL3.0ch03	7769584	7777274	-	1304	-	-	PREDICTED: ADP-ribosylation factor-like protein 8A [Solanum lycopersicum]
Solyc03g044210.3	18.944	29.9247	2.69139	2.4631	3.24767	0.00211139	0.0103607	-	SL3.0ch03	8494925	8498986	+	3083	-	-	PREDICTED: vicilin-like antimicrobial peptides 2-2 [Solanum lycopersicum]
Solyc03g044330.1	1628	1673.57	3091.51	2069	-0.644164	0.00367405	0.0166604	-	SL3.0ch03	8871620	8873599	-	1980	-	-	PREDICTED: acetolactate synthase 2, chloroplastic [Solanum lycopersicum]
Solyc03g044430.3	429.791	348.013	137.261	110.839	1.64924	7.39e-09	1.07e-07	-	SL3.0ch03	9231056	9241548	+	2298	-	-	PREDICTED: nicotinate phosphoribosyltransferase isoform X1 [Solanum lycopersicum]
Solyc03g044560.1	21.312	21.0581	1.79426	1.64206	3.62565	0.00219018	0.0106677	-	SL3.0ch03	10148974	10149291	-	318	-	-	Uncharacterized protein TCM_000585 [Theobroma cacao]>gi|508699470|gb|EOX91366.1| Uncharacterized protein TCM_000585 [Theobroma cacao]
Solyc03g044660.3	207.2	190.632	375	372.748	-0.910714	0.000479013	0.00280524	-	SL3.0ch03	10317433	10321696	-	1431	-	-	PREDICTED: 4-hydroxy-tetrahydrodipicolinate synthase, chloroplastic-like [Solanum lycopersicum]
Solyc03g044820.3	105.376	69.8243	0	0.821032	7.67501	4.74e-07	5.26e-06	-	SL3.0ch03	10623454	10634036	-	1335	-	-	PREDICTED: salicylic acid-binding protein 2-like isoform X1 [Solanum lycopersicum]
Solyc03g044830.3	56.8319	44.3329	2.69139	3.28413	4.077	1.21e-06	1.25e-05	-	SL3.0ch03	10650276	10652626	+	2214	-	-	PREDICTED: myosin heavy chain kinase B-like [Solanum lycopersicum]
Solyc03g044850.1	138.528	146.299	4.48564	6.56825	4.67955	3.27e-16	1.06e-14	-	SL3.0ch03	10673709	10673909	-	201	-	-	PREDICTED: uncharacterized protein LOC101252756 [Solanum lycopersicum]
Solyc03g044960.2	15.392	6.64994	0	0	6.12352	0.00267989	0.0127125	-	SL3.0ch03	11154281	11157190	-	2578	-	-	PREDICTED: uncharacterized protein LOC101253979 [Solanum lycopersicum]
Solyc03g046270.3	59.1999	48.7662	125.598	148.607	-1.34636	0.000659876	0.00373973	-	SL3.0ch03	12124664	12130625	-	2889	-	-	PREDICTED: protein trichome birefringence-like 19 [Solanum lycopersicum]
Solyc03g046340.3	162.208	169.573	457.536	400.663	-1.3706	1.95e-07	2.31e-06	-	SL3.0ch03	12312814	12320912	-	2522	-	-	PREDICTED: ATP-dependent zinc metalloprotease FTSH 9, chloroplastic [Solanum lycopersicum]
Solyc03g046380.1	428.607	349.122	185.706	188.016	1.05682	7.23e-05	0.000521726	-	SL3.0ch03	12427687	12427929	+	243	-	-	PREDICTED: uncharacterized protein LOC101259411 [Solanum lycopersicum]
Solyc03g046440.2	82.8799	93.0991	3.58851	9.85238	3.69584	4.52e-09	6.76e-08	-	SL3.0ch03	12792603	12793579	-	706	-	-	PREDICTED: light-inducible protein CPRF2-like [Solanum tuberosum]
Solyc03g046470.3	326.783	386.805	896.232	832.526	-1.27596	1.14e-08	1.62e-07	-	SL3.0ch03	12914401	12924972	-	3146	-	-	PREDICTED: uncharacterized protein LOC101260313 [Solanum lycopersicum]
Solyc03g058350.3	1259.77	1431.95	3064.59	2528.78	-1.05495	8.99e-08	1.12e-06	-	SL3.0ch03	26175940	26186814	+	3860	-	-	PREDICTED: eukaryotic translation initiation factor 5B [Solanum lycopersicum]
Solyc03g058370.2	5.91999	4.43329	36.7823	38.5885	-2.8675	0.00067971	0.00383719	-	SL3.0ch03	26266162	26267178	+	1017	-	-	PREDICTED: anthocyanidin 3-O-glucoside 5-O-glucosyltransferase 1-like [Solanum tuberosum]
Solyc03g058890.3	17.76	15.5165	0	0	6.71932	0.000274599	0.00171985	-	SL3.0ch03	28814054	28815782	+	1552	-	-	PREDICTED: probable pectate lyase P59 [Solanum lycopersicum]
Solyc03g059123.1	24.864	22.1665	4.48564	0	3.42009	0.00367624	0.0166653	-	SL3.0ch03	30040243	30042213	-	945	-	-	Transposon MuDR mudrA-like protein, putative [Solanum demissum]
Solyc03g059250.3	2506.52	1973.92	905.203	855.515	1.34742	3.56e-11	6.98e-10	-	SL3.0ch03	30397421	30403677	+	2474	-	-	PREDICTED: serine/threonine-protein kinase Nek6-like [Solanum lycopersicum]
Solyc03g059270.3	29.6	39.8996	75.3588	105.913	-1.38222	0.00417291	0.0185307	-	SL3.0ch03	30464898	30467448	+	1784	-	-	PREDICTED: protein TRANSPARENT TESTA 1 [Solanum lycopersicum]
Solyc03g062650.3	843.007	937.641	1447.97	1193.78	-0.568737	0.0060526	0.0253754	-	SL3.0ch03	33865503	33876118	-	6884	-	-	PREDICTED: thyroid adenoma-associated protein homolog [Solanum lycopersicum]
Solyc03g063090.1	138.528	140.757	40.3708	48.4409	1.65157	3.05e-05	0.000239405	-	SL3.0ch03	35378132	35378341	-	210	-	-	--
Solyc03g063110.3	731.711	889.983	1531.4	1334.18	-0.820888	8.5e-05	0.000601713	-	SL3.0ch03	35463717	35467869	-	1642	-	-	PREDICTED: acyl-[acyl-carrier-protein] desaturase, chloroplastic [Solanum lycopersicum]
Solyc03g063140.3	21.312	25.4914	0	0	7.2122	3.45e-05	0.000268244	-	SL3.0ch03	35558304	35560715	-	2325	-	-	PREDICTED: LOB domain-containing protein 6-like [Solanum lycopersicum]
Solyc03g063560.3	648.831	866.708	1377.99	1104.29	-0.711227	0.00180908	0.00907168	-	SL3.0ch03	37131991	37173519	-	6286	-	-	PREDICTED: ferredoxin-dependent glutamate synthase, chloroplastic [Solanum lycopersicum]
Solyc03g064030.3	709.215	568.57	161.483	118.229	2.193	2.79e-16	9.12e-15	-	SL3.0ch03	39459172	39465235	-	1967	-	-	PREDICTED: uncharacterized protein C4orf29 homolog [Solanum lycopersicum]
Solyc03g071710.1	946.014	1054.02	449.461	555.838	0.992032	6.32e-06	5.72e-05	-	SL3.0ch03	20502232	20502579	-	348	-	-	PREDICTED: cyclin-dependent protein kinase inhibitor SMR1-like [Solanum lycopersicum]
Solyc03g071850.1	1963.07	1301.17	662.081	597.711	1.37347	5.23e-09	7.72e-08	-	SL3.0ch03	21129464	21130825	+	1362	-	-	PREDICTED: crocetin glucoside glucosyltransferase-like [Solanum lycopersicum]
Solyc03g078090.3	34.3359	66.4994	13.4569	13.1365	1.92488	0.00371479	0.0168077	-	SL3.0ch03	51474536	51478028	+	1953	-	-	PREDICTED: probable pectinesterase/pectinesterase inhibitor 51 [Solanum lycopersicum]
Solyc03g078100.3	326.783	302.572	140.849	95.2397	1.41631	3.76e-06	3.58e-05	-	SL3.0ch03	51479997	51482211	-	2107	-	-	PREDICTED: probable pectinesterase/pectinesterase inhibitor 51 [Solanum lycopersicum]
Solyc03g078160.3	1072.7	973.107	642.344	745.497	0.559427	0.00750719	0.0303897	-	SL3.0ch03	51572023	51574517	+	1827	-	-	PREDICTED: uncharacterized protein LOC101268745 [Solanum lycopersicum]
Solyc03g078290.3	3304.54	3170.91	5455.44	3843.25	-0.521965	0.0121744	0.0455789	-	SL3.0ch03	51745188	51747594	+	820	-	-	PREDICTED: 40S ribosomal protein S18 [Solanum lycopersicum]>gi|565377341|ref|XP_006355143.1| PREDICTED: 40S ribosomal protein S18-like [Solanum tuberosum]>gi|697181297|ref|XP_009599634.1| PREDICTED: 40S ribosomal protein S18 [Nicotiana tomentosiformis]>gi|698472472|ref|XP_009784270.1| PREDICTED: 40S ribosomal protein S18-like [Nicotiana sylvestris]
Solyc03g078390.3	442.815	597.386	995.813	874.399	-0.845595	0.000255085	0.00161101	-	SL3.0ch03	52230348	52250744	+	4199	-	-	PREDICTED: ubiquitin carboxyl-terminal hydrolase 26 isoform X1 [Solanum lycopersicum]
Solyc03g078490.3	1444.48	1329.99	511.363	339.907	1.7054	7.04e-13	1.68e-11	-	SL3.0ch03	52440729	52442885	+	1642	-	-	PREDICTED: 7-deoxyloganetin glucosyltransferase-like [Solanum lycopersicum]
Solyc03g078535.1	5.91999	13.2999	0	0	5.92956	0.00493961	0.0213127	-	SL3.0ch03	52558639	52560228	+	1155	-	-	PREDICTED: serine/threonine-protein phosphatase 7 long form homolog [Solanum lycopersicum]>gi|723705229|ref|XP_010322000.1| PREDICTED: serine/threonine-protein phosphatase 7 long form homolog [Solanum lycopersicum]
Solyc03g078620.1	1834.01	1358.8	530.203	325.95	1.89965	2.89e-13	7.13e-12	-	SL3.0ch03	52664790	52665398	-	609	-	-	PREDICTED: uncharacterized protein LOC101261593 [Solanum lycopersicum]
Solyc03g078630.3	1269.25	1225.81	2229.36	1941.74	-0.741298	0.000105992	0.000735267	-	SL3.0ch03	52677539	52678703	+	970	-	-	PREDICTED: polyubiquitin-like [Solanum lycopersicum]
Solyc03g078650.3	108.928	156.274	446.77	335.802	-1.55909	2.47e-07	2.89e-06	-	SL3.0ch03	52728935	52733811	+	3778	-	-	PREDICTED: uncharacterized protein LOC101260516 [Solanum lycopersicum]
Solyc03g078780.2	294.816	221.665	29.6052	23.8099	3.27557	3.04e-18	1.17e-16	-	SL3.0ch03	52855187	52883714	-	3979	-	-	PREDICTED: UDP-glycosyltransferase 76C4-like [Solanum lycopersicum]
Solyc03g080020.3	62.7519	82.0159	307.715	272.583	-2.00101	5.12e-10	8.7e-09	-	SL3.0ch03	53343854	53345762	+	1820	-	-	PREDICTED: UNC93-like protein 1 [Solanum lycopersicum]
Solyc03g080060.1	88.7999	86.4492	584.928	477.019	-2.59909	1e-20	4.54e-19	-	SL3.0ch03	53371057	53372982	-	1926	-	-	PREDICTED: L-type lectin-domain containing receptor kinase VIII.2-like [Solanum lycopersicum]
Solyc03g080075.1	4.73599	3.32497	34.0909	22.1679	-2.80588	0.00388576	0.0174688	-	SL3.0ch03	53389820	53391610	+	1397	-	-	PREDICTED: WAT1-related protein At5g64700-like [Solanum lycopersicum]
Solyc03g080110.3	196.544	146.299	34.988	38.5885	2.21864	1.83e-08	2.52e-07	-	SL3.0ch03	53440774	53442605	+	977	-	-	PREDICTED: uncharacterized protein LOC101252962 [Solanum lycopersicum]
Solyc03g080120.1	367.039	314.764	124.701	224.142	0.964721	0.00249353	0.0119762	-	SL3.0ch03	53452567	53452737	+	171	-	-	hypothetical protein VITISV_041355 [Vitis vinifera]
Solyc03g080180.3	2605.98	3937.87	8071.47	9051.87	-1.38762	1.92e-10	3.45e-09	-	SL3.0ch03	53494924	53498846	+	1476	-	-	PREDICTED: caffeic acid 3-O-methyltransferase [Solanum lycopersicum]
Solyc03g081330.1	685.535	622.877	319.378	264.372	1.16489	8.25e-07	8.85e-06	-	SL3.0ch03	53624700	53624978	-	279	-	-	PREDICTED: uncharacterized protein LOC101248852 [Solanum lycopersicum]
Solyc03g082450.3	159.84	180.657	798.444	716.761	-2.15301	3.98e-19	1.61e-17	-	SL3.0ch03	53814277	53820025	+	5622	-	-	PREDICTED: receptor-like protein kinase [Solanum lycopersicum]
Solyc03g082510.1	63.9359	116.374	277.213	347.296	-1.78977	1.77e-07	2.12e-06	-	SL3.0ch03	53866423	53866767	-	345	-	-	PREDICTED: auxin-induced protein X15-like [Solanum lycopersicum]
Solyc03g082530.1	55.6479	77.5826	124.701	136.291	-0.968645	0.0131692	0.0486773	-	SL3.0ch03	53889170	53889538	-	369	-	-	PREDICTED: auxin-induced protein 6B-like [Nicotiana sylvestris]
Solyc03g082550.3	614.495	640.611	230.562	174.88	1.63149	6.98e-11	1.32e-09	-	SL3.0ch03	53920814	53922072	+	1158	-	-	PREDICTED: homeobox-leucine zipper protein ATHB-7-like [Solanum lycopersicum]
Solyc03g082590.3	1287.01	1215.83	2004.19	1622.36	-0.534928	0.00756992	0.0305951	-	SL3.0ch03	53929801	53951996	+	3179	-	-	PREDICTED: TBC1 domain family member 15 isoform X1 [Solanum lycopersicum]
Solyc03g082660.3	3402.81	3950.06	13762.9	12494.5	-1.83626	2.51e-24	1.38e-22	-	SL3.0ch03	53996997	54002314	+	3292	-	-	PREDICTED: molybdate-anion transporter [Solanum lycopersicum]
Solyc03g082720.3	2793.05	2993.58	2009.57	1787.39	0.608024	0.00100687	0.00542126	-	SL3.0ch03	54056787	54059828	+	929	-	-	PREDICTED: protein yippee-like At4g27740 [Solanum lycopersicum]
Solyc03g082800.2	84.0639	86.4492	28.7081	41.0516	1.28707	0.00683915	0.0281553	-	SL3.0ch06	412063	412212	+	150	-	-	--
Solyc03g082860.3	60.3839	50.9829	154.306	132.186	-1.36376	0.000440608	0.00261185	-	SL3.0ch03	54173200	54176667	+	1670	-	-	PREDICTED: histone-lysine N-methyltransferase ATXR6 [Solanum lycopersicum]
Solyc03g082980.3	1239.65	1405.35	2633.97	2154.39	-0.856008	1.77e-05	0.000147763	-	SL3.0ch03	54255406	54262204	+	2633	-	-	PREDICTED: KH domain-containing protein At4g18375 [Solanum lycopersicum]
Solyc03g083280.3	619.231	589.628	1224.58	992.627	-0.874955	4.43e-05	0.000336007	-	SL3.0ch03	54548405	54550363	-	1959	-	-	PREDICTED: pentatricopeptide repeat-containing protein At3g49240 [Solanum lycopersicum]
Solyc03g083350.3	1841.12	1680.22	775.119	592.785	1.36458	1.29e-10	2.37e-09	-	SL3.0ch03	54608228	54615871	+	2926	-	-	PREDICTED: phosphatidylinositol 4-kinase gamma 3 [Solanum lycopersicum]
Solyc03g083440.3	295166	221298	19186	13731.8	3.97175	3.81e-75	1.34e-72	-	SL3.0ch03	54763702	54775081	+	7393	-	-	PREDICTED: glutamate synthase 1 [NADH], chloroplastic isoform X1 [Solanum lycopersicum]
Solyc03g083460.3	890.367	656.127	244.019	197.869	1.8077	1.14e-12	2.65e-11	-	SL3.0ch03	54782108	54785890	+	1253	-	-	PREDICTED: RING-H2 finger protein ATL22-like [Solanum lycopersicum]
Solyc03g083500.3	61.5679	43.2246	5.38277	3.28413	3.60313	3.51e-06	3.36e-05	-	SL3.0ch03	54854507	54857927	+	3237	-	-	PREDICTED: LRR receptor-like serine/threonine-protein kinase GSO1 [Solanum lycopersicum]
Solyc03g083550.1	20.128	17.7332	59.2105	54.1881	-1.58328	0.00715747	0.0292589	-	SL3.0ch03	54917967	54919187	-	1221	-	-	PREDICTED: UDP-glucuronate 4-epimerase 2-like [Solanum lycopersicum]
Solyc03g083615.1	1426.72	1700.17	3453.05	2833.38	-1.00727	4.66e-07	5.17e-06	-	SL3.0ch03	55007997	55008536	+	540	-	-	PREDICTED: 21 kDa protein-like [Solanum lycopersicum]
Solyc03g083650.3	82.8799	126.349	213.517	233.173	-1.09252	0.00110953	0.00590071	-	SL3.0ch03	55027995	55031860	-	2026	-	-	PREDICTED: 7-deoxyloganetic acid glucosyltransferase-like [Solanum lycopersicum]
Solyc03g083680.1	455.839	586.303	333.732	336.623	0.636989	0.00922379	0.0361956	-	SL3.0ch03	55071897	55072211	+	315	-	-	--
Solyc03g083720.1	237.984	315.872	57.4162	54.1881	2.31218	3.96e-12	8.7e-11	-	SL3.0ch03	55083696	55084325	-	630	-	-	PREDICTED: 21 kDa protein-like [Solanum lycopersicum]
Solyc03g083730.1	200.096	336.93	74.4617	81.2821	1.78626	2.97e-07	3.41e-06	-	SL3.0ch03	55098269	55098874	+	606	-	-	PREDICTED: 21 kDa protein-like [Solanum lycopersicum]
Solyc03g083770.1	684.351	1228.02	85.2272	75.5349	3.57364	1.17e-32	9.3e-31	-	SL3.0ch03	55133321	55133923	+	603	-	-	PREDICTED: 21 kDa protein-like [Solanum lycopersicum]
Solyc03g083840.3	5.91999	7.75826	21.5311	48.4409	-2.35452	0.00569212	0.0241105	-	SL3.0ch03	55187046	55190108	+	1970	-	-	PREDICTED: probable pectinesterase/pectinesterase inhibitor 59 [Solanum lycopersicum]
Solyc03g083843.1	11.84	16.6248	0.897129	0.821032	4.05295	0.00845908	0.0336237	-	SL3.0ch03	55197044	55198718	+	1257	-	-	PREDICTED: uncharacterized protein LOC101268625 [Solanum lycopersicum]
Solyc03g083970.3	4467.22	4270.37	2976.67	3095.29	0.52503	0.00276385	0.0130349	-	SL3.0ch03	55350064	55353355	-	2116	-	-	PREDICTED: BAG family molecular chaperone regulator 7 [Solanum lycopersicum]
Solyc03g091000.1	15.392	27.7081	126.495	198.69	-2.91089	6.68e-10	1.12e-08	-	SL3.0ch03	55539395	55539724	+	330	-	-	PREDICTED: 14 kDa proline-rich protein DC2.15-like [Solanum lycopersicum]
Solyc03g093120.3	146.816	193.956	301.435	279.151	-0.767464	0.00804916	0.0321935	-	SL3.0ch03	55712198	55720653	-	3960	-	-	PREDICTED: uncharacterized protein LOC103714121 [Phoenix dactylifera]
Solyc03g093130.3	92.3518	149.624	206.34	328.413	-1.14314	0.00118369	0.00624619	-	SL3.0ch03	55733462	55735427	-	1789	-	-	xyloglucan endotransglucosylase-hydrolase XTH3 precursor [Solanum lycopersicum]>gi|42795462|gb|AAS46241.1| xyloglucan endotransglucosylase-hydrolase XTH3 [Solanum lycopersicum]
Solyc03g093270.3	79.3279	43.2246	141.746	125.618	-1.12803	0.00676371	0.0278786	-	SL3.0ch03	55881491	55897569	+	2279	-	-	PREDICTED: aldo-keto reductase family 4 member C9-like [Solanum lycopersicum]
Solyc03g093460.3	494.911	375.721	957.236	1014.8	-1.18029	1.91e-07	2.26e-06	-	SL3.0ch03	56173956	56177274	-	2455	-	-	PREDICTED: putative kinase-like protein TMKL1 [Solanum lycopersicum]
Solyc03g093470.3	54.4639	65.391	273.624	247.952	-2.12001	2.01e-10	3.6e-09	-	SL3.0ch03	56185130	56188414	-	1304	-	-	PREDICTED: acid phosphatase 1 [Solanum lycopersicum]
Solyc03g093490.3	168.128	172.898	358.851	328.413	-1.01065	0.000186408	0.00121805	-	SL3.0ch03	56260851	56269716	+	2134	-	-	PREDICTED: WD repeat-containing protein WRAP73 [Solanum lycopersicum]
Solyc03g093690.3	3450.17	2584.61	1342.1	1013.15	1.35758	9.1e-10	1.49e-08	-	SL3.0ch03	56752588	56755638	+	1213	-	-	PREDICTED: peptide methionine sulfoxide reductase A1 [Solanum lycopersicum]
Solyc03g093790.3	235.616	191.74	102.273	96.0607	1.1073	0.00060119	0.00343677	-	SL3.0ch03	56899618	56903052	+	860	-	-	PREDICTED: cyclin-U4-1 [Solanum lycopersicum]
Solyc03g093800.1	1435.01	1628.13	6177.63	4815.35	-1.84332	1.88e-20	8.34e-19	-	SL3.0ch03	56913720	56914145	-	426	-	-	PREDICTED: glycine-rich cell wall structural protein 2-like [Solanum lycopersicum]
Solyc03g093880.3	654.751	669.427	409.988	352.223	0.797312	0.000428823	0.00255328	-	SL3.0ch03	56970828	56975584	+	1458	-	-	PREDICTED: U6 snRNA phosphodiesterase [Solanum lycopersicum]
Solyc03g093930.3	4.73599	6.64994	44.8564	47.6198	-3.01785	0.000117698	0.000806315	-	SL3.0ch03	57040043	57041233	-	838	-	-	PREDICTED: transcription factor WER-like [Solanum lycopersicum]
Solyc03g094120.3	97.0878	73.1493	38.5765	29.5571	1.32207	0.00597827	0.0251396	-	SL3.0ch03	57301035	57303071	-	1458	-	-	PREDICTED: uncharacterized protein At1g28695-like isoform X1 [Solanum lycopersicum]
Solyc03g095450.3	297.184	290.381	588.516	550.912	-0.955444	4.31e-05	0.000327664	-	SL3.0ch03	57995390	58004259	-	1923	-	-	PREDICTED: RING finger and transmembrane domain-containing protein 2-like [Solanum lycopersicum]
Solyc03g095490.3	22.496	26.5997	97.787	114.123	-2.10879	1.02e-05	8.9e-05	-	SL3.0ch03	58043262	58047524	+	3782	-	-	PREDICTED: probable inactive receptor kinase At5g58300 [Solanum lycopersicum]>gi|723683325|ref|XP_010318222.1| PREDICTED: probable inactive receptor kinase At5g58300 [Solanum lycopersicum]>gi|723683328|ref|XP_010318223.1| PREDICTED: probable inactive receptor kinase At5g58300 [Solanum lycopersicum]>gi|723683331|ref|XP_010318224.1| PREDICTED: probable inactive receptor kinase At5g58300 [Solanum ly…
Solyc03g095510.3	908.126	789.126	349.88	273.404	1.44586	7.44e-10	1.23e-08	-	SL3.0ch03	58048434	58055145	-	4541	-	-	PREDICTED: serine/threonine-protein kinase AtPK2/AtPK19 [Solanum lycopersicum]
Solyc03g095780.2	3613.56	3687.39	597.488	346.475	2.95235	8.16e-34	6.87e-32	-	SL3.0ch03	58463917	58464447	+	531	-	-	PREDICTED: abscisic acid receptor PYL4-like [Solanum lycopersicum]
Solyc03g095860.3	265.216	265.997	44.8564	36.9464	2.7011	2.31e-15	6.87e-14	-	SL3.0ch03	58966397	58968701	-	1760	-	-	PREDICTED: ankyrin-3-like [Solanum lycopersicum]
Solyc03g095870.2	27.232	12.1916	0	0.821032	5.5259	0.00186999	0.00932464	-	SL3.0ch03	58968811	58971676	+	896	-	-	PREDICTED: eukaryotic translation initiation factor 2 subunit alpha-like [Erythranthe guttatus]>gi|604300211|gb|EYU20054.1| hypothetical protein MIMGU_mgv1a009373mg [Erythranthe guttata]
Solyc03g096070.3	130.24	195.065	418.959	382.601	-1.29927	6.46e-06	5.84e-05	-	SL3.0ch03	59346939	59354999	-	4487	-	-	phosphatidylinositol phospholipase C 7 [Solanum lycopersicum]
Solyc03g096290.3	17827.5	14288.5	4249.7	2765.23	2.19491	2.5e-22	1.24e-20	-	SL3.0ch03	59693233	59694696	+	1218	-	-	PREDICTED: probable aquaporin PIP1-2-like [Solanum tuberosum]
Solyc03g096300.3	255.744	124.132	4.48564	8.21032	4.89062	9.41e-18	3.45e-16	-	SL3.0ch03	59749338	59750595	-	1174	-	-	PREDICTED: WUSCHEL-related homeobox 5-like [Solanum lycopersicum]
Solyc03g096350.3	248.64	282.622	130.084	177.343	0.788249	0.00893428	0.035222	-	SL3.0ch03	59827849	59829253	-	1227	-	-	PREDICTED: transcription factor DIVARICATA-like [Solanum lycopersicum]
Solyc03g096410.1	136.16	145.19	59.2105	32.0202	1.62885	0.000122595	0.00083565	-	SL3.0ch03	59942937	59943089	+	153	-	-	TA20 [Nicotiana tabacum]
Solyc03g096420.1	3161.27	4212.74	1772.73	1649.45	1.1077	4.67e-08	6.06e-07	-	SL3.0ch03	59948847	59949062	+	216	-	-	TA20 [Nicotiana tabacum]
Solyc03g096430.1	338.623	377.938	65.4904	75.5349	2.34418	3.83e-15	1.12e-13	-	SL3.0ch03	59959994	59960191	+	198	-	-	--
Solyc03g096460.3	35.5199	53.1995	140.849	148.607	-1.70345	3.07e-05	0.000240838	-	SL3.0ch03	59989078	59989923	+	756	-	-	wound/stress protein precursor [Solanum lycopersicum]>gi|51457948|gb|AAU03363.1| wound/stress protein [Solanum lycopersicum]
Solyc03g096540.3	38072.6	34281.5	6532.89	4873.64	2.66529	5.19e-42	6.04e-40	-	SL3.0ch03	60134470	60136060	-	815	-	-	PREDICTED: lipoxygenase homology domain-containing protein 1-like [Solanum lycopersicum]
Solyc03g096660.2	5.91999	1.10832	39.4737	32.8413	-3.38078	0.000420023	0.00251176	-	SL3.0ch03	60385284	60413693	+	1950	-	-	PREDICTED: tropinone reductase homolog isoform X1 [Solanum lycopersicum]
Solyc03g096670.3	5283	4438.83	1394.14	1101.82	1.96184	1.88e-22	9.4e-21	-	SL3.0ch03	60423937	60425889	+	1682	-	-	protein phosphatase 2C AHG3 homolog [Solanum lycopersicum]>gi|258546338|dbj|BAI39596.1| protein phosphatase 2C AHG3 homolog [Solanum lycopersicum]
Solyc03g096730.3	1127.17	1367.67	2355.86	1978.69	-0.796614	9.03e-05	0.000637289	-	SL3.0ch03	60514146	60516619	+	1646	-	-	GDP-mannose pyrophosphorylase [Solanum lycopersicum]>gi|57340416|gb|AAT37498.2| GDP-mannose pyrophosphorylase [Solanum lycopersicum]
Solyc03g096760.1	3.55199	15.5165	83.433	68.1456	-2.97709	7.91e-06	7.04e-05	-	SL3.0ch03	60535926	60536264	-	339	-	-	PREDICTED: uncharacterized protein LOC101268660 [Solanum lycopersicum]
Solyc03g096770.1	31.9679	25.4914	227.871	247.131	-3.04993	1.4e-15	4.22e-14	-	SL3.0ch03	60549447	60549794	-	348	-	-	PREDICTED: uncharacterized protein LOC101243684 [Solanum lycopersicum]
Solyc03g096780.1	142.08	227.206	701.555	656.825	-1.8772	4.47e-12	9.73e-11	-	SL3.0ch03	60555428	60555769	-	342	-	-	PREDICTED: uncharacterized protein LOC101243970 [Solanum lycopersicum]
Solyc03g096840.3	2336.03	2560.23	3477.27	3752.94	-0.562331	0.00189168	0.00941637	-	SL3.0ch03	60644343	60646573	-	665	-	-	PREDICTED: uncharacterized protein LOC101245530 isoform X1 [Solanum lycopersicum]
Solyc03g096910.3	2080.28	1987.22	1401.31	1141.23	0.678071	0.000599794	0.00342975	-	SL3.0ch03	60709554	60717165	-	1460	-	-	PREDICTED: ADP-ribosylation factor 1-like 2 [Solanum lycopersicum]
Solyc03g096960.3	1300.03	1210.29	1766.45	1747.98	-0.485498	0.00988459	0.0383817	-	SL3.0ch03	60771146	60773174	+	740	-	-	PREDICTED: uncharacterized protein LOC101266804 [Solanum lycopersicum]
Solyc03g096980.1	144.448	125.24	278.11	206.079	-0.844104	0.00716139	0.029269	-	SL3.0ch03	60779639	60781165	-	1527	-	-	PREDICTED: cytochrome P450 89A2-like [Solanum lycopersicum]
Solyc03g097030.3	155.104	217.231	445.873	403.127	-1.18771	1.65e-05	0.000138124	-	SL3.0ch03	60815511	60820606	-	2256	-	-	PREDICTED: 4-coumarate--CoA ligase 2 [Solanum lycopersicum]
Solyc03g097050.3	1484.73	2018.26	9218	9053.52	-2.38269	5.96e-33	4.77e-31	-	SL3.0ch03	60834695	60840612	-	4258	-	-	PREDICTED: cellulose synthase-like protein D3 [Solanum lycopersicum]
Solyc03g097170.3	101.824	75.366	476.375	426.937	-2.35175	5.07e-16	1.61e-14	-	SL3.0ch03	60927605	60931111	+	1643	-	-	PREDICTED: cinnamoyl-CoA reductase 1-like [Solanum lycopersicum]
Solyc03g097190.3	2394.04	2431.66	3754.48	3722.56	-0.631712	0.000337284	0.00206237	-	SL3.0ch03	60939864	60943639	-	2907	-	-	PREDICTED: WEB family protein At3g02930, chloroplastic [Solanum lycopersicum]
Solyc03g097200.3	3892.99	3337.16	1036.18	886.714	1.91092	1.05e-22	5.34e-21	-	SL3.0ch03	60953205	60957537	-	559	-	-	PREDICTED: uncharacterized protein LOC101246518 [Solanum lycopersicum]
Solyc03g097230.1	586.079	504.287	1033.49	1019.72	-0.913397	1.42e-05	0.000120706	-	SL3.0ch03	60971289	60971873	+	585	-	-	PREDICTED: putative gamma-glutamylcyclotransferase At3g02910 [Solanum lycopersicum]
Solyc03g097340.1	512.671	541.97	950.059	732.36	-0.673323	0.00300958	0.0140443	-	SL3.0ch03	61082471	61083499	+	1029	-	-	PREDICTED: protein TRANSPARENT TESTA GLABRA 1-like [Solanum lycopersicum]
Solyc03g097390.3	105.376	73.1493	313.995	253.699	-1.67051	3.13e-07	3.59e-06	-	SL3.0ch03	61160018	61163054	-	2240	-	-	PREDICTED: palmitoyl-acyl carrier protein thioesterase, chloroplastic-like [Solanum lycopersicum]
Solyc03g097410.1	178.784	258.239	365.131	410.516	-0.826758	0.00305965	0.0142551	-	SL3.0ch03	61172847	61173812	+	966	-	-	PREDICTED: inositol-tetrakisphosphate 1-kinase 1-like [Solanum lycopersicum]
Solyc03g097430.1	20.128	16.6248	71.7703	76.356	-2.01275	0.000259086	0.00163273	-	SL3.0ch03	61187733	61188380	+	648	-	-	PREDICTED: uncharacterized protein LOC104646508 [Solanum lycopersicum]
Solyc03g097470.3	712.767	648.369	1120.51	967.996	-0.617654	0.00317337	0.0147018	-	SL3.0ch03	61235534	61248899	-	2092	-	-	PREDICTED: 3-oxoacyl-[acyl-carrier-protein] synthase 3 A, chloroplastic-like [Solanum lycopersicum]
Solyc03g097640.3	735.263	671.644	267.344	305.424	1.29588	1.89e-08	2.6e-07	-	SL3.0ch03	61397291	61406990	-	738	-	-	PREDICTED: mitochondrial import inner membrane translocase subunit TIM8-like [Solanum lycopersicum]
Solyc03g097650.3	443.999	489.879	215.311	269.298	0.945804	0.000203936	0.0013203	-	SL3.0ch03	61415866	61417640	+	1214	-	-	PREDICTED: NAC transcription factor 29 [Solanum lycopersicum]
Solyc03g097675.1	757.759	484.337	27.811	32.8413	4.3533	1.42e-39	1.5e-37	-	SL3.0ch03	61439735	61447923	+	1146	-	-	PREDICTED: pyruvate dehydrogenase E1 component subunit beta-1, mitochondrial [Eucalyptus grandis]
Solyc03g097710.3	48.5439	29.9247	8.07416	8.21032	2.26703	0.00267292	0.0126853	-	SL3.0ch03	61485531	61486701	+	703	-	-	--
Solyc03g097740.1	488.991	487.662	802.033	665.857	-0.587533	0.00836814	0.0333496	-	SL3.0ch03	61518263	61519927	-	1665	-	-	PREDICTED: uncharacterized protein LOC101261696 [Solanum lycopersicum]
Solyc03g097770.2	5.91999	8.86658	38.5765	25.452	-2.10946	0.0116137	0.0438832	-	SL3.0ch03	61542733	61543488	-	626	-	-	--
Solyc03g097840.3	355.199	262.673	122.907	90.3135	1.53596	1.15e-06	1.2e-05	-	SL3.0ch03	61600672	61604549	-	2734	-	-	PREDICTED: mitochondrial phosphate carrier protein 3, mitochondrial [Solanum lycopersicum]
Solyc03g097990.3	416.767	469.929	974.282	854.694	-1.04404	1.78e-06	1.79e-05	-	SL3.0ch03	61784781	61789555	-	1466	-	-	PREDICTED: RNA polymerase II subunit A C-terminal domain phosphatase SSU72-like [Solanum tuberosum]
Solyc03g098010.3	41.4399	41.0079	4.48564	1.64206	3.76663	2.36e-05	0.000191067	-	SL3.0ch03	61796513	61799318	+	1528	-	-	PREDICTED: purple acid phosphatase 17-like [Solanum lycopersicum]
Solyc03g098070.3	198.912	191.74	82.5358	59.1143	1.46552	2.92e-05	0.00023052	-	SL3.0ch03	61859032	61862280	-	2500	-	-	PREDICTED: protein SHOOT GRAVITROPISM 5-like [Nicotiana sylvestris]
Solyc03g098090.2	13.024	35.4663	1.79426	0.821032	4.22968	0.00080741	0.00447171	-	SL3.0ch03	61872585	61873524	-	566	-	-	PREDICTED: CASP-like protein 4D1 isoform X1 [Nicotiana tomentosiformis]
Solyc03g098220.3	6184.02	5242.37	3845.09	3331.75	0.670967	0.000352959	0.00214852	-	SL3.0ch03	62009742	62015628	-	1907	-	-	PREDICTED: long chain base biosynthesis protein 2b [Solanum lycopersicum]
Solyc03g098460.3	644.095	718.193	1373.5	1216.77	-0.926731	6e-06	5.46e-05	-	SL3.0ch03	62179562	62188183	-	1775	-	-	PREDICTED: retinol dehydrogenase 12 [Solanum lycopersicum]>gi|18138083|gb|AAL60068.1|AF216835_1 forever young oxidoreductase [Solanum lycopersicum]
Solyc03g098470.3	882.079	825.701	1490.13	1137.95	-0.621726	0.00379658	0.0171245	-	SL3.0ch03	62189589	62193910	-	890	-	-	PREDICTED: small nuclear ribonucleoprotein E [Solanum lycopersicum]
Solyc03g098610.3	395.455	416.729	695.275	542.702	-0.607562	0.0103814	0.0400285	-	SL3.0ch03	62342526	62350853	-	3144	-	-	PREDICTED: plastid division protein CDP1, chloroplastic [Solanum lycopersicum]
Solyc03g098680.3	49.7279	85.3409	4.48564	1.64206	4.48237	2.8e-08	3.75e-07	-	SL3.0ch03	62397152	62399657	-	1959	-	-	PREDICTED: miraculin-like [Solanum lycopersicum]
Solyc03g098710.1	99.4558	800.209	2.69139	5.74722	6.732	2.57e-06	2.51e-05	-	SL3.0ch03	62423407	62424081	-	675	-	-	PREDICTED: cysteine protease inhibitor 8-like [Solanum lycopersicum]
Solyc03g098720.3	175.232	628.419	1.79426	3.28413	7.29822	1.34e-10	2.45e-09	-	SL3.0ch03	62430435	62431405	+	820	-	-	PREDICTED: 21 kDa seed protein-like [Solanum tuberosum]
Solyc03g098730.1	3499.9	2900.48	165.072	176.522	4.22725	1.97e-91	1.12e-88	-	SL3.0ch03	62441486	62442226	-	741	-	-	PREDICTED: miraculin-like [Solanum lycopersicum]
Solyc03g098740.1	7840.44	6125.7	31.3995	15.5996	8.22854	3.18e-176	9.25e-173	-	SL3.0ch03	62445759	62446358	-	600	-	-	PREDICTED: kunitz-type trypsin inhibitor alpha chain-like [Solanum lycopersicum]
Solyc03g098750.3	10697.4	9695.61	788.576	1514.8	3.14577	2e-34	1.72e-32	-	SL3.0ch03	62462206	62465229	-	1586	-	-	--
Solyc03g098760.2	22.496	263.781	6.2799	6.56825	4.47791	0.00251763	0.0120692	-	SL3.0ch03	62472753	62473361	-	609	-	-	PREDICTED: serine protease inhibitor 5-like [Solanum lycopersicum]
Solyc03g104810.3	800.383	784.693	1294.56	1160.12	-0.630885	0.00160863	0.00819562	-	SL3.0ch03	44328650	44334344	-	2047	-	-	PREDICTED: probable WRKY transcription factor 4 [Solanum lycopersicum]
Solyc03g110890.1	16.576	25.4914	76.2559	85.3873	-1.93892	0.000279551	0.00174711	-	SL3.0ch03	63100157	63101062	-	906	-	-	PREDICTED: glucuronoxylan 4-O-methyltransferase 2 [Solanum lycopersicum]
Solyc03g111100.1	954.302	1244.65	552.631	504.935	1.05654	2.08e-06	2.06e-05	-	SL3.0ch03	63251006	63251938	-	933	-	-	PREDICTED: uncharacterized protein LOC101267981 [Solanum lycopersicum]
Solyc03g111120.3	220.224	254.914	1295.45	979.491	-2.25858	2.68e-21	1.26e-19	-	SL3.0ch03	63274351	63277118	-	2068	-	-	PREDICTED: malate synthase, glyoxysomal [Solanum lycopersicum]
Solyc03g111270.2	873.791	794.667	619.019	450.746	0.641714	0.00606043	0.0253908	-	SL3.0ch03	63366383	63371971	+	960	-	-	PREDICTED: uncharacterized protein LOC101263894 [Solanum lycopersicum]
Solyc03g111280.2	41.4399	28.8164	5.38277	5.74722	2.65629	0.00127187	0.0066461	-	SL3.0ch03	63384630	63391525	-	2934	-	-	PREDICTED: cytochrome P450 94B3-like [Solanum lycopersicum]
Solyc03g111300.1	297.184	367.963	69.976	52.546	2.44338	2.17e-14	5.94e-13	-	SL3.0ch03	63400740	63402215	+	1476	-	-	PREDICTED: cytochrome P450 94B3-like [Solanum lycopersicum]
Solyc03g111310.3	15779.1	12116.2	4706.34	4040.3	1.67325	2.07e-17	7.47e-16	-	SL3.0ch03	63409700	63414490	+	1735	-	-	PREDICTED: SNF1-related protein kinase regulatory subunit gamma-1 [Solanum lycopersicum]
Solyc03g111550.3	17.76	29.9247	130.084	149.428	-2.54688	2.79e-08	3.75e-07	-	SL3.0ch03	63633507	63635833	-	1190	-	-	PREDICTED: GDSL esterase/lipase At3g48460 [Solanum lycopersicum]
Solyc03g111670.3	389.535	472.146	1580.74	1398.22	-1.78894	5.06e-17	1.78e-15	-	SL3.0ch03	63796297	63799822	-	1980	-	-	PREDICTED: probable inactive receptor kinase At2g26730 [Solanum lycopersicum]
Solyc03g111710.3	253.376	166.248	397.428	311.992	-0.758319	0.0106409	0.0408591	-	SL3.0ch03	63855417	63858784	+	2075	-	-	PREDICTED: BTB/POZ and TAZ domain-containing protein 1 [Solanum lycopersicum]
Solyc03g111797.1	1382.91	1659.16	2997.31	2394.13	-0.825342	5.46e-05	0.000405377	-	SL3.0ch03	63911726	63915461	-	3182	-	-	PREDICTED: uncharacterized protein LOC101251462 [Solanum lycopersicum]
Solyc03g111840.3	50.9119	39.8996	2.69139	8.21032	3.04397	0.000118907	0.000812686	-	SL3.0ch03	63928449	63937199	-	5835	-	-	PREDICTED: 28 kDa ribonucleoprotein, chloroplastic [Solanum lycopersicum]
Solyc03g111880.3	24.864	28.8164	350.777	357.149	-3.71931	8.41e-26	4.87e-24	-	SL3.0ch03	63962181	63966641	-	2918	-	-	PREDICTED: cytochrome P450 71A22-like [Solanum lycopersicum]
Solyc03g111973.1	46.1759	48.7662	101.376	97.7028	-1.06777	0.0129255	0.0479157	-	SL3.0ch03	64027118	64030651	-	3296	-	-	PREDICTED: cytochrome P450 71A4-like [Solanum lycopersicum]
Solyc03g112100.3	2157.24	1826.52	7764.65	5594.51	-1.74567	1.1e-16	3.72e-15	-	SL3.0ch03	64104026	64105237	-	697	-	-	PREDICTED: high-affinity nitrate transporter 3.2-like [Solanum lycopersicum]
Solyc03g112270.3	3375.58	2976.96	2414.17	1881.8	0.564454	0.00481215	0.0208646	-	SL3.0ch03	64207674	64211685	-	1858	-	-	PREDICTED: plant intracellular Ras-group-related LRR protein 9 [Solanum lycopersicum]
Solyc03g112310.1	863.135	921.016	540.969	422.01	0.890319	7.37e-05	0.000530206	-	SL3.0ch03	64237658	64239646	+	1989	-	-	PREDICTED: L-type lectin-domain containing receptor kinase S.1 [Solanum lycopersicum]
Solyc03g112340.1	2435.48	2620.08	1494.62	1201.17	0.907442	4.37e-06	4.1e-05	-	SL3.0ch03	64251788	64252984	+	1197	-	-	PREDICTED: E3 ubiquitin-protein ligase ATL6-like [Solanum lycopersicum]
Solyc03g112460.3	54.4639	68.716	175.837	137.112	-1.34314	0.000430257	0.00255794	-	SL3.0ch03	64344300	64349425	-	1626	-	-	PREDICTED: L-tryptophan--pyruvate aminotransferase 1-like [Solanum lycopersicum]
Solyc03g112530.3	917.598	809.076	1847.19	1633.03	-1.01128	3.85e-07	4.34e-06	-	SL3.0ch03	64399598	64407535	-	1933	-	-	PREDICTED: notchless protein homolog [Solanum lycopersicum]
Solyc03g112580.3	324.415	444.437	1574.46	1305.44	-1.90427	1.97e-16	6.53e-15	-	SL3.0ch03	64451257	64455587	+	3461	-	-	PREDICTED: probable LRR receptor-like serine/threonine-protein kinase At4g26540 [Solanum lycopersicum]
Solyc03g112700.1	407.295	455.521	259.27	214.289	0.866422	0.00072408	0.00405844	-	SL3.0ch03	64546475	64547467	-	993	-	-	PREDICTED: uncharacterized protein LOC101256758 [Solanum lycopersicum]
Solyc03g112750.3	14.208	16.6248	0	0.821032	5.17429	0.00480351	0.0208449	-	SL3.0ch03	64571740	64575693	+	3359	-	-	protein TORNADO 1 [Solanum lycopersicum]>gi|643192506|gb|AIA96116.1| putative tornado 1 protein [Solanum lycopersicum]
Solyc03g112770.3	179.968	104.182	5.38277	6.56825	4.56649	6.63e-15	1.89e-13	-	SL3.0ch03	64596673	64600006	+	871	-	-	PREDICTED: glutaredoxin [Solanum lycopersicum]
Solyc03g112840.2	37.8879	63.1744	118.421	120.692	-1.23967	0.00370762	0.0167829	-	SL3.0ch03	64629303	64632197	-	2248	-	-	PREDICTED: uncharacterized protein LOC101253575 isoform X1 [Solanum lycopersicum]
Solyc03g112870.3	1691.93	1683.54	3148.92	2688.06	-0.790047	2.59e-05	0.000207595	-	SL3.0ch03	64647913	64652618	+	1910	-	-	PREDICTED: phosphoenolpyruvate/phosphate translocator 1, chloroplastic [Solanum lycopersicum]
Solyc03g112880.1	256.928	279.297	525.717	472.093	-0.895424	0.000232062	0.00148261	-	SL3.0ch03	64653247	64654530	-	1284	-	-	PREDICTED: fasciclin-like arabinogalactan protein 4 [Solanum lycopersicum]
Solyc03g112900.3	2254.33	2411.71	6111.24	4504.18	-1.18577	4.83e-09	7.18e-08	-	SL3.0ch03	64669109	64672611	+	1080	-	-	PREDICTED: iron-sulfur cluster assembly protein 1-like [Solanum lycopersicum]
Solyc03g112970.1	293.632	212.798	47.5478	46.7988	2.4238	4.33e-12	9.43e-11	-	SL3.0ch03	64775225	64776058	+	834	-	-	PREDICTED: uncharacterized protein LOC101250877 [Solanum lycopersicum]
Solyc03g112995.1	16.576	33.2497	0	0	7.30358	2.67e-05	0.000213174	-	SL3.0ch03	64779685	64781877	-	1115	-	-	PREDICTED: transcription factor ILI5-like [Nicotiana tomentosiformis]
Solyc03g113070.3	278.24	251.589	854.964	789.011	-1.63387	5.99e-13	1.43e-11	-	SL3.0ch03	64850815	64856045	+	1786	-	-	PREDICTED: LOW QUALITY PROTEIN: ABC transporter A family member 2 [Solanum lycopersicum]
Solyc03g113090.3	176.416	206.148	334.629	338.265	-0.814101	0.00253214	0.0121245	-	SL3.0ch03	64858979	64861822	+	1480	-	-	PREDICTED: uncharacterized protein LOC101252677 [Solanum lycopersicum]
Solyc03g113120.3	260.48	195.065	19.7368	30.3782	3.17862	1.4e-15	4.23e-14	-	SL3.0ch03	64872973	64877322	-	1765	-	-	transcription factor WRKY72 [Solanum lycopersicum]
Solyc03g113150.3	151.552	101.966	20.634	9.85238	3.06356	2.5e-09	3.88e-08	-	SL3.0ch03	64892638	64895799	+	2456	-	-	PREDICTED: probable pectate lyase P59 [Solanum lycopersicum]
Solyc03g113270.3	6718	6494.77	14507.5	13639	-1.09102	1.57e-10	2.84e-09	-	SL3.0ch03	64941909	64944213	+	1702	-	-	homeobox [Solanum lycopersicum]
Solyc03g113280.3	264.032	281.514	1148.32	725.792	-1.77983	1.19e-11	2.47e-10	-	SL3.0ch03	64948110	64953332	-	1180	-	-	PREDICTED: uncharacterized protein LOC101244759 [Solanum lycopersicum]
Solyc03g113300.3	10.656	34.358	219.797	155.996	-3.05154	2.45e-10	4.34e-09	-	SL3.0ch03	64956818	64957618	-	801	-	-	PREDICTED: short-chain dehydrogenase reductase 3b-like [Solanum lycopersicum]
Solyc03g113340.3	479.519	423.379	275.418	236.457	0.819051	0.00109066	0.00581247	-	SL3.0ch03	64970167	64974184	-	2219	-	-	PREDICTED: uncharacterized protein LOC101243876 [Solanum lycopersicum]
Solyc03g113350.3	16.576	9.97491	0.897129	0	4.94076	0.0089991	0.0354363	-	SL3.0ch03	64983279	64991327	+	5502	-	-	PREDICTED: uncharacterized protein LOC101268855 [Solanum lycopersicum]
Solyc03g113360.3	27.232	15.5165	0	0	7.07973	6.67e-05	0.000485831	-	SL3.0ch03	64993373	64994772	-	837	-	-	PREDICTED: LOB domain-containing protein 27 [Solanum lycopersicum]
Solyc03g113450.3	98.2718	113.049	401.914	353.865	-1.83744	1.44e-10	2.63e-09	-	SL3.0ch03	65075752	65080686	+	2425	-	-	PREDICTED: LRR receptor-like serine/threonine-protein kinase FEI 2 [Solanum lycopersicum]
Solyc03g113870.1	1987.93	1968.38	1373.5	1018.9	0.726011	0.000527152	0.00305553	-	SL3.0ch03	65412055	65413641	+	1587	-	-	PREDICTED: LOW QUALITY PROTEIN: U-box domain-containing protein 38-like [Solanum lycopersicum]
Solyc03g114070.3	172.864	216.123	745.514	653.541	-1.84549	8.85e-14	2.29e-12	-	SL3.0ch03	65594598	65602594	-	1214	-	-	PREDICTED: rac-like GTP-binding protein 3 isoform X1 [Nicotiana tomentosiformis]>gi|697184147|ref|XP_009601099.1| PREDICTED: rac-like GTP-binding protein 3 isoform X1 [Nicotiana tomentosiformis]>gi|697184149|ref|XP_009601100.1| PREDICTED: rac-like GTP-binding protein 3 isoform X1 [Nicotiana tomentosiformis]>gi|697184151|ref|XP_009601101.1| PREDICTED: rac-like GTP-binding protein 3 isoform X1 [Nic…
Solyc03g114080.2	22.496	26.5997	91.5071	75.5349	-1.76466	0.000537803	0.00311107	-	SL3.0ch03	65610882	65617541	+	3101	-	-	PREDICTED: probable inactive receptor kinase At2g26730 [Solanum lycopersicum]
Solyc03g114100.1	1197.02	927.666	487.141	522.176	1.07343	1.31e-06	1.35e-05	-	SL3.0ch03	65619375	65619752	+	378	-	-	PREDICTED: uncharacterized protein LOC101251567 [Solanum lycopersicum]
Solyc03g114310.3	287.712	289.272	549.94	476.198	-0.830318	0.000573608	0.00329574	-	SL3.0ch03	65805840	65810814	+	1874	-	-	PREDICTED: serine/threonine-protein kinase HT1-like [Solanum lycopersicum]
Solyc03g114350.1	194.176	185.09	72.6674	85.3873	1.26168	0.000193587	0.00125971	-	SL3.0ch03	65839739	65840608	+	870	-	-	PREDICTED: uncharacterized protein LOC101245934 [Solanum lycopersicum]
Solyc03g114360.3	16.576	14.4082	0.897129	1.64206	3.5983	0.00893686	0.0352253	-	SL3.0ch03	65852413	65855041	-	2255	-	-	PREDICTED: probable inactive poly [ADP-ribose] polymerase SRO5 isoform X2 [Solanum lycopersicum]
Solyc03g114380.3	34.3359	46.5496	123.804	117.408	-1.57413	0.000234227	0.00149363	-	SL3.0ch03	65866549	65872376	+	3528	-	-	PREDICTED: kinesin-like protein KIF18B isoform X1 [Solanum lycopersicum]
Solyc03g114480.3	31.9679	23.2748	94.1985	58.2933	-1.46553	0.00601722	0.0252721	-	SL3.0ch03	65954238	65955494	-	816	-	-	PREDICTED: tetraspanin-8 [Solanum lycopersicum]
Solyc03g114625.1	3.55199	3.32497	14.3541	36.9464	-2.90232	0.00605261	0.0253754	-	SL3.0ch03	66030982	66034037	-	1042	-	-	PREDICTED: histone deacetylase HDT1-like [Solanum lycopersicum]
Solyc03g114705.1	0	0	16.1483	7.38929	-5.80172	0.00369722	0.0167431	-	SL3.0ch03	66087018	66089030	+	318	-	-	PREDICTED: uncharacterized protein LOC104646600 [Solanum lycopersicum]
Solyc03g114730.3	1725.09	1979.46	3532.89	3200.38	-0.861843	4.15e-06	3.92e-05	-	SL3.0ch03	66118537	66122133	-	2479	-	-	PREDICTED: uncharacterized protein At1g04910-like [Solanum lycopersicum]
Solyc03g114760.3	43.8079	88.6658	249.402	224.963	-1.83637	1.01e-06	1.06e-05	-	SL3.0ch03	66142258	66146717	+	1314	-	-	Hop-interacting protein THI110 [Solanum lycopersicum]>gi|365222918|gb|AEW69811.1| Hop-interacting protein THI110 [Solanum lycopersicum]
Solyc03g114940.3	4209.11	4881.05	7868.72	7000.94	-0.70991	0.000103184	0.000716557	-	SL3.0ch03	66280551	66282922	-	1979	-	-	PREDICTED: cytochrome P450 78A5-like [Solanum lycopersicum]
Solyc03g115060.3	20.128	15.5165	136.364	147.786	-2.99804	1.69e-10	3.05e-09	-	SL3.0ch03	66375290	66379842	-	2342	-	-	PREDICTED: uncharacterized protein LOC101255575 [Solanum lycopersicum]>gi|723687018|ref|XP_010318855.1| PREDICTED: uncharacterized protein LOC101255575 [Solanum lycopersicum]
Solyc03g115070.1	365.855	315.872	913.277	936.797	-1.44083	5.72e-11	1.1e-09	-	SL3.0ch03	66381817	66383724	+	1908	-	-	PREDICTED: exocyst complex component EXO70B1-like [Solanum lycopersicum]
Solyc03g115180.2	18.944	14.4082	1.79426	0.821032	3.68546	0.00632345	0.0263249	-	SL3.0ch03	66467349	66478131	+	8854	-	-	PREDICTED: uncharacterized protein LOC104646591 [Solanum lycopersicum]
Solyc03g115230.3	9970.45	7893.48	3749.1	2281.65	1.56678	5.13e-11	9.89e-10	-	SL3.0ch03	66496018	66499688	-	3212	-	-	PREDICTED: chaperone protein ClpB1 [Solanum lycopersicum]
Solyc03g115490.1	677.247	598.494	469.198	388.348	0.57331	0.0131952	0.048738	-	SL3.0ch03	66655215	66655481	-	267	-	-	PREDICTED: LYR motif-containing protein 4 [Solanum lycopersicum]>gi|565356619|ref|XP_006345161.1| PREDICTED: LYR motif-containing protein 4-like [Solanum tuberosum]
Solyc03g115610.3	3888.25	2974.74	540.071	451.567	2.79129	1.76e-39	1.85e-37	-	SL3.0ch03	66741855	66745837	-	3878	-	-	PREDICTED: probable LRR receptor-like serine/threonine-protein kinase At1g74360 [Solanum lycopersicum]
Solyc03g115630.3	184.704	158.49	72.6674	87.0294	1.10224	0.00161697	0.00822575	-	SL3.0ch03	66761111	66769488	+	2485	-	-	PREDICTED: carbamoyl-phosphate synthase small chain, chloroplastic [Solanum lycopersicum]
Solyc03g115650.3	18904.9	13915	3196.47	2881.82	2.43285	4.96e-34	4.19e-32	-	SL3.0ch03	66771853	66774683	+	1100	-	-	eukaryotic translation initiation factor 5A-5 [Solanum tuberosum]>gi|3024022|sp|P56337.1|IF5A5_SOLTU RecName: Full=Eukaryotic translation initiation factor 5A-5; Short=eIF-5A-5; AltName: Full=eIF-4D>gi|2225885|dbj|BAA20879.1| eukaryotic initiation factor 5A5 [Solanum tuberosum]>gi|77745456|gb|ABB02627.1| eukaryotic initiation factor 5A5-like [Solanum tuberosum]>gi|77999297|gb|ABB16995.1| eukaryot…
Solyc03g115700.3	6051.41	4897.68	3154.3	2937.65	0.84581	7.61e-06	6.8e-05	-	SL3.0ch03	66824354	66833144	+	6172	-	-	PREDICTED: probable receptor-like protein kinase At5g61350 [Solanum lycopersicum]
Solyc03g115720.3	397.823	530.887	845.095	747.139	-0.776966	0.000919134	0.00500305	-	SL3.0ch03	66833284	66842367	-	2007	-	-	PREDICTED: LON peptidase N-terminal domain and RING finger protein 1 [Solanum lycopersicum]
Solyc03g115730.3	840.639	645.044	438.696	316.097	0.977411	0.000117174	0.000803535	-	SL3.0ch03	66847005	66848377	+	1282	-	-	PREDICTED: uncharacterized protein LOC101247120 [Solanum lycopersicum]
Solyc03g115740.2	1146.11	1262.38	2645.63	2248.81	-1.02279	1.43e-07	1.72e-06	-	SL3.0ch03	66848562	66852709	-	2484	-	-	PREDICTED: putative glycosyltransferase 5 [Solanum lycopersicum]
Solyc03g115770.3	264.032	244.939	22.4282	41.0516	2.99679	2.58e-15	7.62e-14	-	SL3.0ch03	66861942	66868697	-	2930	-	-	PREDICTED: two-component response regulator-like APRR1 [Solanum lycopersicum]
Solyc03g115860.3	60.3839	38.7913	0.897129	0	6.84879	1.48e-05	0.000125051	-	SL3.0ch03	66945208	66949536	-	1788	-	-	PREDICTED: uncharacterized endoplasmic reticulum membrane protein C16E8.02 [Solanum lycopersicum]
Solyc03g115880.1	426.239	346.905	116.627	127.26	1.66363	2.92e-09	4.49e-08	-	SL3.0ch03	66963079	66963300	+	222	-	-	--
Solyc03g115900.3	8.28799	4.43329	51.1363	18.8837	-2.46384	0.00546118	0.0233018	-	SL3.0ch03	66975845	66977885	+	1889	-	-	PREDICTED: chlorophyll a-b binding protein 4, chloroplastic [Solanum lycopersicum]
Solyc03g115920.3	284.16	272.647	29.6052	89.4925	2.21979	1.04e-07	1.28e-06	-	SL3.0ch03	66984355	66985411	-	970	-	-	PREDICTED: probable E3 ubiquitin-protein ligase RNF217 [Solanum lycopersicum]
Solyc03g115950.3	403.743	334.714	32.2966	40.2306	3.34492	2.01e-24	1.11e-22	-	SL3.0ch03	67010679	67012444	+	1571	-	-	PREDICTED: uncharacterized protein LOC104107633 [Nicotiana tomentosiformis]
Solyc03g115970.2	8.28799	12.1916	43.9593	50.904	-2.20851	0.0015441	0.00791481	-	SL3.0ch03	67014499	67016656	+	1833	-	-	PREDICTED: uncharacterized protein LOC104646582 isoform X2 [Solanum lycopersicum]
Solyc03g115980.1	52.0959	46.5496	1082.83	560.765	-4.05892	4.12e-33	3.33e-31	-	SL3.0ch03	67020176	67021570	+	1395	-	-	PREDICTED: geranylgeranyl diphosphate reductase, chloroplastic [Solanum lycopersicum]
Solyc03g116020.3	974.43	925.45	1517.04	1203.63	-0.517901	0.0128476	0.0476964	-	SL3.0ch03	67033855	67035602	-	1006	-	-	PREDICTED: protein DCL, chloroplastic-like [Solanum lycopersicum]
Solyc03g116100.3	214.304	131.89	30.5024	39.4095	2.3048	3.22e-08	4.28e-07	-	SL3.0ch03	67093755	67095619	-	1642	-	-	PREDICTED: myb-related protein 306 [Solanum lycopersicum]
Solyc03g116120.2	277.056	136.324	53.8277	40.2306	2.13655	2.89e-07	3.33e-06	-	SL3.0ch03	67112952	67115019	-	2003	-	-	PREDICTED: glutathione S-transferase U10-like [Solanum lycopersicum]
Solyc03g116260.3	40.2559	47.6579	625.299	472.093	-3.63969	3.5e-31	2.55e-29	-	SL3.0ch03	67247654	67249317	+	1472	-	-	PREDICTED: 1-aminocyclopropane-1-carboxylate oxidase 5 [Solanum lycopersicum]
Solyc03g116270.3	31.9679	41.0079	1163.58	847.305	-4.78089	2.05e-55	3.72e-53	-	SL3.0ch03	67249414	67251675	+	2076	-	-	PREDICTED: flavonol synthase/flavanone 3-hydroxylase [Solanum lycopersicum]
Solyc03g116280.3	2.368	4.43329	19.7368	31.1992	-2.89888	0.00517884	0.0222321	-	SL3.0ch03	67251841	67252905	+	974	-	-	PREDICTED: LOW QUALITY PROTEIN: sexual differentiation process protein isp7-like [Solanum tuberosum]
Solyc03g116290.2	17.76	13.2999	156.1	143.681	-3.27412	6.31e-12	1.35e-10	-	SL3.0ch03	67253086	67256019	+	1662	-	-	PREDICTED: 1-aminocyclopropane-1-carboxylate oxidase-like isoform X1 [Solanum lycopersicum]
Solyc03g116360.2	27.232	33.2497	66.3875	84.5663	-1.31902	0.0093726	0.0367155	-	SL3.0ch03	67314193	67326037	+	4994	-	-	PREDICTED: uncharacterized protein LOC101257851 isoform X1 [Solanum lycopersicum]>gi|723686655|ref|XP_010318795.1| PREDICTED: uncharacterized protein LOC101257851 isoform X1 [Solanum lycopersicum]
Solyc03g116370.3	44.9919	48.7662	113.038	148.607	-1.48086	0.000323994	0.00199149	-	SL3.0ch03	67326854	67331278	-	1064	-	-	PREDICTED: microtubule-associated protein RP/EB family member 1B [Solanum lycopersicum]
Solyc03g116460.3	17.76	27.7081	69.0789	57.4722	-1.47316	0.00911097	0.0358008	-	SL3.0ch03	67364333	67366964	-	1871	-	-	PREDICTED: uncharacterized protein LOC101243975 isoform X3 [Solanum lycopersicum]
Solyc03g116480.1	259.296	258.239	56.5191	56.6512	2.19313	1.57e-11	3.22e-10	-	SL3.0ch03	67372238	67373344	+	1107	-	-	PREDICTED: F-box protein At5g49610-like [Solanum lycopersicum]
Solyc03g116510.1	916.414	889.983	145.335	179.806	2.47269	7.9e-26	4.59e-24	-	SL3.0ch03	67391192	67391473	+	282	-	-	PREDICTED: uncharacterized protein LOC104646577 [Solanum lycopersicum]
Solyc03g116710.3	91.1678	136.324	285.287	317.739	-1.40475	7.05e-06	6.33e-05	-	SL3.0ch03	67484641	67485631	-	883	-	-	PREDICTED: protein LURP-one-related 5 [Solanum lycopersicum]
Solyc03g116740.3	314.943	321.414	693.48	598.532	-1.02139	1.06e-05	9.23e-05	-	SL3.0ch03	67508964	67512066	-	1642	-	-	PREDICTED: phosphatidylcholine:diacylglycerol cholinephosphotransferase 1 [Solanum lycopersicum]
Solyc03g116770.3	5.91999	12.1916	87.0215	92.7766	-3.3028	5.81e-08	7.44e-07	-	SL3.0ch03	67539444	67540689	+	1022	-	-	PREDICTED: uncharacterized protein LOC101256080 isoform X2 [Solanum lycopersicum]
Solyc03g116860.3	91.1678	111.941	250.299	231.531	-1.24501	8.02e-05	0.000572094	-	SL3.0ch03	67602103	67604681	-	1981	-	-	PREDICTED: probable N-acetyltransferase HLS1 [Solanum lycopersicum]
Solyc03g116910.3	383.615	543.078	1633.67	1372.77	-1.69701	2.66e-13	6.6e-12	-	SL3.0ch03	67661568	67664398	-	1457	-	-	cinnamoyl-CoA reductase [Solanum lycopersicum]>gi|65306614|gb|AAY41880.1| cinnamoyl-CoA reductase [Solanum lycopersicum]
Solyc03g117020.3	2945.79	2751.97	2276.91	1713.49	0.51402	0.01133	0.0429863	-	SL3.0ch03	67771912	67776438	+	1098	-	-	PREDICTED: stromal cell-derived factor 2-like protein [Solanum lycopersicum]
Solyc03g117070.1	130.24	183.982	390.251	513.966	-1.52395	1.38e-07	1.67e-06	-	SL3.0ch03	67818941	67819630	+	690	-	-	PREDICTED: zinc finger protein 3 [Solanum lycopersicum]
Solyc03g117180.3	243.904	262.673	466.507	454.852	-0.862664	0.000427644	0.00254835	-	SL3.0ch03	67875749	67879942	-	2244	-	-	PREDICTED: probable receptor-like protein kinase At1g80640 [Solanum lycopersicum]
Solyc03g117260.2	589.631	452.196	120.215	148.607	1.95285	9.9e-13	2.32e-11	-	SL3.0ch03	67921596	67928527	+	4729	-	-	PREDICTED: putative UPF0481 protein At3g02645 [Solanum lycopersicum]
Solyc03g117370.3	254.56	307.005	659.39	529.565	-1.08123	1.43e-05	0.000121242	-	SL3.0ch03	68015749	68023776	+	2851	-	-	PREDICTED: protein TOPLESS-like [Solanum lycopersicum]>gi|723686295|ref|XP_010318719.1| PREDICTED: protein TOPLESS-like [Solanum lycopersicum]>gi|723686298|ref|XP_010318720.1| PREDICTED: protein TOPLESS-like [Solanum lycopersicum]>gi|723686301|ref|XP_010318721.1| PREDICTED: protein TOPLESS-like [Solanum lycopersicum]>gi|723686304|ref|XP_010318722.1| PREDICTED: protein TOPLESS-like [Solanum lycope…
Solyc03g117420.3	188.256	155.165	60.1076	80.4611	1.28649	0.000398541	0.00239171	-	SL3.0ch03	68033366	68053906	-	7225	-	-	PREDICTED: putative adenylate cyclase regulatory protein [Solanum lycopersicum]>gi|723686255|ref|XP_010318712.1| PREDICTED: putative adenylate cyclase regulatory protein [Solanum lycopersicum]>gi|723686258|ref|XP_010318713.1| PREDICTED: putative adenylate cyclase regulatory protein [Solanum lycopersicum]>gi|723686261|ref|XP_010318714.1| PREDICTED: putative adenylate cyclase regulatory protein [So…
Solyc03g117480.3	801.567	813.509	2278.71	1908.9	-1.37437	3.99e-12	8.76e-11	-	SL3.0ch03	68099605	68113304	-	3448	-	-	PREDICTED: pyrophosphate-energized vacuolar membrane proton pump-like [Solanum lycopersicum]
Solyc03g117490.3	690.271	616.228	1369.92	1149.44	-0.947385	6.57e-06	5.93e-05	-	SL3.0ch03	68122060	68125071	+	2000	-	-	PREDICTED: glycerol kinase [Solanum lycopersicum]
Solyc03g117580.3	337.439	328.064	75.3588	119.871	1.76668	1.96e-08	2.7e-07	-	SL3.0ch03	68178894	68187682	+	5786	-	-	PREDICTED: pentatricopeptide repeat-containing protein At1g80880, mitochondrial [Solanum lycopersicum]
Solyc03g117720.3	44.9919	35.4663	100.478	151.891	-1.65185	0.000173633	0.00114079	-	SL3.0ch03	68259122	68263665	+	1465	-	-	PREDICTED: AP2-like ethylene-responsive transcription factor At1g16060 isoform X2 [Solanum lycopersicum]
Solyc03g117760.3	1150.85	1200.31	1765.55	1596.09	-0.515641	0.0070648	0.0289323	-	SL3.0ch03	68280363	68283469	-	1627	-	-	PREDICTED: uncharacterized protein LOC101252570 [Solanum lycopersicum]
Solyc03g118000.1	76.9599	96.4241	38.5765	31.1992	1.31535	0.00534238	0.0228428	-	SL3.0ch03	68471751	68472635	-	885	-	-	PREDICTED: inositol polyphosphate multikinase beta [Solanum lycopersicum]
Solyc03g118060.3	88.7999	57.6328	299.641	126.439	-1.5413	0.000347406	0.00211728	-	SL3.0ch03	68528501	68529796	-	1034	-	-	PREDICTED: uncharacterized protein LOC101246122 [Solanum lycopersicum]
Solyc03g118150.3	164.576	210.581	488.935	419.547	-1.2747	1.88e-06	1.88e-05	-	SL3.0ch03	68587335	68590109	+	1583	-	-	PREDICTED: random slug protein 5 [Solanum lycopersicum]
Solyc03g118240.3	49.7279	57.6328	164.175	122.334	-1.4144	0.000373977	0.00225827	-	SL3.0ch03	68645245	68647471	-	1506	-	-	PREDICTED: magnesium protoporphyrin IX methyltransferase, chloroplastic [Solanum lycopersicum]
Solyc03g118270.1	627.519	608.469	1098.09	761.917	-0.589284	0.0125358	0.0467088	-	SL3.0ch03	68671584	68672675	+	1092	-	-	PREDICTED: GDP-mannose 4,6 dehydratase 1 [Solanum lycopersicum]
Solyc03g118290.3	4087.16	4447.7	9049.34	6740.67	-0.88749	8.04e-06	7.13e-05	-	SL3.0ch03	68699930	68706881	+	2842	-	-	auxin response factor 2 [Solanum lycopersicum]>gi|723684495|ref|XP_010318416.1| PREDICTED: auxin response factor 2 isoform X1 [Solanum lycopersicum]>gi|85069279|gb|ABC69711.1| auxin response factor 2 [Solanum lycopersicum]
Solyc03g118370.3	104.192	111.941	286.184	238.92	-1.27987	3.18e-05	0.000248742	-	SL3.0ch03	68750063	68754180	-	2402	-	-	PREDICTED: serine carboxypeptidase-like 45 isoform X1 [Solanum lycopersicum]
Solyc03g118425.1	470.047	453.304	263.756	197.048	1.0037	0.000118873	0.000812686	-	SL3.0ch03	68782434	68786923	+	4337	-	-	PREDICTED: NF-X1-type zinc finger protein NFXL1 [Solanum lycopersicum]
Solyc03g118450.1	2679.39	1844.25	168.66	188.837	3.6607	7.33e-54	1.22e-51	-	SL3.0ch03	68808975	68809196	-	222	-	-	PREDICTED: uncharacterized protein LOC104425848 [Eucalyptus grandis]>gi|629082173|gb|KCW48618.1| hypothetical protein EUGRSUZ_K02282 [Eucalyptus grandis]
Solyc03g118510.3	202.464	382.371	1627.39	1330.89	-2.33706	2.73e-17	9.71e-16	-	SL3.0ch03	68837583	68840671	+	2640	-	-	PREDICTED: probable inactive receptor kinase At1g48480 [Solanum lycopersicum]
Solyc03g118680.3	287.712	267.106	575.059	502.471	-0.957637	7.06e-05	0.0005108	-	SL3.0ch03	69020610	69027224	-	3756	-	-	PREDICTED: zinc finger protein VAR3, chloroplastic [Solanum lycopersicum]
Solyc03g118740.3	1176.89	1206.96	838.815	775.054	0.562947	0.00450614	0.0197437	-	SL3.0ch03	69052076	69055944	+	2626	-	-	auxin efflux facilitator SlPIN1 [Solanum lycopersicum]>gi|312983220|gb|ADR30406.1| auxin efflux facilitator SlPIN1 [Solanum lycopersicum]
Solyc03g118780.3	287.712	392.346	893.54	982.775	-1.4634	5.55e-10	9.39e-09	-	SL3.0ch03	69093659	69095386	+	1344	-	-	PREDICTED: thaumatin-like protein [Solanum lycopersicum]
Solyc03g118810.1	1345.02	2001.63	3075.36	2671.64	-0.779767	0.000476134	0.00279078	-	SL3.0ch03	69107491	69107985	+	495	-	-	PREDICTED: calcium-binding allergen Ole e 8-like [Solanum lycopersicum]
Solyc03g118910.1	908.126	924.341	1529.6	1168.33	-0.557789	0.00874914	0.0346395	-	SL3.0ch03	69168215	69169834	-	1620	-	-	PREDICTED: T-complex protein 1 subunit delta [Solanum lycopersicum]
Solyc03g118960.2	9.47198	13.2999	0	0	6.17321	0.00210962	0.0103545	-	SL3.0ch03	69194112	69195029	-	723	-	-	PREDICTED: MATE efflux family protein 5 [Solanum lycopersicum]
Solyc03g119060.3	3807.74	4112.99	7648.02	5991.07	-0.783958	4.48e-05	0.000339452	-	SL3.0ch03	69256602	69262331	+	2524	-	-	alpha-dioxygenase 2 [Solanum lycopersicum]>gi|62420870|tpg|DAA01542.1| TPA_exp: alpha-dioxygenase 3 [Lycopersicon esculentum]
Solyc03g119080.3	3441.88	4110.77	1608.55	1202.81	1.42604	1e-11	2.09e-10	-	SL3.0ch03	69264228	69280854	-	8039	-	-	PREDICTED: 66 kDa stress protein [Solanum lycopersicum]
Solyc03g119110.3	196.544	145.19	491.626	305.424	-1.22205	8.7e-05	0.000615319	-	SL3.0ch03	69287264	69289931	-	1306	-	-	PREDICTED: uncharacterized GPI-anchored protein At4g28100 [Solanum lycopersicum]
Solyc03g119180.1	81.6959	64.2827	339.115	197.048	-1.87724	2.46e-07	2.88e-06	-	SL3.0ch03	69341230	69341454	-	225	-	-	--
Solyc03g119200.3	1401.85	1548.33	2672.55	1880.16	-0.625655	0.00400667	0.0179371	-	SL3.0ch03	69347461	69352530	+	1711	-	-	PREDICTED: L-Ala-D/L-amino acid epimerase [Solanum lycopersicum]
Solyc03g119240.3	304.287	302.572	152.512	121.513	1.14814	7.04e-05	0.000509559	-	SL3.0ch03	69369061	69373821	+	3455	-	-	PREDICTED: probable serine/threonine-protein kinase At1g18390 isoform X1 [Solanum lycopersicum]
Solyc03g119320.1	26.048	25.4914	98.6842	90.3135	-1.87453	0.000111254	0.000767326	-	SL3.0ch03	69447636	69448337	-	702	-	-	PREDICTED: uncharacterized protein LOC101259728 [Solanum lycopersicum]
Solyc03g119350.2	16.576	34.358	84.3301	97.7028	-1.83286	0.000429553	0.00255525	-	SL3.0ch03	69471863	69475374	+	1279	-	-	PREDICTED: uncharacterized protein LOC101266926 [Solanum lycopersicum]>gi|723685681|ref|XP_010318618.1| PREDICTED: uncharacterized protein LOC101266926 [Solanum lycopersicum]
Solyc03g119390.3	615.679	359.097	77.1531	88.6714	2.55388	1.02e-15	3.16e-14	-	SL3.0ch03	69498905	69500322	+	813	-	-	PREDICTED: transcription factor BEE 3 [Solanum lycopersicum]
Solyc03g119430.3	480.703	479.904	301.435	230.71	0.853	0.000766839	0.00426624	-	SL3.0ch03	69526999	69530324	-	1773	-	-	PREDICTED: zinc finger CCCH domain-containing protein 25 [Solanum lycopersicum]
Solyc03g119490.3	91.1678	117.482	202.751	180.627	-0.876187	0.0085202	0.0338449	-	SL3.0ch03	69569297	69572274	+	1065	-	-	MAPKK [Solanum lycopersicum]>gi|51471930|gb|AAU04435.1| MAPKK [Solanum lycopersicum]
Solyc03g119530.3	24671	20173.7	2921.95	2821.89	2.96486	3.35e-59	7.26e-57	-	SL3.0ch03	69594152	69603197	+	2864	-	-	PREDICTED: LOB domain-containing protein 40-like [Solanum lycopersicum]
Solyc03g119540.3	144.448	220.556	3.58851	7.38929	5.04114	6.33e-19	2.53e-17	-	SL3.0ch03	69603307	69604885	-	1484	-	-	PREDICTED: zinc finger protein CONSTANS-LIKE 16-like [Solanum lycopersicum]
Solyc03g119610.1	614.495	788.018	2388.16	1631.39	-1.51848	1.55e-10	2.81e-09	-	SL3.0ch03	69669806	69670537	+	732	-	-	PREDICTED: uncharacterized protein LOC101261213 [Solanum lycopersicum]
Solyc03g119640.3	82.8799	104.182	570.574	563.228	-2.59792	8.01e-22	3.9e-20	-	SL3.0ch03	69680470	69684905	+	2561	-	-	PREDICTED: aluminum-activated malate transporter 9 [Solanum lycopersicum]
Solyc03g119720.3	412.031	442.221	875.598	747.96	-0.926007	2.97e-05	0.000234262	-	SL3.0ch03	69746588	69753791	+	3212	-	-	PREDICTED: uncharacterized protein LOC101261308 [Solanum lycopersicum]
Solyc03g119810.1	6054.97	4490.92	1762.86	1633.85	1.63445	7.21e-16	2.24e-14	-	SL3.0ch03	69872214	69872669	+	456	-	-	PREDICTED: uncharacterized protein LOC101258448 [Solanum lycopersicum]
Solyc03g119830.3	326.783	326.955	175.837	155.996	0.978798	0.00033246	0.00203654	-	SL3.0ch03	69876624	69892579	-	4059	-	-	PREDICTED: putative AC transposase [Solanum lycopersicum]
Solyc03g119930.1	97.0878	82.0159	338.217	243.025	-1.69859	1.57e-07	1.88e-06	-	SL3.0ch03	69951368	69952744	-	1377	-	-	PREDICTED: molybdate transporter 2 [Solanum lycopersicum]
Solyc03g119970.3	2813.18	2468.23	1649.82	1386.72	0.798591	4.25e-05	0.00032436	-	SL3.0ch03	69966957	69970432	-	2059	-	-	PREDICTED: plastidic ATP/ADP-transporter-like [Solanum lycopersicum]
Solyc03g120080.3	492.543	523.128	1162.68	903.956	-1.02443	4.27e-06	4.01e-05	-	SL3.0ch03	70058122	70064251	+	3314	-	-	PREDICTED: periodic tryptophan protein 2 homolog [Solanum lycopersicum]
Solyc03g120160.1	149.184	193.956	104.964	69.7877	0.976067	0.00772773	0.0311033	-	SL3.0ch03	70117331	70117576	-	246	-	-	PREDICTED: uncharacterized protein LOC104234552 [Nicotiana sylvestris]
Solyc03g120170.2	359.935	313.655	84.3301	62.3984	2.20068	1.26e-12	2.92e-11	-	SL3.0ch03	70113059	70121796	+	1061	-	-	PREDICTED: uncharacterized protein LOC101250488 [Solanum lycopersicum]
Solyc03g120260.3	378.879	196.173	25.1196	18.8837	3.71058	8.38e-19	3.33e-17	-	SL3.0ch03	70194875	70197290	+	1199	-	-	PREDICTED: coatomer subunit beta'-2 [Solanum lycopersicum]
Solyc03g120290.3	777.887	812.401	2583.73	2187.23	-1.58481	6.46e-16	2.03e-14	-	SL3.0ch03	70214465	70215548	-	835	-	-	PREDICTED: thionin-like protein 2 [Solanum lycopersicum]
Solyc03g120330.1	125.504	176.223	350.777	223.321	-0.926074	0.00482155	0.020892	-	SL3.0ch03	70239854	70240939	-	1086	-	-	PREDICTED: F-box/kelch-repeat protein At1g80440-like [Solanum lycopersicum]
Solyc03g120475.1	6007.61	7320.47	14603.5	12833.5	-1.04159	2.45e-08	3.32e-07	-	SL3.0ch03	70343028	70344306	-	919	-	-	MIP [Solanum lycopersicum]>gi|375280385|gb|AFA43944.1| MIP, partial [Solanum lycopersicum]>gi|560891753|dbj|BAO18635.1| tonoplast intrinsic protein 2;2 [Solanum lycopersicum]
Solyc03g120500.3	626.335	740.36	1328.65	1192.14	-0.882754	2.25e-05	0.000183196	-	SL3.0ch03	70359984	70364173	-	3329	-	-	IAA6 protein [Solanum lycopersicum]>gi|365818555|gb|AEX00366.1| IAA27 [Solanum lycopersicum]
Solyc03g120600.3	74.5919	43.2246	10.7655	11.4944	2.40186	0.00019225	0.00125181	-	SL3.0ch03	70436458	70441501	-	741	-	-	PREDICTED: protein PLANT CADMIUM RESISTANCE 8-like [Solanum lycopersicum]
Solyc03g120620.3	261.664	285.947	127.392	169.133	0.884008	0.00295889	0.0138521	-	SL3.0ch03	70450223	70457873	+	4131	-	-	PREDICTED: homeobox-leucine zipper protein GLABRA 2 [Solanum lycopersicum]
Solyc03g120720.3	7524.31	7516.65	13945	10322.8	-0.690111	0.000434721	0.0025825	-	SL3.0ch03	70493489	70503935	+	3089	-	-	PREDICTED: protein disulfide isomerase-like 1-6 [Solanum lycopersicum]
Solyc03g120750.3	1043.1	988.624	1614.83	1329.25	-0.534998	0.0082519	0.0329333	-	SL3.0ch03	70511342	70515529	-	1037	-	-	PREDICTED: ras-related protein Rab7 [Solanum lycopersicum]>gi|565352265|ref|XP_006343066.1| PREDICTED: ras-related protein Rab7-like [Solanum tuberosum]
Solyc03g120840.2	337.439	373.505	81.6387	87.8504	2.06821	1.07e-12	2.49e-11	-	SL3.0ch03	70575499	70576152	+	654	-	-	PREDICTED: ethylene-responsive transcription factor TINY-like [Solanum lycopersicum]
Solyc03g120885.1	52.0959	79.7992	2.69139	0	5.66745	3.87e-08	5.09e-07	-	SL3.0ch03	70597444	70598505	-	606	-	-	PREDICTED: uncharacterized protein LOC101259427 [Solanum lycopersicum]
Solyc03g120890.3	97.0878	114.157	185.706	187.195	-0.819136	0.0124385	0.0463717	-	SL3.0ch03	70606502	70608822	-	2152	-	-	PREDICTED: GATA transcription factor 12-like [Solanum lycopersicum]
Solyc03g120930.1	438.079	391.238	80.7416	82.1032	2.34808	9.13e-17	3.12e-15	-	SL3.0ch03	70647507	70647974	+	468	-	-	PREDICTED: uncharacterized protein LOC102580149 [Solanum tuberosum]
Solyc03g121100.3	21.312	39.8996	87.0215	107.555	-1.66495	0.000763215	0.00424857	-	SL3.0ch03	70807313	70808485	-	911	-	-	PREDICTED: acid phosphatase 1-like [Solanum lycopersicum]
Solyc03g121190.3	550.559	423.379	23.3253	36.1254	4.02776	1.2e-33	1e-31	-	SL3.0ch03	70853802	70854404	-	511	-	-	hypothetical protein MIMGU_mgv1a017424mg [Erythranthe guttata]
Solyc03g121230.3	56.8319	47.6579	139.952	86.2083	-1.11355	0.0110081	0.0420077	-	SL3.0ch03	70865099	70869928	+	3232	-	-	PREDICTED: senescence-induced receptor-like serine/threonine-protein kinase [Solanum lycopersicum]
Solyc03g121340.1	192.992	181.765	65.4904	61.5774	1.56063	7.03e-06	6.32e-05	-	SL3.0ch03	70948952	70949212	+	261	-	-	hypothetical protein MIMGU_mgv1a021570mg, partial [Erythranthe guttata]
Solyc03g121580.3	976.798	1004.14	1723.38	1414.64	-0.663454	0.00101121	0.00544172	-	SL3.0ch03	71140338	71151686	-	1830	-	-	PREDICTED: WD-40 repeat-containing protein MSI4 [Solanum lycopersicum]
Solyc03g121590.3	221.408	157.382	75.3588	41.0516	1.70495	1.91e-05	0.000158051	-	SL3.0ch03	71158424	71184330	+	4296	-	-	PREDICTED: protein ROOT HAIR DEFECTIVE 3 isoform X1 [Solanum lycopersicum]
Solyc03g121760.3	35.5199	41.0079	105.861	93.5976	-1.38069	0.00209845	0.0103096	-	SL3.0ch03	71314268	71317548	-	2327	-	-	PREDICTED: protein IQ-DOMAIN 1-like [Solanum lycopersicum]
Solyc03g121860.1	3638.43	3004.66	2224.88	1926.14	0.678406	0.000496663	0.00290276	-	SL3.0ch03	71387525	71388097	-	573	-	-	PREDICTED: mitochondrial import inner membrane translocase subunit TIM23-1-like [Solanum lycopersicum]
Solyc03g121890.1	1212.41	1165.96	808.313	819.39	0.547063	0.00540002	0.023065	-	SL3.0ch03	71404341	71406092	+	1752	-	-	PREDICTED: formin-like protein 20 [Solanum lycopersicum]
Solyc03g121900.1	4825.98	6245.4	332.835	209.363	4.35351	1.1e-73	3.61e-71	-	SL3.0ch03	71407863	71408183	-	321	-	-	PREDICTED: putative lipid-transfer protein DIR1 [Solanum lycopersicum]
Solyc03g121960.3	2627.29	2892.72	4285.58	3446.69	-0.486081	0.0117214	0.0441714	-	SL3.0ch03	71440057	71446985	-	2446	-	-	PREDICTED: phospholipid:diacylglycerol acyltransferase 1-like [Solanum lycopersicum]
Solyc03g121970.1	228.512	289.272	130.084	123.976	1.02799	0.000674789	0.00381469	-	SL3.0ch03	71456754	71457980	+	1227	-	-	PREDICTED: uncharacterized protein LOC101259034 [Solanum lycopersicum]
Solyc03g122030.1	2072	1783.29	1277.51	987.701	0.767383	0.000257075	0.00162106	-	SL3.0ch03	71508592	71509683	+	1092	-	-	PREDICTED: trihelix transcription factor ASIL2 [Solanum lycopersicum]
Solyc03g122090.3	3160.09	2761.94	1603.17	1273.42	1.04189	2.07e-07	2.44e-06	-	SL3.0ch03	71538456	71543011	+	1210	-	-	uncharacterized protein LOC102577571 [Solanum tuberosum]>gi|460379630|ref|XP_004235564.1| PREDICTED: 25.3 kDa vesicle transport protein [Solanum lycopersicum]>gi|78191464|gb|ABB29953.1| unknown [Solanum tuberosum]
Solyc03g122170.3	76.9599	82.0159	31.3995	35.3044	1.25234	0.00901148	0.0354782	-	SL3.0ch03	71574154	71582430	+	4554	-	-	PREDICTED: peroxisomal (S)-2-hydroxy-acid oxidase GLO4 [Solanum lycopersicum]
Solyc03g122250.3	459.391	549.728	1050.54	894.925	-0.946418	1.88e-05	0.000155977	-	SL3.0ch03	71617008	71621115	-	1813	-	-	PREDICTED: transmembrane protein 87A [Solanum lycopersicum]
Solyc03g122300.2	697.375	596.278	228.768	431.042	0.969949	0.000951076	0.00516236	-	SL3.0ch03	71656060	71662190	+	5252	-	-	PREDICTED: uncharacterized protein LOC101253267 [Solanum lycopersicum]
Solyc03g122360.3	243.904	420.054	1072.97	1111.68	-1.71699	5.85e-11	1.12e-09	-	SL3.0ch03	71711639	71717818	+	3305	-	-	PREDICTED: cytochrome P450 71A1-like [Solanum lycopersicum]
Solyc03g123390.3	163.392	232.748	677.332	522.176	-1.59674	4.96e-09	7.35e-08	-	SL3.0ch03	71763190	71767139	+	2848	-	-	PREDICTED: uncharacterized protein LOC101251165 [Solanum lycopersicum]
Solyc03g123400.1	158.656	250.481	677.332	409.695	-1.40796	6.66e-06	6.01e-05	-	SL3.0ch03	71767256	71768884	-	1629	-	-	PREDICTED: nodulation-signaling pathway 1 protein [Solanum lycopersicum]
Solyc03g123460.3	73.4079	44.3329	96.8899	164.206	-1.15254	0.00871595	0.0345282	-	SL3.0ch03	71807480	71808797	+	743	-	-	PREDICTED: uncharacterized protein LOC101249443 isoform X1 [Solanum lycopersicum]
Solyc03g123550.1	142.08	174.007	362.44	288.182	-1.04018	0.000330519	0.00202768	-	SL3.0ch03	71871025	71871369	-	345	-	-	PREDICTED: uncharacterized protein LOC101247997 [Solanum lycopersicum]
Solyc03g123680.1	107.744	96.4241	53.8277	30.3782	1.2809	0.00527754	0.0225939	-	SL3.0ch03	71955919	71956641	-	723	-	-	PREDICTED: RING-H2 finger protein ATL3-like [Solanum lycopersicum]
Solyc03g123690.1	29.6	33.2497	0	0	7.63734	4.89e-06	4.53e-05	-	SL3.0ch03	71958190	71958624	-	435	-	-	PREDICTED: putative RING-H2 finger protein ATL50 [Solanum lycopersicum]
Solyc03g123830.3	766.047	795.776	6031.4	4768.55	-2.78959	1.03e-45	1.35e-43	-	SL3.0ch03	72043255	72046344	+	2334	-	-	PREDICTED: D-3-phosphoglycerate dehydrogenase 3, chloroplastic-like [Solanum lycopersicum]
Solyc03g123870.3	5381.27	4516.42	3222.49	2758.67	0.726694	0.000139921	0.000940529	-	SL3.0ch03	72043358	72066717	-	6575	-	-	PREDICTED: exocyst complex component EXO84B [Solanum lycopersicum]
Solyc03g123880.3	1240.83	1090.59	870.215	674.067	0.594535	0.00634001	0.0263723	-	SL3.0ch03	72072458	72075307	+	1375	-	-	PREDICTED: uncharacterized protein LOC101265521 [Solanum lycopersicum]
Solyc03g123900.3	6031.29	5059.49	3027.81	2565.72	0.987571	2.5e-07	2.91e-06	-	SL3.0ch03	72093892	72109679	-	2482	-	-	PREDICTED: mannosyl-oligosaccharide 1,2-alpha-mannosidase MNS1-like isoform X1 [Solanum lycopersicum]
Solyc04g005050.2	1233.73	2171.2	5074.16	4593.67	-1.50524	8.45e-10	1.39e-08	-	SL3.0ch04	44948	48620	+	2115	-	-	PREDICTED: metalloendoproteinase 1 [Solanum lycopersicum]
Solyc04g005070.3	200.096	171.79	1229.96	1287.38	-2.75986	3.01e-35	2.69e-33	-	SL3.0ch04	59740	62707	-	1722	-	-	PREDICTED: protein NRT1/ PTR FAMILY 1.2-like [Solanum lycopersicum]
Solyc04g005160.2	693.823	751.443	423.445	480.304	0.677147	0.00215818	0.010542	-	SL3.0ch04	107065	114095	-	1993	-	-	PREDICTED: 6-phosphogluconate dehydrogenase, decarboxylating 3-like [Solanum lycopersicum]>gi|723690802|ref|XP_010319490.1| PREDICTED: 6-phosphogluconate dehydrogenase, decarboxylating 3-like [Solanum lycopersicum]
Solyc04g005170.1	5159.86	3343.81	382.177	270.119	3.70533	3.11e-50	4.77e-48	-	SL3.0ch04	118047	118622	-	576	-	-	PREDICTED: basic leucine zipper 43-like [Solanum lycopersicum]
Solyc04g005255.1	693.823	731.493	531.1	399.842	0.615225	0.00852611	0.0338618	-	SL3.0ch04	185839	199956	-	4513	-	-	PREDICTED: phosphatidylinositol 4-kinase gamma 5-like isoform X1 [Solanum lycopersicum]
Solyc04g005310.3	305.471	293.706	569.677	446.641	-0.761958	0.0022013	0.0107141	-	SL3.0ch04	223154	225082	+	1079	-	-	PREDICTED: translin-associated protein X-like isoform X1 [Solanum tuberosum]>gi|565395877|ref|XP_006363562.1| PREDICTED: translin-associated protein X-like isoform X2 [Solanum tuberosum]>gi|565395879|ref|XP_006363563.1| PREDICTED: translin-associated protein X-like isoform X3 [Solanum tuberosum]>gi|565395881|ref|XP_006363564.1| PREDICTED: translin-associated protein X-like isoform X4 [Solanum tub…
Solyc04g005480.1	956.67	1215.83	2348.68	2482.8	-1.15284	9.84e-09	1.41e-07	-	SL3.0ch04	323319	323831	-	513	-	-	PREDICTED: uncharacterized protein LOC101251569 [Solanum lycopersicum]
Solyc04g005650.2	126.688	68.716	5.38277	7.38929	3.92879	4.55e-10	7.75e-09	-	SL3.0ch04	419369	423514	-	2576	-	-	PREDICTED: peroxisomal nicotinamide adenine dinucleotide carrier [Solanum lycopersicum]>gi|460382625|ref|XP_004237038.1| PREDICTED: peroxisomal nicotinamide adenine dinucleotide carrier [Solanum lycopersicum]>gi|460382627|ref|XP_004237039.1| PREDICTED: peroxisomal nicotinamide adenine dinucleotide carrier [Solanum lycopersicum]
Solyc04g005670.2	27.232	37.683	1.79426	9.85238	2.46505	0.00629772	0.0262338	-	SL3.0ch04	443973	446469	+	1730	-	-	PREDICTED: F-box/kelch-repeat protein SKIP11-like [Solanum lycopersicum]
Solyc04g006960.3	348.095	325.847	632.476	651.899	-0.930632	4.02e-05	0.000307583	-	SL3.0ch04	649329	653345	-	2633	-	-	PREDICTED: ABC transporter G family member 21 [Solanum lycopersicum]
Solyc04g007000.1	661.855	398.996	63.6961	81.2821	2.869	1.46e-19	6.15e-18	-	SL3.0ch04	728940	730058	+	1119	-	-	PREDICTED: AP2/ERF and B3 domain-containing transcription factor RAV1 [Solanum lycopersicum]>gi|164458454|gb|ABY57634.1| RAV1 [Solanum lycopersicum]
Solyc04g007070.3	2523.1	2939.27	1936.9	1946.67	0.492232	0.0083654	0.033347	-	SL3.0ch04	790864	796155	+	3209	-	-	PREDICTED: putative late blight resistance protein homolog R1B-23 [Solanum lycopersicum]
Solyc04g007140.1	23.68	13.2999	0	3.28413	3.46113	0.00850247	0.033781	-	SL3.0ch04	860644	860952	-	309	-	-	PREDICTED: protein NIM1-INTERACTING 2-like [Solanum tuberosum]
Solyc04g007170.3	387.167	396.78	149.82	130.544	1.48424	3.64e-08	4.81e-07	-	SL3.0ch04	873574	875922	+	2137	-	-	PREDICTED: ethylene-responsive transcription factor ERF119-like [Solanum lycopersicum]
Solyc04g007250.1	272.32	210.581	23.3253	29.5571	3.18742	5.66e-17	1.98e-15	-	SL3.0ch04	974345	975142	-	798	-	-	PREDICTED: uncharacterized protein LOC104646739 [Solanum lycopersicum]
Solyc04g007340.3	354.015	297.031	591.208	518.892	-0.770128	0.00137629	0.00713136	-	SL3.0ch04	1050436	1052059	-	1422	-	-	PREDICTED: uncharacterized protein LOC101257950 [Solanum lycopersicum]
Solyc04g007400.3	2186.84	2678.82	5046.35	4954.93	-1.03934	2.99e-08	3.99e-07	-	SL3.0ch04	1079098	1089716	-	2071	-	-	PREDICTED: probable serine/threonine-protein kinase At1g18390 [Solanum lycopersicum]
Solyc04g007470.3	116.032	74.2576	8.07416	8.21032	3.54532	1.98e-09	3.13e-08	-	SL3.0ch04	1145206	1149475	+	1986	-	-	PREDICTED: putative zinc finger protein At1g68190 isoform X2 [Solanum lycopersicum]
Solyc04g007500.1	1062.05	1300.06	2381.88	2102.66	-0.924567	4e-06	3.78e-05	-	SL3.0ch04	1170495	1170986	-	492	-	-	PREDICTED: E3 ubiquitin-protein ligase RHA2A [Solanum lycopersicum]
Solyc04g007580.1	1416.06	2078.11	987.739	1224.16	0.659689	0.00456219	0.0199507	-	SL3.0ch04	1262147	1262641	+	495	-	-	PREDICTED: uncharacterized protein LOC101267223 [Solanum lycopersicum]
Solyc04g007620.1	219.04	303.68	69.976	121.513	1.4469	4.27e-05	0.0003257	-	SL3.0ch04	1301143	1301592	+	450	-	-	PREDICTED: uncharacterized protein LOC104249044 [Nicotiana sylvestris]
Solyc04g007650.3	788.543	800.209	352.572	383.422	1.10988	3.67e-07	4.15e-06	-	SL3.0ch04	1324680	1334179	-	6268	-	-	PREDICTED: putative 1-phosphatidylinositol-3-phosphate 5-kinase FAB1C [Solanum lycopersicum]
Solyc04g007685.1	62.7519	46.5496	131.878	163.385	-1.43608	0.000271511	0.00170418	-	SL3.0ch04	1363054	1365598	+	2211	-	-	PREDICTED: MLP-like protein 34-like [Solanum tuberosum]
Solyc04g007795.1	999.294	987.516	3302.33	4125.68	-1.90263	2.96e-22	1.47e-20	-	SL3.0ch04	1488469	1489680	+	288	-	-	PREDICTED: kirola-like [Solanum lycopersicum]>gi|723754942|ref|XP_004253534.2| PREDICTED: kirola-like [Solanum lycopersicum]
Solyc04g007810.1	81.6959	54.3078	431.519	402.306	-2.61903	2.13e-17	7.68e-16	-	SL3.0ch04	1494723	1495142	-	420	-	-	PREDICTED: periaxin-like [Solanum lycopersicum]
Solyc04g007910.3	259.296	268.214	654.007	452.388	-1.06793	5.19e-05	0.000386848	-	SL3.0ch04	1574477	1581105	-	2236	-	-	PREDICTED: glucan endo-1,3-beta-glucosidase 3 [Solanum lycopersicum]
Solyc04g007980.3	1017.05	1068.42	1851.67	1559.14	-0.709522	0.000344655	0.00210176	-	SL3.0ch04	1636332	1640879	+	1475	-	-	PREDICTED: 1-aminocyclopropane-1-carboxylate oxidase homolog 4-like [Solanum lycopersicum]
Solyc04g008060.3	183.52	183.982	775.119	611.669	-1.91557	1.65e-14	4.56e-13	-	SL3.0ch04	1717818	1720965	-	946	-	-	PREDICTED: vacuolar iron transporter 1 [Solanum lycopersicum]
Solyc04g008230.3	2209.34	2379.57	406.399	289.003	2.72337	4.63e-35	4.12e-33	-	SL3.0ch04	1901948	1904871	-	1569	-	-	PREDICTED: polygalacturonase At1g48100 [Solanum lycopersicum]
Solyc04g008260.3	103.008	124.132	276.316	279.972	-1.29133	1.71e-05	0.000142405	-	SL3.0ch04	1940027	1945313	-	1273	-	-	PREDICTED: purple acid phosphatase 4 [Solanum lycopersicum]
Solyc04g008310.2	416.767	326.955	819.078	660.931	-0.993089	3.95e-05	0.000302774	-	SL3.0ch04	1986333	1987685	-	1353	-	-	PREDICTED: zeatin O-xylosyltransferase-like [Solanum lycopersicum]
Solyc04g008430.1	339.807	467.712	1170.75	917.913	-1.37005	1.66e-08	2.32e-07	-	SL3.0ch04	2048714	2052094	-	3381	-	-	PREDICTED: serine/threonine-protein kinase BRI1-like 2 [Solanum lycopersicum]
Solyc04g008540.3	1648.13	1643.64	1160.88	1013.97	0.598127	0.00203714	0.0100569	-	SL3.0ch04	2158109	2165189	-	1363	-	-	PREDICTED: tobamovirus multiplication protein 3-like [Solanum tuberosum]
Solyc04g008810.3	4660.22	4456.57	7247.01	5723.41	-0.508586	0.00735072	0.029887	-	SL3.0ch04	2432046	2434439	+	843	-	-	PREDICTED: 40S ribosomal protein S26-3 [Solanum lycopersicum]>gi|565354364|ref|XP_006344081.1| PREDICTED: 40S ribosomal protein S26-3-like [Solanum tuberosum]
Solyc04g008860.3	272.32	365.747	1175.24	874.399	-1.68251	1.37e-11	2.82e-10	-	SL3.0ch04	2475763	2486064	-	1748	-	-	PREDICTED: probable protein arginine N-methyltransferase 6 [Solanum lycopersicum]
Solyc04g009030.3	3.55199	1.10832	65.4904	28.7361	-4.35289	1.74e-05	0.000145124	-	SL3.0ch04	2597623	2600795	+	1487	-	-	PREDICTED: glyceraldehyde-3-phosphate dehydrogenase A, chloroplastic [Solanum lycopersicum]
Solyc04g009250.1	107.744	130.782	343.6	256.162	-1.32872	1.69e-05	0.000140864	-	SL3.0ch04	2720029	2722551	-	2523	-	-	PREDICTED: disease resistance protein RPP13-like [Solanum lycopersicum]
Solyc04g009560.3	808.671	1146.01	1613.04	1422.03	-0.634306	0.00458354	0.0200354	-	SL3.0ch04	2959824	2970753	-	4497	-	-	PREDICTED: TBC1 domain family member 8B [Solanum lycopersicum]
Solyc04g009600.3	68.6719	101.966	199.163	173.238	-1.12364	0.00156675	0.00799424	-	SL3.0ch04	2989481	2994480	+	2560	-	-	PREDICTED: uncharacterized protein LOC101248379 isoform X1 [Solanum lycopersicum]>gi|723689634|ref|XP_010319292.1| PREDICTED: uncharacterized protein LOC101248379 isoform X1 [Solanum lycopersicum]
Solyc04g009820.3	162.208	78.6909	26.9139	36.9464	1.91173	8.46e-05	0.000599923	-	SL3.0ch04	3138930	3144198	+	1324	-	-	PREDICTED: GRF1-interacting factor 1-like isoform X1 [Solanum lycopersicum]
Solyc04g009870.1	110.112	145.19	14.3541	20.5258	2.86812	1.95e-09	3.09e-08	-	SL3.0ch04	3184880	3185035	+	156	-	-	--
Solyc04g009900.3	510.303	551.945	1508.97	1293.95	-1.39947	1.53e-11	3.14e-10	-	SL3.0ch04	3214862	3216339	+	1390	-	-	phosphoenolpyruvate carboxylase kinase [Solanum lycopersicum]>gi|6625812|gb|AAF19403.1|AF203481_1 phosphoenolpyruvate carboxylase kinase [Solanum lycopersicum]>gi|28274451|gb|AAO33924.1| phosphoenolpyruvate carboxylase kinase 1 [Solanum lycopersicum]
Solyc04g009910.3	1308.32	990.841	294.258	277.509	2.00755	2.52e-18	9.77e-17	-	SL3.0ch04	3230813	3232674	-	1286	-	-	PREDICTED: phosphoenolpyruvate carboxylase kinase 2-like [Solanum lycopersicum]
Solyc04g010200.1	10.656	3.32497	113.935	100.987	-3.95744	3.31e-10	5.75e-09	-	SL3.0ch04	3520739	3522895	+	2157	-	-	PREDICTED: ABC transporter G family member 6-like [Solanum lycopersicum]
Solyc04g010240.3	470.047	688.268	1072.97	917.913	-0.780594	0.00117228	0.00618916	-	SL3.0ch04	3561709	3565221	-	1067	-	-	PREDICTED: 60S ribosomal protein L35-like [Solanum lycopersicum]
Solyc04g010270.1	73.4079	88.6658	374.103	432.684	-2.31449	4.35e-15	1.26e-13	-	SL3.0ch04	3590661	3591860	+	1200	-	-	PREDICTED: dirigent protein 24-like [Solanum lycopersicum]
Solyc04g011340.3	57557.7	39735.6	2105.56	2598.57	4.37022	1.34e-91	7.83e-89	-	SL3.0ch04	3817664	3821789	-	1555	-	-	PREDICTED: WAT1-related protein At2g39510 [Solanum lycopersicum]
Solyc04g011360.3	304.287	294.814	165.969	200.332	0.708943	0.0106394	0.0408591	-	SL3.0ch04	3839356	3844362	-	1363	-	-	PREDICTED: GTP-binding protein isoform X1 [Solanum lycopersicum]
Solyc04g011370.3	1167.42	1202.53	2004.19	1722.52	-0.652882	0.000755865	0.00421225	-	SL3.0ch04	3845977	3848750	+	919	-	-	PREDICTED: actin-depolymerizing factor 2 [Solanum lycopersicum]
Solyc04g011430.3	6270.45	5135.97	3282.59	3386.76	0.774155	3.14e-05	0.000246434	-	SL3.0ch04	3885224	3888906	-	1168	-	-	PREDICTED: ubiquitin-conjugating enzyme E2 7 [Solanum lycopersicum]
Solyc04g011510.3	130330	97348.4	17209.6	12875.4	2.9199	2.8e-43	3.4e-41	-	SL3.0ch04	3944614	3949348	+	1221	-	-	PREDICTED: triosephosphate isomerase, cytosolic [Solanum lycopersicum]
Solyc04g011520.3	960.222	843.434	383.074	330.055	1.33899	1.87e-09	2.97e-08	-	SL3.0ch04	3956709	3960530	+	1866	-	-	PREDICTED: protein kinase APK1A, chloroplastic [Solanum lycopersicum]
Solyc04g011530.3	1134.27	902.175	706.04	541.881	0.706736	0.00220736	0.0107385	-	SL3.0ch04	3961733	3968830	+	1112	-	-	PREDICTED: uncharacterized protein LOC101260924 [Solanum lycopersicum]
Solyc04g011600.3	178.784	117.482	412.679	450.746	-1.54511	8.48e-08	1.06e-06	-	SL3.0ch04	4028644	4032580	+	3339	-	-	PREDICTED: glycerol-3-phosphate acyltransferase 5-like [Solanum lycopersicum]
Solyc04g011735.1	41.4399	26.5997	0	0	7.75051	3.09e-06	2.99e-05	-	SL3.0ch04	4195497	4198941	+	910	-	-	PREDICTED: uncharacterized protein LOC101254188 isoform X1 [Solanum lycopersicum]
Solyc04g011750.3	1353.31	1419.76	179.426	321.844	2.46608	1.41e-20	6.3e-19	-	SL3.0ch04	4202802	4204122	+	696	-	-	PREDICTED: histone H3.v1-like [Solanum lycopersicum]
Solyc04g011760.3	55.6479	44.3329	8.97129	22.1679	1.67574	0.0113919	0.0431726	-	SL3.0ch04	4207650	4208306	+	549	-	-	PREDICTED: uncharacterized protein LOC102581402 [Solanum tuberosum]
Solyc04g011830.1	24.864	18.8415	0	0.821032	5.67524	0.00105699	0.00564928	-	SL3.0ch04	4251764	4252072	-	309	-	-	PREDICTED: monothiol glutaredoxin-S1-like [Solanum lycopersicum]
Solyc04g011940.2	4.73599	7.75826	79.8444	77.177	-3.64465	6.6e-08	8.4e-07	-	SL3.0ch04	4311935	4313287	-	1353	-	-	PREDICTED: cytochrome P450 86B1 [Solanum lycopersicum]
Solyc04g011980.1	37.8879	32.1414	6.2799	10.6734	2.0407	0.0083509	0.0332957	-	SL3.0ch04	4339331	4341976	+	2646	-	-	PREDICTED: putative late blight resistance protein homolog R1A-10 [Solanum lycopersicum]
Solyc04g012120.3	7626.13	7335.99	16587	13370.5	-1.00159	5.54e-08	7.12e-07	-	SL3.0ch04	4428657	4430330	-	1225	-	-	14-3-3 family protein [Solanum lycopersicum]
Solyc04g014220.1	23.68	43.2246	108.553	102.629	-1.65421	0.000469623	0.00275738	-	SL3.0ch04	4521771	4522895	+	1125	-	-	PREDICTED: RING-H2 finger protein ATL54-like [Solanum lycopersicum]
Solyc04g014280.1	63.9359	46.5496	149.82	150.249	-1.4434	0.000195031	0.00126789	-	SL3.0ch04	4588043	4588333	-	291	-	-	PREDICTED: RNA-binding protein 12-like [Nicotiana sylvestris]
Solyc04g014310.1	139.712	74.2576	862.141	628.91	-2.80367	9.71e-20	4.13e-18	-	SL3.0ch04	4601462	4601665	+	204	-	-	PREDICTED: RNA-binding protein 12-like [Solanum lycopersicum]
Solyc04g014350.1	177.6	119.699	1151.02	761.917	-2.68718	2.19e-21	1.04e-19	-	SL3.0ch04	4611842	4612018	-	177	-	-	PREDICTED: glycine, alanine and asparagine-rich protein-like [Solanum tuberosum]
Solyc04g014360.3	37.8879	65.391	128.289	157.638	-1.46656	0.000428654	0.00255328	-	SL3.0ch04	4614361	4617217	-	1476	-	-	PREDICTED: transcription factor bHLH30-like [Solanum lycopersicum]
Solyc04g014370.3	599.103	473.254	1057.71	953.218	-0.907451	4.07e-05	0.000311174	-	SL3.0ch04	4625133	4631329	-	1115	-	-	PREDICTED: very-long-chain (3R)-3-hydroxyacyl-CoA dehydratase PASTICCINO 2-like [Solanum lycopersicum]
Solyc04g014400.3	118.4	152.949	28.7081	39.4095	1.99206	3.08e-06	2.97e-05	-	SL3.0ch04	4642615	4686908	-	6955	-	-	PREDICTED: LRR receptor-like serine/threonine-protein kinase FLS2 isoform X1 [Solanum lycopersicum]
Solyc04g014480.3	292.448	345.797	153.409	105.913	1.30138	1.9e-05	0.000156994	-	SL3.0ch04	4722962	4724505	+	786	-	-	PREDICTED: 15.7 kDa heat shock protein, peroxisomal [Solanum lycopersicum]
Solyc04g014520.1	825.247	485.445	22.4282	27.9151	4.6987	2.51e-41	2.83e-39	-	SL3.0ch04	4795240	4796133	+	894	-	-	PREDICTED: transmembrane protein 45B-like [Solanum lycopersicum]
Solyc04g014570.3	2699.52	2617.86	4211.12	3802.2	-0.591661	0.000962164	0.0052136	-	SL3.0ch04	4833026	4838070	-	2211	-	-	PREDICTED: putative phagocytic receptor 1b [Solanum lycopersicum]
Solyc04g014600.3	629.887	650.586	357.057	327.592	0.903574	6.43e-05	0.000470501	-	SL3.0ch04	4873170	4875224	+	966	-	-	PREDICTED: universal stress protein A-like protein [Solanum lycopersicum]
Solyc04g014670.3	3290.33	2741.99	2311.9	1647.81	0.607451	0.00503741	0.0217027	-	SL3.0ch04	4933557	4937194	+	1946	-	-	PREDICTED: tropinone reductase-like 3 [Solanum lycopersicum]
Solyc04g014680.3	839.455	895.525	2158.49	1792.31	-1.18699	2.97e-09	4.57e-08	-	SL3.0ch04	4937502	4943199	-	2063	-	-	PREDICTED: uncharacterized membrane protein At1g16860-like [Solanum lycopersicum]
Solyc04g014810.3	428.607	411.188	687.201	622.342	-0.640884	0.00404029	0.0180638	-	SL3.0ch04	5051012	5069823	+	2375	-	-	PREDICTED: U-box domain-containing protein 4-like [Solanum lycopersicum]
Solyc04g015020.3	2995.52	2319.72	1251.49	1530.4	0.933754	8.76e-06	7.72e-05	-	SL3.0ch04	5226834	5228903	-	1339	-	-	PREDICTED: neurofilament heavy polypeptide [Solanum lycopersicum]
Solyc04g015070.3	100.64	164.032	314.892	273.404	-1.15016	0.000320145	0.00197201	-	SL3.0ch04	5262315	5265365	+	898	-	-	PREDICTED: probable ADP-ribosylation factor GTPase-activating protein AGD11 [Solanum lycopersicum]
Solyc04g015340.3	581.343	506.504	854.964	817.748	-0.620951	0.00375539	0.0169575	-	SL3.0ch04	5526516	5531994	-	2257	-	-	PREDICTED: serine carboxypeptidase-like 27 [Solanum lycopersicum]
Solyc04g015370.3	2611.9	2304.2	1867.82	1610.86	0.499025	0.0094314	0.0368749	-	SL3.0ch04	5576971	5582196	-	938	-	-	PREDICTED: acyl carrier protein 2, mitochondrial-like [Solanum lycopersicum]
Solyc04g015490.3	48.5439	89.7742	172.249	148.607	-1.21068	0.00227022	0.0109944	-	SL3.0ch04	5692576	5709173	+	2767	-	-	PREDICTED: magnesium-chelatase subunit ChlD, chloroplastic [Solanum lycopersicum]
Solyc04g015520.3	626.335	663.885	1091.81	1839.93	-1.18438	3.05e-06	2.95e-05	-	SL3.0ch04	5728929	5736257	+	1351	-	-	PREDICTED: putative uncharacterized protein DDB_G0287457 [Solanum lycopersicum]
Solyc04g015610.3	29.6	13.2999	81.6387	111.66	-2.1786	4.91e-05	0.00036844	-	SL3.0ch04	5920518	5923188	+	1442	-	-	PREDICTED: uncharacterized protein LOC101245348 [Solanum lycopersicum]
Solyc04g015980.3	390.719	528.67	902.511	743.855	-0.839672	0.000466932	0.00274474	-	SL3.0ch04	6570872	6574986	+	3986	-	-	PREDICTED: probable LRR receptor-like serine/threonine-protein kinase At3g47570 [Solanum lycopersicum]
Solyc04g016060.1	207.2	201.715	1116.03	790.654	-2.22095	7.4e-19	2.95e-17	-	SL3.0ch04	6735026	6735871	-	846	-	-	PREDICTED: protein MIZU-KUSSEI 1-like [Solanum lycopersicum]
Solyc04g016080.2	24.864	31.033	78.9473	68.1456	-1.39389	0.0068106	0.0280492	-	SL3.0ch04	6780262	6791904	+	5271	-	-	PREDICTED: kinesin-4 [Solanum lycopersicum]>gi|723688835|ref|XP_010319180.1| PREDICTED: kinesin-4 [Solanum lycopersicum]
Solyc04g016160.3	395.455	341.363	171.352	148.607	1.20377	1.03e-05	8.96e-05	-	SL3.0ch04	6901695	6916521	-	4409	-	-	PREDICTED: EGF domain-specific O-linked N-acetylglucosamine transferase-like [Solanum lycopersicum]
Solyc04g016190.1	20.128	46.5496	0.897129	0	6.27719	0.000151692	0.00101264	-	SL3.0ch04	6942779	6944182	-	1404	-	-	PREDICTED: zeatin O-glucosyltransferase-like [Solanum lycopersicum]
Solyc04g016230.3	1830.46	1562.74	340.909	284.077	2.44132	5.37e-30	3.77e-28	-	SL3.0ch04	7013341	7015431	-	1748	-	-	PREDICTED: zeatin O-xylosyltransferase-like [Solanum lycopersicum]
Solyc04g016240.3	1073.89	1271.25	2723.68	2281.65	-1.09349	5.03e-08	6.49e-07	-	SL3.0ch04	7033296	7043257	-	3087	-	-	PREDICTED: uncharacterized protein At2g41620 [Solanum lycopersicum]
Solyc04g016270.2	81.6959	89.7742	267.344	325.129	-1.78865	9.16e-09	1.32e-07	-	SL3.0ch04	7066662	7067107	+	446	-	-	--
Solyc04g016330.3	63.9359	99.7491	448.564	375.212	-2.32826	7.32e-14	1.9e-12	-	SL3.0ch04	7131627	7135875	-	2605	-	-	PREDICTED: probable glycerol-3-phosphate dehydrogenase [NAD(+)] 1, cytosolic [Solanum lycopersicum]
Solyc04g016360.3	1414.88	1779.97	3163.28	2640.44	-0.860951	2.43e-05	0.000195959	-	SL3.0ch04	7158710	7165909	+	1275	-	-	PREDICTED: S-formylglutathione hydrolase [Solanum lycopersicum]
Solyc04g016430.3	134.976	98.6407	1.79426	3.28413	5.50849	1.9e-13	4.77e-12	-	SL3.0ch04	7228590	7233231	-	3868	-	-	cytokinin oxidase/dehydrogenase-like 5 precursor [Solanum lycopersicum]>gi|383212274|dbj|BAM09007.1| cytokinin oxidase/dehydrogenase-like [Solanum lycopersicum]
Solyc04g017595.1	152.736	107.507	45.7536	48.4409	1.46481	0.000370204	0.0022408	-	SL3.0ch04	7581582	7585319	+	1789	-	-	PREDICTED: phosphatidylinositol 4-phosphate 5-kinase 9-like isoform X1 [Solanum tuberosum]>gi|565375781|ref|XP_006354394.1| PREDICTED: phosphatidylinositol 4-phosphate 5-kinase 9-like isoform X2 [Solanum tuberosum]
Solyc04g017670.3	11.84	8.86658	0	0	6.03453	0.0033118	0.0152451	-	SL3.0ch04	7750509	7751813	+	878	-	-	PREDICTED: probable F-box protein At5g04010 [Solanum lycopersicum]
Solyc04g017700.3	13.024	11.0832	0	0	6.25422	0.00157107	0.00801425	-	SL3.0ch04	7768286	7775912	-	3614	-	-	PREDICTED: uncharacterized protein LOC101253473 isoform X3 [Solanum lycopersicum]
Solyc04g017710.3	6051.41	5052.84	3743.72	2679.03	0.789941	0.000189975	0.00123937	-	SL3.0ch04	7786862	7792428	+	2087	-	-	PREDICTED: LOW QUALITY PROTEIN: zinc finger CCCH domain-containing protein 49-like [Solanum lycopersicum]
Solyc04g017720.3	119.584	161.815	26.0167	23.8099	2.49929	1.14e-08	1.62e-07	-	SL3.0ch04	7793995	7795271	+	565	-	-	PREDICTED: protein GAST1-like [Solanum lycopersicum]
Solyc04g017740.1	73.4079	67.6077	1.79426	0.821032	5.77221	9.16e-09	1.32e-07	-	SL3.0ch04	7960622	7960897	-	276	-	-	hypothetical protein CICLE_v10006294mg [Citrus clementina]>gi|557523120|gb|ESR34487.1| hypothetical protein CICLE_v10006294mg [Citrus clementina]>gi|641823747|gb|KDO43131.1| hypothetical protein CISIN_1g047953mg [Citrus sinensis]
Solyc04g018110.1	1516.7	1849.79	3104.07	3243.08	-0.914703	1.79e-06	1.8e-05	-	SL3.0ch04	9603463	9604191	+	729	-	-	Hop-interacting protein THI026 [Solanum lycopersicum]>gi|365222876|gb|AEW69790.1| Hop-interacting protein THI026 [Solanum lycopersicum]
Solyc04g024420.3	794.463	682.727	537.38	446.641	0.586281	0.009721	0.0378547	-	SL3.0ch04	31500067	31505977	+	1290	-	-	PREDICTED: proteasome subunit beta type-7-A [Solanum lycopersicum]
Solyc04g025040.1	886.815	1400.92	4190.49	3208.59	-1.69297	2e-12	4.54e-11	-	SL3.0ch04	26052292	26053005	-	714	-	-	PREDICTED: RNA-binding protein FUS-like [Solanum lycopersicum]
Solyc04g025440.3	130.24	206.148	301.435	294.75	-0.824028	0.00702981	0.0288296	-	SL3.0ch04	22959977	22966365	-	4652	-	-	PREDICTED: LOW QUALITY PROTEIN: pentatricopeptide repeat-containing protein At5g27110-like [Solanum lycopersicum]
Solyc04g025530.3	30167.1	19421.1	81.6387	82.1032	8.24235	4.54e-250	4.63e-246	-	SL3.0ch04	22280472	22285089	+	1844	-	-	PREDICTED: glutamate decarboxylase 4 [Solanum lycopersicum]
Solyc04g025750.3	0	1.10832	11.6627	17.2417	-4.66354	0.0118825	0.044642	-	SL3.0ch04	21127130	21130471	+	2221	-	-	PREDICTED: WAT1-related protein At1g70260-like [Solanum lycopersicum]
Solyc04g025940.3	2471	2071.46	1246.11	997.554	1.01777	8.32e-07	8.91e-06	-	SL3.0ch04	20269830	20278544	-	3448	-	-	PREDICTED: probable alpha,alpha-trehalose-phosphate synthase [UDP-forming] 9 [Solanum lycopersicum]
Solyc04g026020.3	11.84	11.0832	43.0622	64.0405	-2.2259	0.000834028	0.00459462	-	SL3.0ch04	19746616	19750215	-	2686	-	-	PREDICTED: uncharacterized protein LOC101263509 [Solanum lycopersicum]
Solyc04g026030.3	2469.82	2101.38	1329.54	1151.09	0.881931	7.93e-06	7.05e-05	-	SL3.0ch04	19594690	19598252	+	1346	-	-	PREDICTED: spermidine synthase 1 [Solanum lycopersicum]
Solyc04g026350.3	445.183	290.381	167.763	251.236	0.81011	0.00910742	0.0357937	-	SL3.0ch04	16851339	16859900	-	1091	-	-	PREDICTED: caltractin-like [Solanum lycopersicum]
Solyc04g040090.3	313.759	207.256	59.2105	55.0091	2.18927	3.74e-10	6.45e-09	-	SL3.0ch04	12119839	12125142	-	1722	-	-	PREDICTED: strictosidine synthase 3-like [Solanum lycopersicum]
Solyc04g040130.1	532.799	487.662	267.344	197.048	1.13674	1.18e-05	0.000101651	-	SL3.0ch04	12036164	12037291	+	1128	-	-	PREDICTED: omega-6 fatty acid desaturase, endoplasmic reticulum isozyme 2-like [Solanum tuberosum]
Solyc04g040175.1	21.312	7.75826	0.897129	0	5.07077	0.00694577	0.0285424	-	SL3.0ch04	11968938	11969549	+	612	-	-	PREDICTED: uncharacterized protein LOC105956795 [Erythranthe guttatus]
Solyc04g040180.3	8825.52	5952.8	1211.12	1070.63	2.69533	5.47e-35	4.78e-33	-	SL3.0ch04	11959993	11962254	+	1179	-	-	PREDICTED: putative methyltransferase DDB_G0268948 [Solanum lycopersicum]
Solyc04g040210.3	2352.6	2778.57	1647.13	1903.97	0.530996	0.00643493	0.0267017	-	SL3.0ch04	11943436	11945462	+	1395	-	-	PREDICTED: cysteine-rich and transmembrane domain-containing protein A [Nicotiana sylvestris]
Solyc04g045280.1	10.656	4.43329	0	0	5.5767	0.0134454	0.0495005	-	SL3.0ch04	32116134	32116325	-	192	-	-	--
Solyc04g048900.3	1360.41	2042.64	3132.77	2771.8	-0.79469	0.000373552	0.00225637	-	SL3.0ch04	38504741	38508764	+	2078	-	-	PREDICTED: calreticulin-3-like [Solanum lycopersicum]
Solyc04g049010.3	3051.16	2994.69	1962.92	1692.97	0.725848	9.43e-05	0.000660814	-	SL3.0ch04	39105433	39147113	-	3653	-	-	ethylene insensitive 5/7 [Solanum lycopersicum]>gi|312063753|gb|ADQ27233.1| 5'-3' exoribonuclease 4 [Solanum lycopersicum]
Solyc04g049070.3	1650.49	1859.77	3275.42	2945.86	-0.825469	1.02e-05	8.93e-05	-	SL3.0ch04	39265293	39273779	-	3248	-	-	alpha glucosidase II precursor [Solanum lycopersicum]
Solyc04g049080.3	5554.13	4444.37	2447.37	2020.56	1.16217	6.05e-09	8.84e-08	-	SL3.0ch04	39454637	39458446	+	1140	-	-	PREDICTED: tetraspanin-6 [Solanum lycopersicum]
Solyc04g049160.3	536.351	653.91	1080.14	936.797	-0.760331	0.000500599	0.00291822	-	SL3.0ch04	39872777	39884624	+	2254	-	-	PREDICTED: calcium-dependent protein kinase SK5 [Solanum lycopersicum]
Solyc04g049450.3	4436.44	4578.48	1805.02	1686.4	1.36858	1.51e-14	4.19e-13	-	SL3.0ch04	41911913	41917356	+	2032	-	-	PREDICTED: protein disulfide isomerase-like 1-4 [Solanum lycopersicum]
Solyc04g049720.3	982.718	1062.88	1815.79	1369.48	-0.638571	0.00268667	0.0127387	-	SL3.0ch04	43175471	43180503	+	2102	-	-	PREDICTED: leukotriene A-4 hydrolase homolog [Solanum lycopersicum]
Solyc04g049800.3	95.9038	94.2074	388.457	299.677	-1.85542	8.4e-10	1.38e-08	-	SL3.0ch04	43504108	43506899	+	1617	-	-	PREDICTED: ethylene-responsive transcription factor RAP2-7-like [Solanum lycopersicum]
Solyc04g050040.3	2572.83	1899.67	850.478	715.119	1.51447	4.09e-12	8.94e-11	-	SL3.0ch04	45179572	45201173	-	3281	-	-	PREDICTED: mitochondrial substrate carrier family protein C [Solanum lycopersicum]
Solyc04g050140.3	1752.32	1394.27	854.964	752.065	0.969409	4.07e-06	3.84e-05	-	SL3.0ch04	45589735	45592766	+	2379	-	-	PREDICTED: uncharacterized protein LOC101249631 [Solanum lycopersicum]
Solyc04g050170.3	9.47198	17.7332	60.1076	73.0718	-2.28638	0.000197243	0.00128023	-	SL3.0ch04	45683391	45686900	+	3302	-	-	PREDICTED: leucine-rich repeat receptor-like protein kinase PXL1 [Solanum lycopersicum]
Solyc04g050440.3	889.183	638.394	2271.53	1849.78	-1.43222	1.95e-10	3.5e-09	-	SL3.0ch04	47168376	47171279	-	1797	-	-	ammonium transporter 1 member 2 [Solanum lycopersicum]
Solyc04g051510.1	1290.56	1333.31	1944.08	1743.87	-0.490989	0.0096641	0.0376835	-	SL3.0ch04	50659799	50663422	+	3624	-	-	BRI1 protein [Solanum pimpinellifolium]
Solyc04g051540.3	194.176	161.815	34.988	54.1881	1.99336	3.13e-07	3.59e-06	-	SL3.0ch04	50724853	50729872	-	1673	-	-	PREDICTED: probable WRKY transcription factor 13 [Solanum lycopersicum]
Solyc04g051650.3	16.576	14.4082	0	2.4631	3.61923	0.0114915	0.0434779	-	SL3.0ch04	50879601	50885257	+	2537	-	-	PREDICTED: purple acid phosphatase 23 isoform X2 [Solanum lycopersicum]
Solyc04g051670.3	1045.47	1056.23	2197.97	1890.84	-0.959991	7.1e-07	7.69e-06	-	SL3.0ch04	50902975	50919408	+	4113	-	-	PREDICTED: UPF0202 protein At3g57940-like [Solanum lycopersicum]
Solyc04g051800.3	2311.16	2268.74	1585.23	1453.23	0.592062	0.00135252	0.00702247	-	SL3.0ch04	51036398	51041856	-	2815	-	-	PREDICTED: ABC transporter F family member 5 [Solanum lycopersicum]
Solyc04g051850.3	2569.28	2346.32	1397.73	1142.06	0.952839	1.33e-06	1.37e-05	-	SL3.0ch04	51096063	51101231	+	1237	-	-	PREDICTED: uncharacterized protein LOC101255489 [Solanum lycopersicum]
Solyc04g051870.2	176.416	176.223	106.758	82.1032	0.902191	0.00810204	0.0323796	-	SL3.0ch04	51109895	51113214	-	1998	-	-	PREDICTED: F-box/kelch-repeat protein SKIP6-like [Solanum lycopersicum]
Solyc04g053130.3	14.208	16.6248	0	1.64206	4.19168	0.00668664	0.0276168	-	SL3.0ch04	51662144	51664415	-	1259	-	-	PREDICTED: stress enhanced protein 2, chloroplastic [Solanum lycopersicum]
Solyc04g054150.1	689.087	592.953	220.694	342.37	1.18568	9.07e-06	7.96e-05	-	SL3.0ch04	51766161	51766727	+	567	-	-	PREDICTED: nuclear transcription factor Y subunit B-3-like [Solanum lycopersicum]
Solyc04g054260.3	1992.67	1864.2	1055.92	825.137	1.03619	4.58e-07	5.1e-06	-	SL3.0ch04	52160245	52162384	-	1738	-	-	PREDICTED: cytochrome P450 CYP736A12-like [Solanum lycopersicum]
Solyc04g054310.3	886.815	892.2	1487.44	1262.75	-0.628271	0.00178199	0.00894686	-	SL3.0ch04	52229587	52235119	+	1831	-	-	PREDICTED: alanine--glyoxylate aminotransferase 2 homolog 1, mitochondrial isoform X1 [Solanum lycopersicum]
Solyc04g054340.1	29459.1	20004.1	421.65	619.879	5.56884	1.81e-121	1.94e-118	-	SL3.0ch04	52281532	52281783	+	252	-	-	PREDICTED: uncharacterized protein LOC104115699 [Nicotiana tomentosiformis]
Solyc04g054370.1	351.647	437.788	907.894	769.307	-1.08638	2.73e-06	2.66e-05	-	SL3.0ch04	52306068	52306565	-	498	-	-	PREDICTED: probable E3 ubiquitin-protein ligase XERICO [Solanum lycopersicum]
Solyc04g054430.2	29.6	25.4914	95.0956	61.5774	-1.50757	0.00388493	0.0174688	-	SL3.0ch04	52440126	52442352	-	1054	-	-	--
Solyc04g054500.3	5365.88	4152.89	1742.22	1789.03	1.43049	2.79e-13	6.9e-12	-	SL3.0ch04	52567401	52568752	+	978	-	-	PREDICTED: heavy metal-associated isoprenylated plant protein 26 [Solanum lycopersicum]
Solyc04g054510.3	22.496	32.1414	4.48564	2.4631	2.98438	0.00214014	0.0104715	-	SL3.0ch04	52570212	52586678	-	3502	-	-	PREDICTED: peptidyl-prolyl cis-trans isomerase FKBP16-2, chloroplastic [Solanum lycopersicum]
Solyc04g054685.1	1.184	23.2748	0	0	6.2788	0.00311928	0.0144939	-	SL3.0ch04	52954206	52961060	-	2198	-	-	PREDICTED: agamous-like MADS-box protein AGL8-like [Solanum tuberosum]
Solyc04g054700.3	1403.04	1239.1	950.059	807.074	0.588608	0.00412431	0.0183429	-	SL3.0ch04	53004839	53017008	-	2360	-	-	PREDICTED: general transcription factor IIH subunit 2 isoform X1 [Solanum lycopersicum]
Solyc04g054730.3	97.0878	111.941	1093.6	701.161	-3.10076	4.32e-28	2.73e-26	-	SL3.0ch04	53038301	53043580	-	2506	-	-	sulfate transporter 2.1-like [Solanum lycopersicum]>gi|557792107|gb|AHA36634.1| sulfate transporter 2.1-like protein [Solanum lycopersicum]>gi|557792109|gb|AHA36635.1| sulfate transporter 2.2-like protein [Solanum lycopersicum]
Solyc04g054740.3	269.952	188.415	2534.39	1958.98	-3.29453	3.34e-43	4.03e-41	-	SL3.0ch04	53121777	53124660	+	1637	-	-	PREDICTED: inositol-3-phosphate synthase [Solanum lycopersicum]
Solyc04g054745.1	28.416	16.6248	149.82	135.47	-2.66802	6.75e-09	9.82e-08	-	SL3.0ch04	53124884	53125141	+	192	-	-	--
Solyc04g054760.3	280.608	332.497	1358.25	1243.86	-2.08477	6.3e-22	3.08e-20	-	SL3.0ch04	53139383	53143728	-	876	-	-	PREDICTED: uncharacterized protein LOC101267225 [Solanum lycopersicum]
Solyc04g054810.3	8866.96	9487.24	15325.6	13724.4	-0.6624	0.000143491	0.000963255	-	SL3.0ch04	53225283	53226363	+	644	-	-	PREDICTED: pollen-specific protein C13 [Solanum lycopersicum]
Solyc04g054950.3	249.824	197.281	73.5645	59.1143	1.75362	3.26e-07	3.73e-06	-	SL3.0ch04	53423081	53424590	-	1040	-	-	PREDICTED: tropinone reductase homolog [Solanum lycopersicum]
Solyc04g054960.1	2.368	6.64994	38.5765	34.4833	-3.00642	0.000731562	0.00409249	-	SL3.0ch04	53437929	53438696	-	768	-	-	PREDICTED: uncharacterized protein LOC101263106 [Solanum lycopersicum]
Solyc04g054980.3	2331.29	2020.47	6044.85	3827.65	-1.18179	2.73e-07	3.15e-06	-	SL3.0ch04	53457374	53458069	+	624	-	-	PREDICTED: uncharacterized protein LOC101262805 [Solanum lycopersicum]
Solyc04g054990.3	788.543	916.583	2145.93	1851.43	-1.22882	1.01e-09	1.64e-08	-	SL3.0ch04	53462680	53464555	+	855	-	-	PREDICTED: lipoxygenase homology domain-containing protein 1-like [Solanum lycopersicum]
Solyc04g055000.3	56.8319	76.4743	377.691	382.601	-2.50955	2.89e-16	9.39e-15	-	SL3.0ch04	53470068	53474568	-	3025	-	-	PREDICTED: inactive TPR repeat-containing thioredoxin TTL3-like [Solanum lycopersicum]
Solyc04g055080.3	44.9919	35.4663	103.17	81.2821	-1.19761	0.0093765	0.0367237	-	SL3.0ch04	53592863	53597031	+	3915	-	-	PREDICTED: uncharacterized protein LOC101252077 [Solanum lycopersicum]
Solyc04g055100.1	74.5919	63.1744	157.895	155.175	-1.18516	0.00114232	0.00605452	-	SL3.0ch04	53612132	53613082	-	951	-	-	PREDICTED: uncharacterized protein LOC101261319 [Solanum lycopersicum]
Solyc04g055110.3	1713.25	1498.45	1133.97	909.703	0.652345	0.0016617	0.00842176	-	SL3.0ch04	53649523	53665068	+	2630	-	-	PREDICTED: uncharacterized protein LOC101261016 [Solanum lycopersicum]
Solyc04g055130.1	936.542	544.187	189.294	169.954	2.04314	9.73e-13	2.28e-11	-	SL3.0ch04	53706662	53707048	+	387	-	-	PREDICTED: uncharacterized protein LOC104646936 [Solanum lycopersicum]
Solyc04g055140.1	520.959	490.987	189.294	195.406	1.39506	1.55e-08	2.17e-07	-	SL3.0ch04	53708962	53709369	+	408	-	-	PREDICTED: uncharacterized protein LOC102595915 [Solanum tuberosum]
Solyc04g055207.1	63.9359	70.9327	15.2512	10.6734	2.38336	5.38e-05	0.00039999	-	SL3.0ch04	53817183	53818388	-	515	-	-	--
Solyc04g056290.3	208.384	228.315	395.634	350.581	-0.772336	0.00308916	0.0143695	-	SL3.0ch04	53918785	53931679	-	1583	-	-	PREDICTED: ubiquitin carboxyl-terminal hydrolase 4 [Solanum lycopersicum]
Solyc04g056310.3	69.8559	83.1242	192.883	238.92	-1.49656	1.13e-05	9.75e-05	-	SL3.0ch04	53976691	53978900	+	1703	-	-	PREDICTED: myb-related protein 315-like [Solanum lycopersicum]
Solyc04g056380.3	20.128	13.2999	40.3708	65.6825	-1.67014	0.00886382	0.0350054	-	SL3.0ch04	54100473	54102859	+	1428	-	-	PREDICTED: uncharacterized protein LOC101250011 [Solanum lycopersicum]
Solyc04g056580.3	75.7759	39.8996	11.6627	8.21032	2.54345	0.000150849	0.001008	-	SL3.0ch04	54482639	54485113	+	993	-	-	PREDICTED: uncharacterized protein LOC101253079 [Solanum lycopersicum]
Solyc04g056610.3	395.455	423.379	766.148	745.497	-0.884238	5.05e-05	0.000377251	-	SL3.0ch04	54522523	54530169	-	1609	-	-	PREDICTED: uncharacterized protein LOC101252170 [Solanum lycopersicum]
Solyc04g057870.3	423.871	462.171	803.827	715.119	-0.777216	0.00042192	0.00252088	-	SL3.0ch04	54906460	54912510	+	1605	-	-	PREDICTED: uncharacterized protein LOC102599847 [Solanum tuberosum]
Solyc04g057980.3	0	0	15.2512	13.1365	-6.07346	0.00139747	0.00722643	-	SL3.0ch04	55039653	55040592	-	829	-	-	PREDICTED: NAD(P)H-quinone oxidoreductase subunit M, chloroplastic [Solanum lycopersicum]
Solyc04g058060.2	30.7839	24.3831	2.69139	0.821032	3.99318	0.000354794	0.00215778	-	SL3.0ch04	55113860	55117506	+	2523	-	-	PREDICTED: uncharacterized protein LOC101268861 [Solanum lycopersicum]
Solyc04g058100.3	443.999	385.696	1185.11	912.987	-1.3385	5.57e-09	8.21e-08	-	SL3.0ch04	55154558	55155327	+	494	-	-	metallothionein-like protein type 2 [Solanum lycopersicum]>gi|2497898|sp|Q43512.1|MT2X_SOLLC RecName: Full=Metallothionein-like protein type 2 [Solanum lycopersicum]>gi|1136112|emb|CAA92651.1| Metallothionein-like protein [Solanum lycopersicum]
Solyc04g063230.3	1902.68	2125.76	6446.77	6041.97	-1.63222	1e-19	4.25e-18	-	SL3.0ch04	55381819	55388491	-	3036	-	-	PREDICTED: probable methyltransferase PMT24 [Solanum lycopersicum]
Solyc04g063380.3	2918.56	2438.31	1693.78	1146.16	0.915757	5.03e-05	0.000376443	-	SL3.0ch04	55526189	55529708	+	1694	-	-	PREDICTED: F-box protein SKP2B-like [Solanum lycopersicum]
Solyc04g063390.2	43.8079	64.2827	149.82	116.587	-1.29854	0.00158648	0.00809087	-	SL3.0ch04	55530877	55534066	-	1202	-	-	PREDICTED: chaperone protein dnaJ 10 [Solanum lycopersicum]
Solyc04g064620.3	18.944	15.5165	78.9473	122.334	-2.54921	1.61e-06	1.64e-05	-	SL3.0ch04	55804621	55807338	-	1041	-	-	PREDICTED: bidirectional sugar transporter SWEET1-like [Solanum lycopersicum]
Solyc04g064920.3	230.88	202.823	447.667	528.744	-1.17159	4.27e-06	4.01e-05	-	SL3.0ch04	56057471	56061381	-	1198	-	-	PREDICTED: uncharacterized protein LOC101266022 [Solanum lycopersicum]
Solyc04g071080.1	13.024	12.1916	92.4043	154.354	-3.29262	1.2e-09	1.93e-08	-	SL3.0ch04	58082505	58084263	+	1440	-	-	PREDICTED: LOW QUALITY PROTEIN: extensin-3-like [Solanum lycopersicum]
Solyc04g071130.1	2385.76	2334.13	1278.41	1073.91	1.00488	1.9e-07	2.25e-06	-	SL3.0ch04	58139424	58140557	-	1134	-	-	PREDICTED: SKP1-interacting partner 15 [Solanum lycopersicum]
Solyc04g071400.3	24.864	18.8415	2.69139	0.821032	3.65534	0.00211736	0.0103774	-	SL3.0ch04	58462003	58465528	+	1577	-	-	PREDICTED: WAT1-related protein At1g43650-like [Solanum lycopersicum]
Solyc04g071600.3	223.776	248.264	46.6507	79.6401	1.89895	1.18e-07	1.44e-06	-	SL3.0ch04	58656169	58657423	+	668	-	-	PREDICTED: abscisic stress-ripening protein 3-like [Solanum lycopersicum]
Solyc04g071610.3	11858.9	16648.1	21189.3	22196.6	-0.605877	0.00260382	0.0123978	-	SL3.0ch04	58664498	58665932	+	747	-	-	RecName: Full=Abscisic stress-ripening protein 1>gi|170376|gb|AAA34137.1| abscisic stress ripening protein 1 [Solanum lycopersicum]>gi|2282019|gb|AAB64185.1| Asr1 [Solanum lycopersicum]
Solyc04g071650.3	12567	13088.2	25038.9	22048.8	-0.876085	4.55e-07	5.07e-06	-	SL3.0ch04	58716236	58723118	+	3930	-	-	PREDICTED: cellulose synthase A catalytic subunit 2 [UDP-forming]-like [Solanum lycopersicum]
Solyc04g071680.2	47.3599	25.4914	4.48564	0.821032	3.80145	0.000113971	0.000782889	-	SL3.0ch04	58749973	58752937	-	2808	-	-	PREDICTED: probable LRR receptor-like serine/threonine-protein kinase At4g08850 [Solanum lycopersicum]
Solyc04g071760.3	8.28799	15.5165	0	0	6.23783	0.00176562	0.0088756	-	SL3.0ch04	58801805	58805194	+	1752	-	-	PREDICTED: uncharacterized protein LOC101254790 [Solanum lycopersicum]
Solyc04g071900.3	39886.5	46801.1	8221.29	8593.74	2.36607	5.93e-41	6.57e-39	-	SL3.0ch04	58999031	59008663	+	2151	-	-	PREDICTED: peroxidase 12-like [Solanum lycopersicum]
Solyc04g072000.3	4828.34	4780.2	2881.58	2842.41	0.747301	1.75e-05	0.000146117	-	SL3.0ch04	59152255	59153998	-	945	-	-	PREDICTED: chitinase 6 [Solanum lycopersicum]
Solyc04g072030.1	35.5199	36.5747	116.627	128.902	-1.768	3.66e-05	0.0002827	-	SL3.0ch04	59188399	59190426	+	2028	-	-	PREDICTED: dynamin-related protein 4C [Solanum lycopersicum]
Solyc04g072240.3	660.671	618.444	1199.46	1046.82	-0.812358	8.76e-05	0.000619566	-	SL3.0ch04	59328834	59346902	+	2855	-	-	PREDICTED: uncharacterized oxidoreductase At4g09670 [Solanum lycopersicum]>gi|723694076|ref|XP_010320128.1| PREDICTED: uncharacterized oxidoreductase At4g09670 [Solanum lycopersicum]
Solyc04g072300.1	24.864	22.1665	72.6674	67.3246	-1.57428	0.00322344	0.0148922	-	SL3.0ch04	59423956	59424438	+	483	-	-	PREDICTED: ethylene-responsive transcription factor LEP-like [Solanum lycopersicum]
Solyc04g072375.1	120.768	95.3158	32.2966	39.4095	1.58925	0.000343655	0.00209629	-	SL3.0ch04	59480590	59481093	-	504	-	-	PREDICTED: RING-H2 finger protein ATL56-like [Nicotiana tomentosiformis]
Solyc04g072390.3	749.471	775.826	1581.64	1431.88	-0.982194	6.21e-07	6.8e-06	-	SL3.0ch04	59503983	59507394	+	2008	-	-	PREDICTED: alkylated DNA repair protein alkB homolog 8 [Solanum lycopersicum]
Solyc04g072630.3	1475.26	1502.89	2308.31	2155.21	-0.583694	0.0015552	0.00795121	-	SL3.0ch04	59677701	59691122	+	9360	-	-	PREDICTED: putative leucine-rich repeat-containing protein DDB_G0290503 [Solanum lycopersicum]>gi|723694171|ref|XP_010320146.1| PREDICTED: putative leucine-rich repeat-containing protein DDB_G0290503 [Solanum lycopersicum]
Solyc04g072740.3	3.55199	0	34.988	28.7361	-4.19726	0.000335059	0.00205123	-	SL3.0ch04	59794667	59798732	-	2384	-	-	PREDICTED: low affinity sulfate transporter 3-like isoform X1 [Solanum lycopersicum]
Solyc04g072780.3	145.632	131.89	280.801	491.798	-1.47832	4.12e-06	3.89e-05	-	SL3.0ch04	59843197	59844288	+	1004	-	-	PREDICTED: uncharacterized protein LOC101246821 [Solanum lycopersicum]
Solyc04g072790.2	33.1519	67.6077	294.258	286.54	-2.52212	6.02e-12	1.29e-10	-	SL3.0ch04	59849599	59854990	-	4052	-	-	PREDICTED: probable cellulose synthase A catalytic subunit 3 [UDP-forming] [Solanum lycopersicum]
Solyc04g072850.3	194.176	247.156	431.519	440.073	-0.980959	0.000160807	0.0010665	-	SL3.0ch04	59893848	59915395	-	6671	-	-	unnamed protein product [Coffea canephora]
Solyc04g072895.1	46.1759	34.358	5.38277	8.21032	2.56085	0.000859042	0.00472137	-	SL3.0ch04	59934677	59936549	+	1444	-	-	PREDICTED: uncharacterized WD repeat-containing protein C2A9.03 [Solanum lycopersicum]
Solyc04g072900.1	3505.82	3360.43	2221.29	2036.16	0.689584	0.000130191	0.000883285	-	SL3.0ch04	59953856	59954650	+	795	-	-	dehydration-responsive element binding protein 3 [Solanum lycopersicum]>gi|27436378|gb|AAO13360.1| dehydration-responsive element binding protein 3 [Solanum lycopersicum]
Solyc04g073990.3	10742.4	10540.2	5052.63	4179.87	1.20495	3.53e-11	6.93e-10	-	SL3.0ch04	60102620	60105073	-	1416	-	-	annexin p34 [Solanum lycopersicum]>gi|3378208|gb|AAC97494.1| annexin p34 [Solanum lycopersicum]
Solyc04g074100.3	1334.37	1226.91	2041.86	1974.58	-0.649132	0.000538061	0.00311142	-	SL3.0ch04	60200644	60202415	+	932	-	-	PREDICTED: uncharacterized protein At4g22758-like [Solanum lycopersicum]
Solyc04g074150.2	636.991	676.077	1265.85	1119.89	-0.861229	2.55e-05	0.000204771	-	SL3.0ch04	60233499	60234095	-	485	-	-	PREDICTED: multifunctional methyltransferase subunit TRM112-like protein At1g22270 [Solanum lycopersicum]
Solyc04g074290.3	1180.45	1560.52	3783.19	3712.71	-1.45113	4.8e-13	1.17e-11	-	SL3.0ch04	60362352	60369310	-	2892	-	-	PREDICTED: probable pectin methyltransferase QUA2 [Solanum lycopersicum]
Solyc04g074300.3	10020.2	10419.3	16840	13095.5	-0.550461	0.00354616	0.0161451	-	SL3.0ch04	60386666	60388501	+	891	-	-	PREDICTED: 40S ribosomal protein S2-3-like [Solanum lycopersicum]
Solyc04g074340.3	78.1439	95.3158	674.641	591.964	-2.86658	2.49e-26	1.47e-24	-	SL3.0ch04	60419078	60434202	+	6492	-	-	PREDICTED: 7-deoxyloganetin glucosyltransferase-like [Solanum lycopersicum]
Solyc04g074380.3	5.91999	6.64994	36.7823	22.9889	-2.24689	0.0103591	0.0399578	-	SL3.0ch04	60432271	60447689	-	4614	-	-	PREDICTED: 7-deoxyloganetin glucosyltransferase-like [Solanum lycopersicum]
Solyc04g074400.1	1986.75	689.377	9.86842	37.7675	5.80955	6.25e-08	7.97e-07	-	SL3.0ch04	60492687	60493616	-	930	-	-	PREDICTED: protein EXORDIUM-like [Solanum lycopersicum]
Solyc04g074470.1	3409.91	1924.05	369.617	303.782	2.98596	7.18e-30	5.01e-28	-	SL3.0ch04	60539581	60540510	+	930	-	-	PREDICTED: protein EXORDIUM-like 2 [Solanum lycopersicum]
Solyc04g074700.3	918.782	984.191	525.717	684.74	0.652286	0.00334124	0.0153563	-	SL3.0ch04	60703139	60705132	-	1533	-	-	homeodomain protein [Solanum lycopersicum]
Solyc04g074710.3	75.7759	80.9076	203.648	148.607	-1.16757	0.00115384	0.00610766	-	SL3.0ch04	60716349	60724548	-	2356	-	-	PREDICTED: queuine tRNA-ribosyltransferase [Solanum lycopersicum]
Solyc04g074740.3	1521.44	1374.32	3671.95	3100.22	-1.2257	1.57e-10	2.86e-09	-	SL3.0ch04	60750422	60758339	-	1297	-	-	PREDICTED: blue copper protein [Solanum lycopersicum]
Solyc04g074790.2	104.192	80.9076	198.265	165.848	-0.976803	0.00465366	0.020281	-	SL3.0ch04	60792720	60796304	+	3044	-	-	PREDICTED: RING-H2 finger protein ATL54-like [Solanum lycopersicum]
Solyc04g074810.3	472.415	586.303	69.976	95.2397	2.67788	8.12e-21	3.68e-19	-	SL3.0ch04	60808845	60812462	-	2591	-	-	PREDICTED: transcription factor bHLH94-like [Solanum lycopersicum]
Solyc04g074820.2	28.416	33.2497	83.433	74.7139	-1.3573	0.00604755	0.0253737	-	SL3.0ch04	60829910	60830893	+	984	-	-	PREDICTED: E3 ubiquitin-protein ligase ATL15 [Solanum lycopersicum]
Solyc04g074880.3	221.408	326.955	978.767	896.567	-1.77262	7.91e-13	1.87e-11	-	SL3.0ch04	60892217	60898550	+	1986	-	-	PREDICTED: purine permease 3-like [Solanum lycopersicum]
Solyc04g074910.3	4508.66	4301.4	3250.3	2832.56	0.534464	0.00319173	0.014765	-	SL3.0ch04	60904935	60907032	-	773	-	-	PREDICTED: 40S ribosomal protein S21-like [Solanum lycopersicum]>gi|565341884|ref|XP_006338099.1| PREDICTED: 40S ribosomal protein S21-2-like [Solanum tuberosum]>gi|565341886|ref|XP_006338100.1| PREDICTED: 40S ribosomal protein S21-2-like [Solanum tuberosum]
Solyc04g074960.3	99.4558	96.4241	225.179	179.806	-1.04743	0.00154664	0.00792141	-	SL3.0ch04	60928987	60930835	+	1234	-	-	PREDICTED: ovarian cancer-associated gene 2 protein homolog isoform X1 [Solanum lycopersicum]
Solyc04g076040.3	1514.33	1412	654.007	641.226	1.17586	2.34e-09	3.65e-08	-	SL3.0ch04	61089611	61092819	-	2092	-	-	PREDICTED: cyclin-D2-1-like [Solanum lycopersicum]
Solyc04g076157.1	16.576	17.7332	0	0	6.76391	0.00022909	0.00146546	-	SL3.0ch04	61197159	61198344	-	543	-	-	PREDICTED: ABC transporter G family member 31-like isoform X1 [Solanum lycopersicum]
Solyc04g076220.3	5753.05	4496.47	785.885	553.375	2.93657	1.34e-39	1.42e-37	-	SL3.0ch04	61249700	61251192	+	1389	-	-	PREDICTED: putative DNA-binding protein ESCAROLA [Solanum lycopersicum]
Solyc04g076340.3	23.68	42.1163	40.3708	184.732	-1.77399	0.00399126	0.0178721	-	SL3.0ch04	61341252	61345445	+	3003	-	-	PREDICTED: uncharacterized protein LOC101255390 [Solanum lycopersicum]>gi|723694636|ref|XP_010320213.1| PREDICTED: uncharacterized protein LOC101255390 [Solanum lycopersicum]
Solyc04g076440.1	60.3839	32.1414	6.2799	14.7786	2.12649	0.00352835	0.0160748	-	SL3.0ch04	61417275	61417613	-	339	-	-	Uncharacterized protein TCM_034524 [Theobroma cacao]>gi|508723576|gb|EOY15473.1| Uncharacterized protein TCM_034524 [Theobroma cacao]
Solyc04g076670.3	2047.13	1701.28	1314.29	1079.66	0.646972	0.00170309	0.00860456	-	SL3.0ch04	61643835	61649378	-	1497	-	-	PREDICTED: TRAF-type zinc finger domain-containing protein 1-like [Solanum lycopersicum]
Solyc04g076820.1	2031.74	1795.48	3517.64	3248	-0.821995	8.75e-06	7.72e-05	-	SL3.0ch04	61782222	61783646	-	1425	-	-	PREDICTED: uncharacterized protein LOC101265728 [Solanum lycopersicum]
Solyc04g076860.3	2803.71	1915.18	293.361	429.4	2.70579	4.27e-27	2.61e-25	-	SL3.0ch04	61874509	61877518	+	2899	-	-	PREDICTED: uncharacterized protein LOC101266631 [Solanum lycopersicum]
Solyc04g076880.3	709.215	445.546	362.44	359.612	0.676804	0.011365	0.0430809	-	SL3.0ch04	61902386	61911504	+	4717	-	-	phosphoenolpyruvate carboxykinase [Solanum lycopersicum]>gi|16950587|gb|AAG01894.2| phosphoenolpyruvate carboxykinase [Solanum lycopersicum]
Solyc04g076950.3	185.888	231.639	430.622	552.554	-1.23522	3.78e-06	3.59e-05	-	SL3.0ch04	61977831	61980247	-	1976	-	-	PREDICTED: MATE efflux family protein 5 [Solanum lycopersicum]
Solyc04g076990.3	5426.26	5420.81	3850.48	3464.75	0.568383	0.00127981	0.00668246	-	SL3.0ch04	62031659	62035406	+	3307	-	-	PREDICTED: receptor-like protein kinase HAIKU2 [Solanum lycopersicum]
Solyc04g077050.3	335.071	574.111	897.129	959.786	-1.0294	9.27e-05	0.000651662	-	SL3.0ch04	62102741	62107293	+	1814	-	-	PREDICTED: amino acid permease 6-like [Nicotiana sylvestris]
Solyc04g077190.3	116.032	197.281	382.177	472.093	-1.44551	2.34e-06	2.3e-05	-	SL3.0ch04	62199786	62209783	+	5936	-	-	PREDICTED: uncharacterized protein LOC101247815 [Solanum lycopersicum]
Solyc04g077240.3	28.416	52.0912	6.2799	11.4944	2.17517	0.00421284	0.0186551	-	SL3.0ch04	62274104	62276964	+	1269	-	-	PREDICTED: branched-chain-amino-acid aminotransferase 2, chloroplastic-like [Solanum lycopersicum]
Solyc04g077250.3	44.9919	53.1995	140.849	142.038	-1.52547	0.000107509	0.00074452	-	SL3.0ch04	62310784	62311901	+	401	-	-	PREDICTED: branched-chain-amino-acid aminotransferase 2, chloroplastic-like [Solanum lycopersicum]
Solyc04g077470.3	1378.17	1597.09	2950.66	3087.08	-1.02086	5.25e-08	6.75e-07	-	SL3.0ch04	62470433	62474280	+	3441	-	-	PREDICTED: probable xyloglucan glycosyltransferase 12 [Solanum lycopersicum]
Solyc04g077570.1	486.623	655.019	144.438	321.844	1.29046	0.000111351	0.000767477	-	SL3.0ch04	62620637	62620984	-	348	-	-	PREDICTED: uncharacterized protein LOC105120086 [Populus euphratica]
Solyc04g077580.3	60.3839	49.8745	0	0.821032	7.00799	7.45e-06	6.66e-05	-	SL3.0ch04	62626878	62627839	+	531	-	-	PREDICTED: phytosulfokines 3-like [Solanum lycopersicum]
Solyc04g077740.1	828.799	553.053	7.17703	4.92619	6.84416	4.35e-47	5.99e-45	-	SL3.0ch04	62743716	62744798	+	1083	-	-	PREDICTED: uncharacterized protein LOC101256871 [Solanum lycopersicum]
Solyc04g077780.3	681.983	659.452	1215.61	1033.68	-0.745561	0.000331429	0.00203145	-	SL3.0ch04	62766156	62768254	-	975	-	-	PREDICTED: LIM domain-containing protein WLIM1 [Solanum lycopersicum]
Solyc04g077850.3	1378.17	1024.09	829.844	690.488	0.660003	0.00353267	0.0160909	-	SL3.0ch04	62812904	62819279	+	3679	-	-	PREDICTED: U-box domain-containing protein 4-like [Solanum lycopersicum]
Solyc04g077860.3	278.24	230.531	533.792	348.117	-0.793418	0.00525803	0.0225246	-	SL3.0ch04	62827873	62830497	-	1520	-	-	PREDICTED: probable strigolactone esterase DAD2 [Solanum lycopersicum]
Solyc04g077870.3	3686.97	3514.49	6937.5	5533.75	-0.792208	2.84e-05	0.000225582	-	SL3.0ch04	62841017	62848791	+	4205	-	-	PREDICTED: calcium-transporting ATPase 1, chloroplastic [Solanum lycopersicum]
Solyc04g077890.1	21.312	19.9498	0	0	7.0298	7.57e-05	0.000542862	-	SL3.0ch04	62856612	62857876	-	870	-	-	PREDICTED: cyclin-D5-2-like [Solanum lycopersicum]
Solyc04g077980.1	9270.7	10365	6343.6	5408.14	0.740674	4.85e-05	0.000364881	-	SL3.0ch04	62935909	62936691	+	783	-	-	C2H2-type zinc finger protein [Solanum lycopersicum]>gi|150406379|gb|ABR68563.1| C2H2-type zinc finger protein [Solanum lycopersicum]>gi|302028373|gb|ADK91083.1| cold zinc finger protein 1 [Solanum lycopersicum]
Solyc04g078190.3	3901.27	3277.31	1729.66	1360.45	1.21618	2.14e-09	3.37e-08	-	SL3.0ch04	63070861	63073748	-	1976	-	-	PREDICTED: uncharacterized protein LOC101265729 [Solanum lycopersicum]
Solyc04g078250.3	803.935	953.158	1835.53	1565.71	-0.952484	3.5e-06	3.35e-05	-	SL3.0ch04	63109871	63113592	-	1711	-	-	PREDICTED: metal transporter Nramp2 [Solanum lycopersicum]
Solyc04g078360.2	6522.65	4024.32	1523.32	1418.74	1.84188	1.97e-15	5.91e-14	-	SL3.0ch04	63183259	63199078	+	5816	-	-	PREDICTED: cytochrome P450 81E8 [Solanum lycopersicum]
Solyc04g078420.1	3168.38	3023.5	6057.41	4725.86	-0.800297	3.4e-05	0.000264217	-	SL3.0ch04	63247860	63248846	-	987	-	-	PREDICTED: transcription factor MYB44-like [Solanum lycopersicum]
Solyc04g078470.3	81.6959	75.366	277.213	431.863	-2.17583	3.27e-11	6.44e-10	-	SL3.0ch04	63288351	63290357	-	1547	-	-	D-type cyclin family 3 subgroup 3 [Solanum tuberosum]>gi|162956917|gb|ABY25837.1| D-type cyclin family 3 subgroup 3 [Solanum tuberosum]
Solyc04g078550.3	1967.8	2063.7	2763.16	2858.01	-0.479533	0.00772513	0.031099	-	SL3.0ch04	63345240	63346947	+	1501	-	-	PREDICTED: probable WRKY transcription factor 7 [Solanum lycopersicum]
Solyc04g078620.3	1496.57	1532.81	2626.79	1810.37	-0.550396	0.0118089	0.0444392	-	SL3.0ch04	63394517	63398792	+	804	-	-	PREDICTED: SUMO-conjugating enzyme SCE1 [Solanum lycopersicum]
Solyc04g078640.2	3501.08	2662.19	1639.95	1402.32	1.01857	8.78e-07	9.37e-06	-	SL3.0ch04	63416461	63418883	+	2132	-	-	PREDICTED: ethylene-responsive transcription factor ERF010-like [Solanum lycopersicum]
Solyc04g078670.3	159.84	228.315	448.564	399.842	-1.12664	4.82e-05	0.000363077	-	SL3.0ch04	63451046	63455697	+	3233	-	-	PREDICTED: NAC domain-containing protein 19-like [Solanum lycopersicum]
Solyc04g078710.2	7.10399	11.0832	157.895	114.944	-3.90007	2.34e-12	5.29e-11	-	SL3.0ch04	63482436	63484685	+	2250	-	-	PREDICTED: subtilisin-like protease [Solanum lycopersicum]
Solyc04g078770.3	55.6479	90.8825	286.184	265.193	-1.90879	1.87e-08	2.58e-07	-	SL3.0ch04	63529251	63530421	+	1083	-	-	PREDICTED: heat stress transcription factor B-4 [Solanum lycopersicum]
Solyc04g078800.3	15.392	14.4082	57.4162	41.8726	-1.73582	0.00706334	0.0289321	-	SL3.0ch04	63544665	63557960	+	2267	-	-	PREDICTED: uncharacterized protein LOC101251879 [Solanum lycopersicum]
Solyc04g078900.3	9.47198	8.86658	61.9019	68.9667	-2.83624	1.2e-05	0.000103023	-	SL3.0ch04	63660433	63663805	+	1750	-	-	ABA 8'-hydroxylase [Solanum lycopersicum]>gi|160369826|gb|ABX38720.1| ABA 8'-hydroxylase [Solanum lycopersicum]
Solyc04g078940.3	172.864	157.382	396.531	334.16	-1.14575	2.91e-05	0.000230201	-	SL3.0ch04	63675909	63679377	+	2380	-	-	dem protein [Solanum lycopersicum]>gi|2190419|emb|CAA73973.1| dem [Solanum lycopersicum]
Solyc04g079050.2	94.7198	104.182	214.414	207.721	-1.08506	0.000710777	0.00399266	-	SL3.0ch04	63717546	63729819	+	2795	-	-	PREDICTED: UDP-glycosyltransferase 79B6-like [Solanum lycopersicum]
Solyc04g079120.3	1470.53	1538.35	3359.75	3154.4	-1.11427	8.42e-10	1.39e-08	-	SL3.0ch04	63790772	63796642	-	2290	-	-	PREDICTED: probable protein phosphatase 2C 12 [Solanum lycopersicum]
Solyc04g079150.1	145.632	152.949	95.0956	60.7563	0.940287	0.0128717	0.0477683	-	SL3.0ch04	63812785	63814494	-	1710	-	-	PREDICTED: pentatricopeptide repeat-containing protein At1g73400, mitochondrial [Solanum lycopersicum]
Solyc04g079180.3	5359.96	4423.32	3686.3	2780.01	0.597438	0.00373739	0.0168912	-	SL3.0ch04	63826792	63829404	-	1159	-	-	PREDICTED: uncharacterized protein At1g47420, mitochondrial [Solanum lycopersicum]
Solyc04g079190.3	3025.11	2284.25	877.392	861.262	1.61046	6.43e-15	1.83e-13	-	SL3.0ch04	63830480	63831944	+	1286	-	-	PREDICTED: probable carboxylesterase 2 [Solanum lycopersicum]
Solyc04g079390.3	343.359	414.513	688.995	520.534	-0.673538	0.00674913	0.0278354	-	SL3.0ch04	63984864	63995898	-	5875	-	-	PREDICTED: gamma-tubulin complex component 5 [Solanum lycopersicum]
Solyc04g079505.1	54.4639	37.683	126.495	136.291	-1.51445	0.000257387	0.00162253	-	SL3.0ch04	64040986	64041240	-	255	-	-	PREDICTED: serpin-ZX-like [Solanum tuberosum]
Solyc04g079530.3	144.448	154.057	449.461	371.927	-1.45962	8.56e-08	1.07e-06	-	SL3.0ch04	64043760	64058590	+	6391	-	-	hypothetical protein JCGZ_04332 [Jatropha curcas]
Solyc04g079560.3	255.744	434.463	1321.47	1195.42	-1.86525	5.31e-13	1.28e-11	-	SL3.0ch04	64069041	64074243	+	2337	-	-	PREDICTED: lysine histidine transporter-like 8 [Solanum lycopersicum]
Solyc04g079570.1	14.208	64.2827	182.117	221.679	-2.36113	0.0134585	0.0495311	-	SL3.0ch04	64076563	64077282	-	720	-	-	PREDICTED: dof zinc finger protein DOF3.4-like [Solanum lycopersicum]
Solyc04g079820.3	260.48	275.972	72.6674	73.0718	1.88015	1.85e-09	2.94e-08	-	SL3.0ch04	64215269	64219471	+	1254	-	-	PREDICTED: type I inositol 1,4,5-trisphosphate 5-phosphatase 11 [Solanum lycopersicum]
Solyc04g079860.1	267.584	365.747	646.83	765.202	-1.15611	3.31e-06	3.19e-05	-	SL3.0ch04	64268575	64269606	-	1032	-	-	PREDICTED: probable galacturonosyltransferase-like 1 [Solanum lycopersicum]
Solyc04g079900.3	39.0719	65.391	827.153	765.202	-3.92489	2.36e-41	2.67e-39	-	SL3.0ch04	64291197	64314074	-	6599	-	-	PREDICTED: uncharacterized protein LOC101248771 isoform X1 [Solanum lycopersicum]
Solyc04g079970.3	20718.8	16276.8	11129.8	10119.2	0.799953	2.36e-05	0.000190728	-	SL3.0ch04	64368482	64373408	+	1018	-	-	NEDD8-conjugating enzyme Ubc12-like [Solanum tuberosum]>gi|851327838|ref|NP_001297006.1| NEDD8-conjugating enzyme Ubc12 [Solanum lycopersicum]>gi|76573335|gb|ABA46772.1| RUB1-conjugating enzyme-like protein [Solanum tuberosum]>gi|82623385|gb|ABB87107.1| RUB1 conjugating enzyme-like [Solanum tuberosum]
Solyc04g079990.3	31.9679	37.683	83.433	88.6714	-1.30419	0.0058094	0.0245155	-	SL3.0ch04	64379364	64383547	-	1419	-	-	PREDICTED: uncharacterized protein LOC101250399 [Solanum lycopersicum]
Solyc04g080160.3	417.951	404.538	755.382	609.206	-0.730132	0.00155936	0.00796451	-	SL3.0ch04	64505481	64531482	+	1906	-	-	PREDICTED: COP9 signalosome complex subunit 4 [Solanum lycopersicum]
Solyc04g080230.3	1020.61	967.566	1889.35	1673.26	-0.841469	1.45e-05	0.000122387	-	SL3.0ch04	64561782	64564793	+	1111	-	-	PREDICTED: uncharacterized protein LOC101256584 [Solanum lycopersicum]
Solyc04g080290.3	957.854	1072.86	1881.28	1541.08	-0.752692	0.000222	0.00142727	-	SL3.0ch04	64613519	64618484	+	1306	-	-	PREDICTED: random slug protein 5 [Solanum lycopersicum]
Solyc04g080310.1	938.91	708.218	67.2846	184.732	2.70745	9.69e-05	0.000677088	-	SL3.0ch04	64629760	64630020	+	261	-	-	PREDICTED: uncharacterized protein LOC101258255 [Solanum lycopersicum]>gi|460385124|ref|XP_004238255.1| PREDICTED: uncharacterized protein LOC101258255 [Solanum lycopersicum]>gi|723695754|ref|XP_010320390.1| PREDICTED: uncharacterized protein LOC101258255 [Solanum lycopersicum]
Solyc04g080400.2	0	0	19.7368	8.21032	-6.04929	0.00171103	0.00863526	-	SL3.0ch04	64674077	64675950	-	1593	-	-	PREDICTED: reticuline oxidase-like [Solanum lycopersicum]
Solyc04g080435.1	30.7839	28.8164	2.69139	2.4631	3.53275	0.000363871	0.00220705	-	SL3.0ch04	64700066	64700814	+	595	-	-	PREDICTED: protein RADIALIS-like 3 [Solanum lycopersicum]
Solyc04g080460.3	3058.27	2544.71	1932.42	1606.76	0.662836	0.00088301	0.00483481	-	SL3.0ch04	64716088	64722032	-	1941	-	-	sugar transporter ERD6-like 6 [Solanum lycopersicum]>gi|645910352|dbj|BAO96224.1| sugar-porter family protein 4 [Solanum lycopersicum]
Solyc04g080500.3	106.56	85.3409	0	1.64206	6.81202	2.29e-09	3.58e-08	-	SL3.0ch04	64744651	64747719	-	2759	-	-	unnamed protein product [Coffea canephora]
Solyc04g080540.2	83870.9	68119.7	7022.72	9371.26	3.21269	1.39e-56	2.73e-54	-	SL3.0ch04	64762143	64763686	+	821	-	-	PREDICTED: uncharacterized protein LOC101245159 [Solanum lycopersicum]
Solyc04g080550.3	165.76	352.447	649.521	802.148	-1.48473	1.98e-06	1.97e-05	-	SL3.0ch04	64770651	64772751	+	1362	-	-	PREDICTED: isoflavone reductase-like protein [Solanum lycopersicum]
Solyc04g080560.2	65.1199	38.7913	192.883	213.468	-1.97103	1.95e-07	2.31e-06	-	SL3.0ch04	64773373	64773948	-	417	-	-	PREDICTED: uncharacterized protein LOC104221766 [Nicotiana sylvestris]
Solyc04g080600.3	2164.35	2246.57	3633.37	3124.85	-0.615461	0.000885014	0.00484134	-	SL3.0ch04	64799380	64806289	+	4928	-	-	PREDICTED: auxilin-like protein 1 [Solanum lycopersicum]
Solyc04g080620.3	0	7.75826	24.2225	37.7675	-2.9781	0.00420011	0.0186231	-	SL3.0ch04	64819420	64823919	+	1734	-	-	PREDICTED: mannan endo-1,4-beta-mannosidase 7-like [Solanum lycopersicum]
Solyc04g080640.1	131.424	151.84	337.32	260.267	-1.07579	0.000299503	0.00185361	-	SL3.0ch04	64836372	64837175	+	804	-	-	PREDICTED: uncharacterized protein LOC101245645 [Solanum lycopersicum]
Solyc04g080750.3	52.0959	50.9829	130.981	134.649	-1.36589	0.000535941	0.00310118	-	SL3.0ch04	64937499	64939820	+	1292	-	-	PREDICTED: transmembrane protein 136 [Solanum lycopersicum]
Solyc04g080760.3	768.415	696.027	1227.27	1421.21	-0.855146	3e-05	0.000235902	-	SL3.0ch04	64943256	64945269	-	1038	-	-	PREDICTED: peroxidase 9 [Solanum lycopersicum]
Solyc04g080850.3	7.10399	7.75826	0	0	5.55701	0.0133868	0.0493561	-	SL3.0ch04	65002212	65008992	-	5197	-	-	PREDICTED: thioredoxin H-type 1 [Solanum lycopersicum]
Solyc04g080880.3	642.911	796.884	2774.82	2179.02	-1.7822	9.1e-17	3.11e-15	-	SL3.0ch04	65013916	65017749	-	1772	-	-	PREDICTED: zingipain-2 [Solanum lycopersicum]
Solyc04g080890.3	15.392	11.0832	0	0	6.389	0.000985361	0.00531791	-	SL3.0ch04	65023320	65026371	-	1317	-	-	PREDICTED: uncharacterized PKHD-type hydroxylase At1g22950-like [Solanum lycopersicum]
Solyc04g080960.3	14874.6	17586.9	69403.7	51416.3	-1.89604	3.67e-21	1.71e-19	-	SL3.0ch04	65102722	65105099	+	1368	-	-	PREDICTED: cysteine proteinase 15A [Solanum lycopersicum]
Solyc04g080990.2	242.72	288.164	676.435	553.375	-1.21107	9.25e-07	9.83e-06	-	SL3.0ch04	65138540	65141202	+	1748	-	-	PREDICTED: S-type anion channel SLAH4-like [Solanum lycopersicum]
Solyc04g081030.3	1720.35	1691.3	2763.16	2339.12	-0.580583	0.00219839	0.0107025	-	SL3.0ch04	65177993	65188953	+	7844	-	-	PREDICTED: uncharacterized TPR repeat-containing protein At1g05150-like [Solanum lycopersicum]
Solyc04g081070.3	407.295	475.471	1015.55	762.738	-1.0097	1.86e-05	0.000154106	-	SL3.0ch04	65201744	65207267	-	3472	-	-	Hop-interacting protein THI044 [Solanum lycopersicum]>gi|365222906|gb|AEW69805.1| Hop-interacting protein THI044 [Solanum lycopersicum]
Solyc04g081230.3	631.071	778.043	1328.65	1168.33	-0.824899	0.000107337	0.000743835	-	SL3.0ch04	65305557	65310659	-	1890	-	-	PREDICTED: uncharacterized protein LOC101257070 isoform X2 [Solanum lycopersicum]
Solyc04g081235.1	370.591	535.32	1343.9	1119.07	-1.44203	1.6e-09	2.56e-08	-	SL3.0ch04	65311367	65318008	-	4451	-	-	auxin response factor 5 [Solanum lycopersicum]>gi|300253180|gb|ADJ96592.1| auxin response factor 5 [Solanum lycopersicum]>gi|310697420|gb|ADP06665.1| auxin response factor 5 [Solanum lycopersicum]
Solyc04g081260.3	1429.09	1458.55	4386.96	3900.72	-1.52101	8.68e-17	2.99e-15	-	SL3.0ch04	65367412	65373530	+	3684	-	-	PREDICTED: filament-like plant protein 6 [Solanum lycopersicum]>gi|723696004|ref|XP_010320420.1| PREDICTED: filament-like plant protein 6 [Solanum lycopersicum]>gi|723696007|ref|XP_010320421.1| PREDICTED: filament-like plant protein 6 [Solanum lycopersicum]
Solyc04g081370.2	255.744	230.531	429.725	387.527	-0.749136	0.00314941	0.0146131	-	SL3.0ch04	65465618	65469014	+	1572	-	-	PREDICTED: uncharacterized protein LOC101261325 [Solanum lycopersicum]
Solyc04g081390.3	17.76	11.0832	46.6507	47.6198	-1.71231	0.00940775	0.0368107	-	SL3.0ch04	65474951	65477054	-	1085	-	-	PREDICTED: WEB family protein At1g75720 [Solanum lycopersicum]
Solyc04g081460.2	215.488	179.548	35.8851	105.092	1.48228	0.000753126	0.00420044	-	SL3.0ch04	65512551	65513336	-	713	-	-	PREDICTED: uncharacterized protein LOC101263408 [Solanum lycopersicum]
Solyc04g081490.3	6098.77	6157.84	20564.9	16608.7	-1.60069	2.82e-18	1.09e-16	-	SL3.0ch04	65528447	65530881	-	1406	-	-	beta-tubulin-like protein [Solanum tuberosum]>gi|197320852|gb|ACH68564.1| beta-tubulin [Solanum tuberosum]
Solyc04g081520.2	27.232	36.5747	1.79426	0	5.20231	7.3e-05	0.000526347	-	SL3.0ch04	65555813	65558742	+	1600	-	-	PREDICTED: monocopper oxidase-like protein SKS1 [Solanum lycopersicum]
Solyc04g081530.1	586.079	362.422	275.418	296.392	0.729201	0.00933744	0.0366059	-	SL3.0ch04	65562982	65563449	+	468	-	-	DNAJ-like protein [Solanum lycopersicum]>gi|124294789|gb|ABN03968.1| DNAJ-like protein [Solanum lycopersicum]
Solyc04g081580.3	1587.74	1478.5	2592.7	2160.13	-0.632268	0.00110464	0.00587776	-	SL3.0ch04	65611104	65617672	+	2797	-	-	PREDICTED: DEAD-box ATP-dependent RNA helicase 28 [Solanum lycopersicum]
Solyc04g081860.3	0	3.32497	37.6794	116.587	-5.50128	2e-07	2.36e-06	-	SL3.0ch04	65815101	65818521	-	2095	-	-	PREDICTED: peroxidase 64-like [Solanum lycopersicum]
Solyc04g081870.3	84.0639	79.7992	108.553	269.298	-1.207	0.00470535	0.0204975	-	SL3.0ch04	65820837	65824366	-	2056	-	-	PREDICTED: expansin-A1 [Solanum tuberosum]
Solyc04g081890.1	322.047	299.247	838.815	686.383	-1.29559	2.7e-08	3.62e-07	-	SL3.0ch04	65839842	65840246	+	405	-	-	PREDICTED: E3 ubiquitin-protein ligase ATL23 [Solanum lycopersicum]
Solyc04g081960.1	291.264	177.332	13.4569	20.5258	3.77877	3.96e-18	1.51e-16	-	SL3.0ch04	65882624	65883331	-	708	-	-	PREDICTED: uncharacterized protein At1g76070-like [Solanum lycopersicum]
Solyc04g081970.3	516.223	394.563	97.787	89.4925	2.28208	1.08e-15	3.31e-14	-	SL3.0ch04	65884919	65887005	-	1245	-	-	PREDICTED: thioredoxin-like protein CDSP32, chloroplastic [Solanum lycopersicum]
Solyc04g081990.3	219.04	333.605	604.665	536.134	-1.04429	9.15e-05	0.000644176	-	SL3.0ch04	65895839	65901137	+	1913	-	-	PREDICTED: uncharacterized protein LOC101248671 [Solanum lycopersicum]
Solyc04g082030.1	2031.74	1416.44	1242.52	1036.96	0.597071	0.00846848	0.0336526	-	SL3.0ch04	65920534	65921829	-	1296	-	-	ornithine decarboxylase [Solanum lycopersicum]>gi|75277325|sp|O22616.2|DCOR_SOLLC RecName: Full=Ornithine decarboxylase; Short=ODC; AltName: Full=LeODC>gi|3668354|gb|AAC61845.1| ornithine decarboxylase [Solanum lycopersicum]>gi|10937976|gb|AAB82301.2| ornithine decarboxylase [Solanum lycopersicum]
Solyc04g082060.3	428.607	436.679	250.299	178.164	1.01525	0.000168864	0.00111413	-	SL3.0ch04	65939537	65944790	-	4067	-	-	PREDICTED: F-box protein SKIP23-like [Solanum lycopersicum]
Solyc04g082140.3	4468.41	4844.48	7202.15	7468.1	-0.65557	0.000161241	0.00106764	-	SL3.0ch04	66003841	66008652	-	1971	-	-	PREDICTED: L-ascorbate oxidase homolog [Solanum lycopersicum]
Solyc04g082430.3	72.2239	105.291	200.06	188.837	-1.12945	0.00112445	0.00597068	-	SL3.0ch04	66171883	66175432	-	2218	-	-	PREDICTED: G2/mitotic-specific cyclin-2 [Solanum lycopersicum]
Solyc04g082630.3	5.91999	6.64994	37.6794	22.1679	-2.24857	0.0105628	0.040628	-	SL3.0ch04	66336693	66339731	-	1700	-	-	PREDICTED: glyceraldehyde-3-phosphate dehydrogenase B, chloroplastic [Solanum lycopersicum]
Solyc04g082700.3	69.8559	55.4161	113.935	134.649	-0.990441	0.0124087	0.0463117	-	SL3.0ch04	66372754	66380045	-	4427	-	-	monosaccharide-sensing protein 2 [Solanum lycopersicum]>gi|645910381|dbj|BAO96237.1| tonoplast monosaccharide transporter 2 [Solanum lycopersicum]
Solyc04g082750.3	81.6959	103.074	288.875	270.94	-1.59774	2.8e-07	3.23e-06	-	SL3.0ch04	66400173	66404043	+	2495	-	-	PREDICTED: short-chain dehydrogenase/reductase family 42E member 1 [Solanum lycopersicum]
Solyc04g082840.3	172.864	272.647	473.684	405.59	-0.979252	0.000610989	0.00348497	-	SL3.0ch04	66455415	66457486	-	1318	-	-	B2-type cyclin dependent kinase [Solanum lycopersicum]>gi|11125685|emb|CAC15504.1| B2-type cyclin dependent kinase [Solanum lycopersicum]
Solyc04g082890.3	3089.05	2873.88	2284.09	1760.29	0.560252	0.00499671	0.0215456	-	SL3.0ch04	66477287	66479727	-	1301	-	-	PREDICTED: bZIP transcription factor 60 [Solanum lycopersicum]
Solyc04g082950.3	87.6159	85.3409	262.859	248.773	-1.56471	6.02e-07	6.6e-06	-	SL3.0ch04	66499675	66502524	+	2398	-	-	PREDICTED: uncharacterized protein LOC101247215 [Solanum lycopersicum]
Solyc05g005040.3	15.392	18.8415	242.225	278.33	-3.92406	3.54e-21	1.65e-19	-	SL3.0ch05	57732	62285	-	2019	-	-	PREDICTED: polygalacturonase At1g48100 [Solanum lycopersicum]
Solyc05g005070.3	2649.79	2135.74	469.198	385.064	2.48637	1.7e-31	1.28e-29	-	SL3.0ch05	65837	78599	+	3964	-	-	BnaC06g31680D [Brassica napus]
Solyc05g005090.3	95.9038	78.6909	26.9139	33.6623	1.52489	0.00151648	0.00778008	-	SL3.0ch05	86910	95610	-	2962	-	-	knotted 3 protein [Solanum lycopersicum]>gi|4098242|gb|AAD00252.1| knotted 3 protein [Solanum lycopersicum]
Solyc05g005160.3	15009.5	14021.4	7971.89	6520.63	1.00232	4.64e-08	6.02e-07	-	SL3.0ch05	141137	145033	-	1767	-	-	PREDICTED: ATP-citrate synthase alpha chain protein 2 [Solanum lycopersicum]
Solyc05g005250.3	5375.35	4349.06	2110.94	1747.16	1.3338	1.98e-11	4.01e-10	-	SL3.0ch05	194221	204116	+	2748	-	-	partially similar to pantothenate kinase family protein [Solanum lycopersicum]>gi|62751101|dbj|BAD95798.1| partially similar to pantothenate kinase family protein [Solanum lycopersicum]
Solyc05g005740.3	1562.88	1311.15	2454.54	2017.27	-0.637834	0.00165406	0.00839137	-	SL3.0ch05	553401	558834	+	2435	-	-	PREDICTED: potassium transporter 6-like [Solanum lycopersicum]
Solyc05g005860.2	265.216	213.906	499.701	382.601	-0.881059	0.00105154	0.00562754	-	SL3.0ch05	665736	672023	+	1376	-	-	PREDICTED: WAT1-related protein At1g21890-like [Solanum lycopersicum]
Solyc05g005930.2	39.0719	88.6658	180.323	205.258	-1.59027	9.2e-05	0.000647288	-	SL3.0ch05	711356	712672	-	1317	-	-	PREDICTED: crocetin glucoside glucosyltransferase-like [Solanum lycopersicum]
Solyc05g006020.3	152.736	241.614	509.569	509.04	-1.36747	9.37e-07	9.94e-06	-	SL3.0ch05	754331	759740	+	2092	-	-	PREDICTED: nucleobase-ascorbate transporter 7 [Solanum lycopersicum]
Solyc05g006030.3	118.4	140.757	440.49	365.359	-1.63544	6.07e-09	8.87e-08	-	SL3.0ch05	772980	795410	+	1056	-	-	PREDICTED: uncharacterized protein LOC101263113 [Solanum lycopersicum]
Solyc05g006070.3	116.032	114.157	189.294	210.184	-0.795689	0.0121732	0.0455789	-	SL3.0ch05	810477	812549	+	1220	-	-	PREDICTED: putative uncharacterized protein DDB_G0270496 [Solanum lycopersicum]
Solyc05g006340.3	97.0878	127.457	291.567	254.52	-1.28048	3.56e-05	0.000276244	-	SL3.0ch05	990165	992536	-	1737	-	-	PREDICTED: myosin heavy chain kinase B-like [Solanum lycopersicum]
Solyc05g006390.1	5326.81	4924.28	1493.72	2593.64	1.32627	4.37e-08	5.7e-07	-	SL3.0ch05	1028809	1029063	-	255	-	-	PREDICTED: uncharacterized protein LOC104233217 [Nicotiana sylvestris]
Solyc05g006420.3	221.408	249.373	516.746	604.279	-1.25153	3.88e-07	4.38e-06	-	SL3.0ch05	1055728	1059261	+	1461	-	-	PREDICTED: two-component response regulator ARR5 [Solanum lycopersicum]
Solyc05g006430.2	220.224	136.324	345.395	353.865	-0.973382	0.00114924	0.00608542	-	SL3.0ch05	1065623	1069081	+	3372	-	-	PREDICTED: formin-like protein 4 [Solanum lycopersicum]
Solyc05g006500.3	8.28799	12.1916	33.1938	50.904	-2.03584	0.00542841	0.0231765	-	SL3.0ch05	1121432	1122845	+	663	-	-	PREDICTED: germin-like protein subfamily 1 member 1 isoform X1 [Solanum lycopersicum]
Solyc05g006570.1	50.9119	44.3329	156.1	123.155	-1.55211	0.000119727	0.000817463	-	SL3.0ch05	1207099	1208931	+	1833	-	-	PREDICTED: probable inactive receptor kinase At1g27190 [Solanum lycopersicum]
Solyc05g006700.3	131.424	158.49	427.033	347.296	-1.41605	5.02e-07	5.55e-06	-	SL3.0ch05	1366558	1367853	-	1198	-	-	PREDICTED: wall-associated receptor kinase-like 15 [Solanum lycopersicum]
Solyc05g006770.3	151.552	177.332	287.081	261.088	-0.736164	0.0102215	0.0395167	-	SL3.0ch05	1392219	1394141	-	1923	-	-	PREDICTED: probable serine/threonine-protein kinase At1g18390 [Solanum lycopersicum]
Solyc05g006780.3	213.12	246.048	118.421	133.007	0.868709	0.0045328	0.0198391	-	SL3.0ch05	1400551	1407177	+	2184	-	-	PREDICTED: uncharacterized protein LOC101250988 [Solanum lycopersicum]
Solyc05g006830.3	699.743	1325.55	2810.7	2404.8	-1.36414	2.54e-07	2.95e-06	-	SL3.0ch05	1452279	1454580	-	2046	-	-	PREDICTED: thioredoxin H2-like [Solanum lycopersicum]
Solyc05g006860.3	279.424	201.715	98.6842	105.913	1.23254	0.000136506	0.000920309	-	SL3.0ch05	1477172	1484503	-	1948	-	-	PREDICTED: thioredoxin H2-like [Solanum lycopersicum]
Solyc05g006920.3	43.8079	34.358	162.38	168.312	-2.08291	1.39e-07	1.68e-06	-	SL3.0ch05	1519837	1523706	-	2211	-	-	PREDICTED: protein NRT1/ PTR FAMILY 2.13 [Solanum lycopersicum]
Solyc05g006980.3	1019.42	939.858	513.158	561.586	0.866006	3.49e-05	0.000270913	-	SL3.0ch05	1561189	1563950	-	1429	-	-	PREDICTED: homeobox-leucine zipper protein HAT5 [Solanum lycopersicum]
Solyc05g007100.3	210.752	183.982	368.72	319.381	-0.801911	0.00304118	0.0141781	-	SL3.0ch05	1672968	1676510	+	1263	-	-	single-stranded DNA-binding protein WHY1, chloroplastic [Solanum lycopersicum]>gi|426308946|gb|AFY24240.1| whirly protein [Solanum lycopersicum]
Solyc05g007130.3	262.848	291.489	563.397	524.639	-0.9724	4.62e-05	0.000349286	-	SL3.0ch05	1692679	1700248	+	3276	-	-	PREDICTED: protein IQ-DOMAIN 31 [Solanum lycopersicum]
Solyc05g007300.3	98.2718	82.0159	244.916	448.283	-1.94471	2.28e-08	3.11e-07	-	SL3.0ch05	1952872	1954905	-	691	-	-	PREDICTED: HVA22-like protein c isoform X2 [Solanum lycopersicum]
Solyc05g007420.1	58.0159	118.591	139.055	278.33	-1.23959	0.00355217	0.0161617	-	SL3.0ch05	1999496	2000647	-	1152	-	-	TCP transcription factor 23 [Solanum lycopersicum]>gi|723696699|ref|XP_010320551.1| PREDICTED: TCP transcription factor 23 isoform X1 [Solanum lycopersicum]>gi|723696702|ref|XP_010320552.1| PREDICTED: TCP transcription factor 23 isoform X1 [Solanum lycopersicum]>gi|723696705|ref|XP_010320553.1| PREDICTED: TCP transcription factor 23 isoform X1 [Solanum lycopersicum]>gi|306416855|gb|ADM87271.1| TC…
Solyc05g007460.3	4551.29	3592.07	1674.94	1424.49	1.39369	4.13e-12	9.02e-11	-	SL3.0ch05	2030059	2033824	+	1299	-	-	PREDICTED: sphinganine C(4)-monooxygenase 1-like [Solanum lycopersicum]
Solyc05g007510.3	567.135	638.394	961.722	896.567	-0.623962	0.00297905	0.0139209	-	SL3.0ch05	2062291	2071245	-	3864	-	-	RNA-directed RNA polymerase [Solanum lycopersicum]>gi|4038592|emb|CAA71421.1| RNA-directed RNA polymerase [Solanum lycopersicum]
Solyc05g007910.3	194.176	174.007	66.3875	99.3448	1.1492	0.00123753	0.00649163	-	SL3.0ch05	2347153	2349344	+	900	-	-	PREDICTED: 50S ribosomal protein L18, chloroplastic [Solanum lycopersicum]
Solyc05g007980.3	370.591	445.546	971.59	1021.36	-1.28757	3.74e-09	5.67e-08	-	SL3.0ch05	2404529	2409146	+	2250	-	-	PREDICTED: probable sulfate transporter 3.3 [Solanum lycopersicum]
Solyc05g008040.3	215.488	236.073	420.753	342.37	-0.756225	0.00425714	0.0188145	-	SL3.0ch05	2448027	2465943	+	3820	-	-	PREDICTED: uncharacterized protein LOC101251978 [Solanum lycopersicum]
Solyc05g008090.3	510.303	505.395	1650.72	1515.62	-1.64029	2.3e-16	7.58e-15	-	SL3.0ch05	2513104	2518449	+	2795	-	-	PREDICTED: uncharacterized protein LOC101253184 [Solanum lycopersicum]
Solyc05g008120.3	195.36	181.765	77.1531	59.9353	1.46137	3.01e-05	0.000236731	-	SL3.0ch05	2531609	2535997	-	3562	-	-	PREDICTED: uncharacterized protein LOC101254087 [Solanum lycopersicum]
Solyc05g008230.3	1311.87	1231.35	936.602	854.694	0.505727	0.0104752	0.0403291	-	SL3.0ch05	2621927	2626301	-	2508	-	-	PREDICTED: U-box domain-containing protein 11 [Solanum lycopersicum]
Solyc05g008350.3	545.823	723.735	839.712	1244.68	-0.715256	0.00440421	0.0193679	-	SL3.0ch05	2707665	2721134	+	4975	-	-	PREDICTED: ABC transporter G family member 7 isoform X2 [Solanum lycopersicum]
Solyc05g008370.1	146.816	161.815	275.418	365.359	-1.05417	0.000300495	0.00185806	-	SL3.0ch05	2732668	2733474	+	807	-	-	PREDICTED: probable ribose-5-phosphate isomerase 2 [Solanum lycopersicum]
Solyc05g008390.3	712.767	561.92	304.127	243.846	1.21834	1.14e-06	1.19e-05	-	SL3.0ch05	2756435	2760306	-	1563	-	-	PREDICTED: uncharacterized protein LOC101260726 [Solanum lycopersicum]>gi|723697649|ref|XP_010320714.1| PREDICTED: uncharacterized protein LOC101260726 [Solanum lycopersicum]
Solyc05g008640.1	48.5439	89.7742	471.89	479.483	-2.77785	2.2e-18	8.56e-17	-	SL3.0ch05	2949984	2950499	+	516	-	-	PREDICTED: E3 ubiquitin-protein ligase RHA2A-like [Solanum lycopersicum]
Solyc05g008670.3	30.7839	69.8243	190.191	215.11	-2.0058	9.31e-07	9.88e-06	-	SL3.0ch05	2957955	2962010	-	2776	-	-	PREDICTED: zinc finger CCCH domain-containing protein 15-like [Solanum lycopersicum]
Solyc05g008830.3	12595.4	9967.15	3320.27	2420.4	1.97475	1.12e-20	5.05e-19	-	SL3.0ch05	3057390	3060389	+	2299	-	-	PREDICTED: uncharacterized protein LOC101268863 [Solanum lycopersicum]
Solyc05g008840.2	4.73599	5.54161	45.7536	58.2933	-3.33823	1.85e-05	0.000153685	-	SL3.0ch05	3066575	3071642	-	2895	-	-	PREDICTED: uncharacterized protein LOC102583267 [Solanum tuberosum]
Solyc05g008860.3	587.263	663.885	1186.9	964.712	-0.781696	0.000311709	0.00192506	-	SL3.0ch05	3085255	3087955	-	2583	-	-	PREDICTED: probable inactive leucine-rich repeat receptor-like protein kinase At1g66830 [Solanum lycopersicum]
Solyc05g008910.3	9.47198	23.2748	0.897129	0	5.2479	0.00421133	0.0186525	-	SL3.0ch05	3118437	3123409	+	3419	-	-	PREDICTED: uncharacterized protein LOC101245357 isoform X1 [Solanum lycopersicum]
Solyc05g009100.3	59.1999	76.4743	189.294	174.059	-1.41948	7.23e-05	0.000521622	-	SL3.0ch05	3238513	3244070	+	3836	-	-	PREDICTED: uncharacterized protein LOC101243709 [Solanum lycopersicum]
Solyc05g009170.2	287.712	277.081	592.105	641.226	-1.12704	1.27e-06	1.31e-05	-	SL3.0ch05	3304929	3305567	+	639	-	-	PREDICTED: zinc finger protein 6 [Solanum lycopersicum]
Solyc05g009180.1	273.504	282.622	501.495	772.591	-1.19644	7.67e-06	6.84e-05	-	SL3.0ch05	3315755	3316402	-	648	-	-	PREDICTED: zinc finger protein 6-like [Solanum lycopersicum]
Solyc05g009280.3	43.8079	11.0832	384.868	247.952	-3.52989	0.000108067	0.000747368	-	SL3.0ch05	3427315	3428799	+	1485	-	-	PREDICTED: 3-ketoacyl-CoA synthase 6-like [Solanum lycopersicum]
Solyc05g009290.3	1762.97	1489.59	788.576	754.528	1.07567	8.23e-08	1.03e-06	-	SL3.0ch05	3429010	3432922	-	1060	-	-	PREDICTED: protein FLX-like 3 [Solanum lycopersicum]
Solyc05g009320.3	1318.97	861.167	657.595	534.492	0.870893	0.000472604	0.00277328	-	SL3.0ch05	3454727	3455991	-	825	-	-	PREDICTED: LOB domain-containing protein 42-like [Solanum lycopersicum]
Solyc05g009330.3	404.927	564.136	1203.05	933.513	-1.13976	2.64e-06	2.57e-05	-	SL3.0ch05	3477341	3482510	-	944	-	-	PREDICTED: uncharacterized protein LOC101254384 [Solanum lycopersicum]
Solyc05g009340.1	272.32	213.906	574.162	323.487	-0.884326	0.00410611	0.0182699	-	SL3.0ch05	3485365	3485721	-	357	-	-	PREDICTED: uncharacterized protein LOC104647284 [Solanum lycopersicum]
Solyc05g009470.3	350.463	395.671	648.624	676.53	-0.828378	0.000246214	0.00156168	-	SL3.0ch05	3636082	3644007	-	3204	-	-	PREDICTED: alpha-xylosidase 1 [Solanum lycopersicum]
Solyc05g009500.3	7.10399	6.64994	49.3421	27.9151	-2.48888	0.00211304	0.0103663	-	SL3.0ch05	3668201	3672718	-	1888	-	-	PREDICTED: protein NRT1/ PTR FAMILY 3.1 [Solanum lycopersicum]
Solyc05g009520.1	3433.59	3062.3	1578.95	1628.93	1.01782	2.93e-08	3.92e-07	-	SL3.0ch05	3719864	3720391	-	528	-	-	PREDICTED: uncharacterized protein LOC101257561 [Solanum lycopersicum]
Solyc05g009590.3	143.264	183.982	522.129	653.541	-1.84425	4.08e-12	8.94e-11	-	SL3.0ch05	3794934	3798632	+	1847	-	-	PREDICTED: aluminum-activated malate transporter 9-like [Solanum lycopersicum]
Solyc05g009680.1	249.824	309.222	1245.21	893.283	-1.93459	5.48e-15	1.57e-13	-	SL3.0ch05	3876820	3878268	-	1449	-	-	PREDICTED: protein ASPARTIC PROTEASE IN GUARD CELL 1 [Solanum lycopersicum]
Solyc05g009720.3	369.407	292.597	49.3421	59.9353	2.59666	6.08e-16	1.92e-14	-	SL3.0ch05	3931915	3935101	+	1838	-	-	PREDICTED: uncharacterized protein LOC101263023 [Solanum lycopersicum]
Solyc05g009790.2	9088.37	8722.5	1525.12	1558.32	2.53011	3.7e-48	5.47e-46	-	SL3.0ch05	3973487	3988403	-	2264	-	-	PREDICTED: AP2/ERF and B3 domain-containing transcription factor RAV1-like [Solanum lycopersicum]
Solyc05g009890.1	215.488	157.382	549.94	534.492	-1.54145	3.92e-09	5.91e-08	-	SL3.0ch05	4112480	4113841	-	1362	-	-	PREDICTED: aspartic proteinase CDR1 [Solanum lycopersicum]
Solyc05g009960.3	4.73599	5.54161	36.7823	22.9889	-2.53686	0.00534816	0.0228626	-	SL3.0ch05	4170575	4173763	+	969	-	-	PREDICTED: clavaminate synthase-like protein At3g21360 [Solanum lycopersicum]
Solyc05g009990.3	43.8079	42.1163	7.17703	9.03135	2.40355	0.000885147	0.00484134	-	SL3.0ch05	4190077	4192897	+	2174	-	-	PREDICTED: piriformospora indica-insensitive protein 2-like [Solanum lycopersicum]
Solyc05g010000.1	330.335	238.289	8.07416	21.3468	4.25802	1.43e-22	7.19e-21	-	SL3.0ch05	4200134	4200439	+	306	-	-	PREDICTED: uncharacterized protein LOC104235557 [Nicotiana sylvestris]
Solyc05g010030.3	285.344	348.013	1403.11	1161.76	-2.01696	3.54e-19	1.45e-17	-	SL3.0ch05	4214161	4233141	-	1424	-	-	PREDICTED: protein MIZU-KUSSEI 1 [Solanum lycopersicum]
Solyc05g010120.3	2678.2	2358.51	1442.58	1449.94	0.800065	1.85e-05	0.00015391	-	SL3.0ch05	4300209	4308954	+	5937	-	-	PREDICTED: putative phospholipid-transporting ATPase 9 [Solanum lycopersicum]
Solyc05g010150.3	91.1678	88.6658	211.722	183.911	-1.13725	0.000613797	0.0035	-	SL3.0ch05	4322073	4328261	-	1442	-	-	PREDICTED: HD domain-containing protein 2 [Solanum lycopersicum]
Solyc05g010517.1	1142.56	824.592	421.65	350.581	1.34913	2.18e-08	2.99e-07	-	SL3.0ch05	4724659	4725243	-	585	-	-	PREDICTED: basic leucine zipper 43 [Solanum lycopersicum]
Solyc05g010680.2	79.3279	126.349	196.471	209.363	-0.978681	0.0046236	0.0201793	-	SL3.0ch05	4897444	4900852	-	1450	-	-	PREDICTED: alpha/beta hydrolase domain-containing protein 17B-like [Solanum lycopersicum]
Solyc05g011890.1	17.76	14.4082	73.5645	53.3671	-1.98115	0.000905779	0.00494092	-	SL3.0ch05	5114762	5115772	+	1011	-	-	PREDICTED: cytosolic sulfotransferase 12-like [Solanum lycopersicum]
Solyc05g011930.3	987.454	911.041	544.557	464.704	0.911835	2.21e-05	0.000179963	-	SL3.0ch05	5165275	5172637	+	4530	-	-	PREDICTED: uncharacterized protein LOC101260227 [Solanum lycopersicum]
Solyc05g012030.1	21.312	41.0079	96.8899	136.291	-1.90013	7.86e-05	0.00056204	-	SL3.0ch05	5246702	5247625	+	924	-	-	PREDICTED: histone-lysine N-methyltransferase, H3 lysine-79 specific [Solanum lycopersicum]
Solyc05g012070.3	1559.33	1530.59	2838.52	2489.37	-0.785931	2.57e-05	0.000205677	-	SL3.0ch05	5295289	5298819	-	2571	-	-	UDP-glucose:protein transglucosylase-like protein SlUPTG1 [Solanum lycopersicum]>gi|48478827|gb|AAT44738.1| UDP-glucose:protein transglucosylase-like protein SlUPTG1 [Solanum lycopersicum]
Solyc05g012120.3	252.192	199.498	118.421	142.86	0.788309	0.0119851	0.0449861	-	SL3.0ch05	5328874	5332593	-	1282	-	-	PREDICTED: uncharacterized protein LOC101261710 [Solanum lycopersicum]
Solyc05g012270.3	1066.78	1054.02	1686.6	1479.5	-0.577991	0.00299699	0.0139983	-	SL3.0ch05	5557568	5563928	+	1921	-	-	PREDICTED: argininosuccinate synthase, chloroplastic [Solanum lycopersicum]
Solyc05g012280.3	24.864	41.0079	122.907	168.312	-2.14137	1.26e-06	1.31e-05	-	SL3.0ch05	5564101	5565982	-	1303	-	-	PREDICTED: wall-associated receptor kinase-like 15 [Solanum lycopersicum]
Solyc05g012500.3	123.136	97.5324	19.7368	48.4409	1.68864	0.000675815	0.00381943	-	SL3.0ch05	5738781	5745789	-	1754	-	-	PREDICTED: probable WRKY transcription factor 57 [Solanum lycopersicum]>gi|723698602|ref|XP_010320877.1| PREDICTED: probable WRKY transcription factor 57 [Solanum lycopersicum]
Solyc05g012510.3	155.104	205.04	530.203	417.084	-1.39374	4.25e-07	4.76e-06	-	SL3.0ch05	5761181	5767365	-	3171	-	-	PREDICTED: alpha-1,4 glucan phosphorylase L-2 isozyme, chloroplastic/amyloplastic [Solanum lycopersicum]
Solyc05g012580.1	5111.32	7158.66	14284.1	14763.8	-1.24323	7.02e-10	1.17e-08	-	SL3.0ch05	5800175	5800387	+	213	-	-	PREDICTED: uncharacterized protein LOC101249727 [Solanum lycopersicum]
Solyc05g012700.3	438.079	379.046	267.344	243.846	0.676697	0.00743899	0.0301916	-	SL3.0ch05	5890441	5893974	-	1673	-	-	PREDICTED: uncharacterized protein LOC101252876 [Solanum lycopersicum]>gi|723698681|ref|XP_010320893.1| PREDICTED: uncharacterized protein LOC101252876 [Solanum lycopersicum]
Solyc05g012730.1	14.208	17.7332	92.4043	100.166	-2.58984	9.02e-07	9.61e-06	-	SL3.0ch05	5907115	5908362	+	1248	-	-	PREDICTED: probable beta-1,4-xylosyltransferase IRX10L [Solanum lycopersicum]
Solyc05g012770.3	1735.74	1496.24	1157.3	965.533	0.606536	0.00297445	0.013909	-	SL3.0ch05	5928927	5934767	+	2335	-	-	PREDICTED: probable WRKY transcription factor 4 [Solanum lycopersicum]
Solyc05g012900.3	339.807	196.173	43.9593	38.5885	2.6991	8.27e-13	1.95e-11	-	SL3.0ch05	6033016	6038448	+	4865	-	-	PREDICTED: putative late blight resistance protein homolog R1B-23-like [Solanum tuberosum]
Solyc05g013370.1	63.9359	88.6658	17.0454	27.9151	1.76006	0.00111084	0.00590306	-	SL3.0ch05	6447494	6448192	+	699	-	-	PREDICTED: uncharacterized protein LOC104647464 [Solanum lycopersicum]
Solyc05g013440.3	4725.34	5769.93	20106.4	15646.4	-1.76825	6.18e-19	2.48e-17	-	SL3.0ch05	6493848	6511743	-	4195	-	-	PREDICTED: copper amine oxidase 1 [Solanum lycopersicum]
Solyc05g013530.3	61.5679	70.9327	20.634	11.4944	2.04981	0.000469402	0.00275688	-	SL3.0ch05	6766777	6767981	+	1096	-	-	PREDICTED: uncharacterized protein LOC101267605 isoform X1 [Solanum lycopersicum]
Solyc05g013580.3	493.727	598.494	813.696	839.094	-0.597275	0.0062273	0.0259777	-	SL3.0ch05	6883582	6887526	+	3217	-	-	PREDICTED: uncharacterized protein LOC101268683 [Solanum lycopersicum]
Solyc05g013620.2	14522.9	15196.2	11015.8	9066.65	0.565492	0.00184016	0.00920128	-	SL3.0ch05	6929990	6964176	+	1939	-	-	PREDICTED: uncharacterized protein LOC104097976 [Nicotiana tomentosiformis]
Solyc05g013680.3	709.215	793.559	319.378	263.551	1.36707	4.49e-09	6.72e-08	-	SL3.0ch05	6982741	6988957	-	2521	-	-	PREDICTED: uncharacterized protein LOC18442098 [Amborella trichopoda]
Solyc05g013780.2	1193.47	1357.7	2402.51	2119.9	-0.825701	2e-05	0.00016456	-	SL3.0ch05	7090805	7096352	+	2606	-	-	PREDICTED: centrosomal protein of 63 kDa [Solanum lycopersicum]
Solyc05g013850.2	483.071	591.844	1575.36	1138.77	-1.33563	1.08e-08	1.54e-07	-	SL3.0ch05	7237360	7240705	-	2692	-	-	PREDICTED: uncharacterized protein LOC101249174 [Solanum lycopersicum]
Solyc05g013860.3	26.048	42.1163	79.8444	93.5976	-1.34489	0.00599343	0.0251799	-	SL3.0ch05	7250564	7254185	-	2760	-	-	PREDICTED: uncharacterized protein LOC101249458 [Solanum lycopersicum]
Solyc05g013880.1	3186.14	4363.47	1703.65	1438.45	1.26492	2.44e-09	3.79e-08	-	SL3.0ch05	7319712	7320989	-	1278	-	-	PREDICTED: E3 ubiquitin-protein ligase TRAF7 [Solanum lycopersicum]
Solyc05g013890.2	43.8079	44.3329	132.775	96.0607	-1.3754	0.00146265	0.00752906	-	SL3.0ch05	7340300	7345813	-	4136	-	-	PREDICTED: ABC transporter B family member 15-like [Solanum lycopersicum]
Solyc05g013960.3	594.367	653.91	1110.65	1064.06	-0.800622	9.12e-05	0.000642649	-	SL3.0ch05	7433987	7442388	+	3508	-	-	PREDICTED: oxysterol-binding protein-related protein 1D [Solanum lycopersicum]
Solyc05g013990.3	4233.98	4081.95	7840.01	6327.69	-0.768621	3.86e-05	0.000296946	-	SL3.0ch05	7492624	7500147	+	2123	-	-	PREDICTED: T-complex protein 1 subunit epsilon [Solanum lycopersicum]
Solyc05g014230.3	152.736	195.065	87.9186	91.9556	0.951726	0.00566518	0.0240243	-	SL3.0ch05	7983707	7985890	-	1253	-	-	PREDICTED: uncharacterized protein LOC101255095 [Solanum lycopersicum]
Solyc05g014260.3	1578.27	1527.27	4284.69	3845.71	-1.38847	2.42e-14	6.58e-13	-	SL3.0ch05	8044515	8050118	+	3350	-	-	PREDICTED: putative two-component response regulator-like APRR6 [Solanum lycopersicum]
Solyc05g014300.1	584.895	507.612	95.0956	151.891	2.14253	9.42e-14	2.43e-12	-	SL3.0ch05	8101967	8102161	+	195	-	-	--
Solyc05g014370.3	105.376	78.6909	242.225	194.585	-1.24769	0.000219691	0.00141466	-	SL3.0ch05	8214430	8216333	-	968	-	-	PREDICTED: mitotic spindle checkpoint protein MAD2 [Solanum lycopersicum]
Solyc05g014470.3	200292	147303	41617.8	33506.3	2.21006	5.97e-27	3.63e-25	-	SL3.0ch05	8322671	8325035	+	1398	-	-	glyceraldehyde-3-phosphate dehydrogenase [Solanum lycopersicum]
Solyc05g014510.3	227.328	256.023	740.131	718.403	-1.59285	6.39e-12	1.37e-10	-	SL3.0ch05	8365251	8369571	+	2615	-	-	PREDICTED: serine/threonine-protein phosphatase 6 regulatory ankyrin repeat subunit B [Solanum lycopersicum]
Solyc05g014550.1	69.8559	82.0159	25.1196	35.3044	1.32778	0.00830659	0.0331385	-	SL3.0ch05	8400846	8401595	-	750	-	-	PREDICTED: transmembrane protein 136-like [Solanum lycopersicum]
Solyc05g015150.3	178.784	228.315	453.05	451.567	-1.15098	1.02e-05	8.87e-05	-	SL3.0ch05	9920297	9925474	+	3507	-	-	PREDICTED: probable inactive leucine-rich repeat receptor-like protein kinase At1g66830 [Solanum lycopersicum]
Solyc05g015300.3	48.5439	78.6909	584.928	587.038	-3.19936	3.95e-27	2.42e-25	-	SL3.0ch05	10295220	10297910	-	1286	-	-	PREDICTED: dehydration-responsive protein RD22 [Solanum lycopersicum]
Solyc05g015350.3	5.91999	2.21665	436.902	322.665	-6.56301	1.02e-25	5.85e-24	-	SL3.0ch05	10425876	10431030	+	2682	-	-	PREDICTED: cytochrome P450 78A5-like [Solanum lycopersicum]
Solyc05g015370.2	15.392	16.6248	55.622	53.3671	-1.76651	0.00392941	0.0176417	-	SL3.0ch05	10443758	10446802	+	798	-	-	PREDICTED: HORMA domain-containing protein 1-like [Solanum tuberosum]
Solyc05g015470.1	1313.05	1321.12	759.868	527.102	1.03399	5.87e-06	5.34e-05	-	SL3.0ch05	10598879	10599172	-	294	-	-	PREDICTED: uncharacterized protein LOC101243890 [Solanum lycopersicum]
Solyc05g015490.3	95.9038	86.4492	224.282	165.027	-1.09388	0.00149217	0.00766166	-	SL3.0ch05	10702415	10705095	-	809	-	-	PREDICTED: non-specific lipid transfer protein GPI-anchored 1 [Solanum lycopersicum]
Solyc05g015530.3	10171.7	9459.54	3221.59	3263.6	1.59791	2.14e-20	9.45e-19	-	SL3.0ch05	10832700	10835619	-	721	-	-	PREDICTED: stress-associated endoplasmic reticulum protein 2 [Solanum lycopersicum]
Solyc05g015610.3	7962.39	7846.93	4707.23	3712.71	0.908979	1.48e-06	1.51e-05	-	SL3.0ch05	11521537	11528114	+	4420	-	-	PREDICTED: histidine kinase 3 [Solanum lycopersicum]
Solyc05g015850.3	1513.15	1334.42	122.907	155.175	3.35441	1.84e-48	2.74e-46	-	SL3.0ch05	12422417	12425099	-	783	-	-	PREDICTED: probable WRKY transcription factor 75 [Solanum lycopersicum]
Solyc05g015920.3	3883.51	3536.66	2724.58	2088.7	0.624552	0.00172379	0.00869535	-	SL3.0ch05	12977446	12986115	-	5372	-	-	PREDICTED: uncharacterized protein LOC101248198 isoform X2 [Solanum lycopersicum]
Solyc05g015955.1	544.639	540.862	973.385	954.86	-0.828917	5.88e-05	0.00043359	-	SL3.0ch05	13137008	13145889	-	2653	-	-	PREDICTED: uncharacterized protein LOC101253897 [Solanum lycopersicum]
Solyc05g016310.1	1645.76	1212.51	270.933	274.225	2.39011	1.47e-25	8.25e-24	-	SL3.0ch05	15500178	15501758	+	1581	-	-	PREDICTED: aspartic proteinase nepenthesin-1-like [Solanum lycopersicum]
Solyc05g016340.1	55.6479	46.5496	14.3541	9.03135	2.13177	0.00115981	0.00613608	-	SL3.0ch05	15608418	15608624	-	207	-	-	--
Solyc05g017760.3	738.815	815.726	1551.14	1367.84	-0.908675	6.32e-06	5.72e-05	-	SL3.0ch05	18317705	18323864	+	1714	-	-	PREDICTED: acetyl-CoA acetyltransferase, cytosolic 1 [Solanum lycopersicum]
Solyc05g017950.3	340.991	355.772	912.38	654.362	-1.1685	1.73e-06	1.74e-05	-	SL3.0ch05	19281216	19288316	-	2223	-	-	involved in inorganic sulfate assimilation [Solanum lycopersicum]>gi|51457946|gb|AAU03362.1| putative anion:sodium symporter [Solanum lycopersicum]
Solyc05g018120.1	131.424	59.8494	41.2679	26.273	1.50271	0.00398481	0.017855	-	SL3.0ch05	20049218	20049850	-	633	-	-	PREDICTED: transcription initiation factor TFIID subunit 11-like [Solanum lycopersicum]
Solyc05g018125.1	13.024	9.97491	31.3995	50.904	-1.84306	0.0107378	0.0411612	-	SL3.0ch05	20057122	20063090	+	2555	-	-	PREDICTED: sexual differentiation process protein isp7-like isoform X2 [Nicotiana tomentosiformis]
Solyc05g018155.1	13.024	13.2999	44.8564	41.0516	-1.70595	0.0119614	0.0449054	-	SL3.0ch05	20111862	20114045	+	462	-	-	hypothetical protein VITISV_044470 [Vitis vinifera]
Solyc05g018320.3	54.4639	41.0079	5.38277	20.5258	1.87193	0.00963879	0.037592	-	SL3.0ch05	20444615	20452678	-	2382	-	-	PREDICTED: ninja-family protein mc410 [Solanum lycopersicum]
Solyc05g018490.3	3141.15	3133.23	2194.38	2046.01	0.565333	0.00162042	0.00824124	-	SL3.0ch05	22014854	22025139	-	1324	-	-	PREDICTED: nucleolin [Solanum lycopersicum]
Solyc05g018520.3	748.287	852.3	1446.17	1183.11	-0.715662	0.000676329	0.00382128	-	SL3.0ch05	22145516	22162053	-	1527	-	-	PREDICTED: NADH-cytochrome b5 reductase-like protein isoform X3 [Solanum lycopersicum]
Solyc05g021390.3	19829.6	15754.8	5897.72	5311.25	1.6666	1.07e-18	4.25e-17	-	SL3.0ch05	27162954	27164888	+	1756	-	-	PREDICTED: beta-amyrin 28-oxidase [Solanum lycopersicum]
Solyc05g023680.3	1327.26	1549.44	2613.34	2184.77	-0.737789	0.000205915	0.00133185	-	SL3.0ch05	28966317	28970641	+	2269	-	-	PREDICTED: E3 ubiquitin-protein ligase ORTHRUS 2-like [Solanum lycopersicum]
Solyc05g024010.3	1504.86	1308.93	485.347	437.61	1.60834	1.01e-14	2.86e-13	-	SL3.0ch05	30243064	30246739	+	2137	-	-	PREDICTED: zinc finger protein CONSTANS-LIKE 14-like [Solanum lycopersicum]
Solyc05g024260.3	0	2.21665	25.1196	18.0627	-4.25032	0.00271455	0.012841	-	SL3.0ch05	30969405	30972056	+	1299	-	-	PREDICTED: bidirectional sugar transporter N3 [Solanum lycopersicum]
Solyc05g024290.3	3214.55	2900.48	2301.13	2008.24	0.504929	0.0069643	0.0286012	-	SL3.0ch05	31017920	31028485	-	2615	-	-	PREDICTED: serine/threonine-protein kinase PBS1 isoform X2 [Solanum lycopersicum]
Solyc05g025500.3	324.415	386.805	721.291	605.1	-0.898378	0.000148891	0.00099655	-	SL3.0ch05	32871786	32879836	+	2752	-	-	PREDICTED: glucan endo-1,3-beta-glucosidase 6 [Solanum lycopersicum]
Solyc05g025780.3	17.76	18.8415	86.1243	62.3984	-2.01926	0.000298189	0.00184772	-	SL3.0ch05	36719767	36723034	+	2998	-	-	receptor-like protein kinase 3 precursor [Solanum lycopersicum]>gi|13506810|gb|AAK28345.1|AF243040_1 receptor-like protein kinase 3 [Solanum lycopersicum]
Solyc05g025900.3	2735.04	2152.36	1500.9	1231.55	0.838935	5.8e-05	0.000427811	-	SL3.0ch05	37520558	37523097	-	1329	-	-	PREDICTED: uncharacterized protein LOC101263316 [Solanum lycopersicum]
Solyc05g025953.1	73.4079	62.0661	5.38277	9.03135	3.22455	8.02e-07	8.63e-06	-	SL3.0ch05	38740298	38745783	-	2030	-	-	PREDICTED: probable inactive protein kinase DDB_G0270444 isoform X3 [Nicotiana sylvestris]
Solyc05g032850.3	1477.63	1324.45	1074.76	875.22	0.523213	0.011269	0.0428029	-	SL3.0ch05	44034459	44045067	-	3087	-	-	PREDICTED: YTH domain-containing family protein 3-like [Solanum lycopersicum]
Solyc05g041200.3	7995.54	5793.2	322.966	203.616	4.7122	9.24e-83	3.92e-80	-	SL3.0ch05	51104563	51109046	-	1697	-	-	PREDICTED: 4-hydroxyphenylpyruvate dioxygenase-like [Solanum lycopersicum]
Solyc05g042030.3	2491.13	2164.55	1456.94	1257.82	0.778242	6.69e-05	0.000486737	-	SL3.0ch05	55345500	55353236	+	1173	-	-	PREDICTED: protein polybromo-1 [Solanum lycopersicum]
Solyc05g046180.1	219.04	141.865	1811.3	2032.05	-3.41485	1.19e-45	1.55e-43	-	SL3.0ch05	59209944	59210174	-	231	-	-	--
Solyc05g046190.1	13.024	4.43329	129.187	100.166	-3.72847	4.07e-10	6.98e-09	-	SL3.0ch05	59211630	59211896	-	267	-	-	PREDICTED: proteoglycan 4-like [Nicotiana tomentosiformis]
Solyc05g046320.1	396.639	314.764	165.072	181.448	1.03684	0.000172756	0.00113613	-	SL3.0ch05	59401286	59401804	-	519	-	-	PREDICTED: uncharacterized protein LOC101252288 [Solanum lycopersicum]
Solyc05g047590.3	599.103	557.486	16.1483	22.1679	4.90972	9.57e-49	1.43e-46	-	SL3.0ch05	59943536	59945854	-	1731	-	-	PREDICTED: probable pectinesterase/pectinesterase inhibitor 12 [Solanum lycopersicum]
Solyc05g047680.3	1967.8	1829.84	3457.53	3303.01	-0.832076	3.99e-06	3.78e-05	-	SL3.0ch05	60015087	60016969	+	1798	-	-	PREDICTED: cytochrome P450 78A9-like [Solanum lycopersicum]
Solyc05g050210.3	613.311	530.887	50.2392	45.9778	3.57275	6.03e-36	5.48e-34	-	SL3.0ch05	61102452	61107077	-	1619	-	-	PREDICTED: GDSL esterase/lipase At4g01130-like [Solanum lycopersicum]
Solyc05g050240.3	15575.5	13180.2	6129.18	5717.66	1.27934	1.16e-12	2.71e-11	-	SL3.0ch05	61130351	61136343	+	1302	-	-	PREDICTED: uncharacterized protein LOC101251987 [Solanum lycopersicum]
Solyc05g050350.2	136.16	152.949	33.1938	21.3468	2.4108	2.58e-08	3.49e-07	-	SL3.0ch05	61312371	61318500	-	3089	-	-	PREDICTED: cyclic nucleotide-gated ion channel 1-like [Solanum lycopersicum]>gi|723702550|ref|XP_010321519.1| PREDICTED: cyclic nucleotide-gated ion channel 1-like [Solanum lycopersicum]>gi|723702553|ref|XP_010321520.1| PREDICTED: cyclic nucleotide-gated ion channel 1-like [Solanum lycopersicum]
Solyc05g050360.3	393.087	454.412	209.928	208.542	1.01842	6.66e-05	0.000484996	-	SL3.0ch05	61319590	61326281	+	3055	-	-	PREDICTED: cyclic nucleotide-gated ion channel 1-like isoform X1 [Solanum lycopersicum]
Solyc05g050500.1	384.799	318.089	212.619	194.585	0.787451	0.00334788	0.0153764	-	SL3.0ch05	61490700	61491425	+	726	-	-	PREDICTED: ATP synthase delta chain, chloroplastic isoform X3 [Solanum lycopersicum]
Solyc05g050520.3	121.952	77.5826	519.437	390.811	-2.19161	1.48e-12	3.42e-11	-	SL3.0ch05	61511546	61524473	+	2876	-	-	PREDICTED: uncharacterized protein LOC101248486 isoform X1 [Solanum lycopersicum]
Solyc05g050780.3	439.263	375.721	68.1818	84.5663	2.41364	1.72e-16	5.74e-15	-	SL3.0ch05	61798662	61806513	+	1595	-	-	PREDICTED: serine carboxypeptidase-like 13 isoform X2 [Solanum lycopersicum]
Solyc05g050970.3	4900.57	5319.95	8107.35	6319.48	-0.497209	0.00969002	0.0377557	-	SL3.0ch05	62032218	62036565	+	2944	-	-	PREDICTED: transketolase, chloroplastic-like [Solanum lycopersicum]
Solyc05g050980.3	569.503	648.369	1155.5	947.471	-0.787584	0.000285915	0.00178087	-	SL3.0ch05	62040509	62047524	+	2009	-	-	PREDICTED: 3-phosphoshikimate 1-carboxyvinyltransferase 2 [Solanum lycopersicum]
Solyc05g050990.1	99.4558	113.049	258.373	171.596	-1.0152	0.00295726	0.0138477	-	SL3.0ch05	62050801	62052108	+	1308	-	-	PREDICTED: UDP-glucuronate 4-epimerase 3-like [Solanum lycopersicum]
Solyc05g051000.3	1820.99	1540.57	2509.27	2394.13	-0.544776	0.00420434	0.0186377	-	SL3.0ch05	62054207	62057393	-	824	-	-	PREDICTED: 40S ribosomal protein S13 [Solanum lycopersicum]>gi|565357362|ref|XP_006345513.1| PREDICTED: 40S ribosomal protein S13-like [Solanum tuberosum]
Solyc05g051010.3	27.232	34.358	125.598	104.271	-1.89771	2.84e-05	0.000225368	-	SL3.0ch05	62065213	62068370	+	1205	-	-	PREDICTED: LOW QUALITY PROTEIN: vestitone reductase [Solanum lycopersicum]
Solyc05g051030.3	1844.67	1704.6	1165.37	991.806	0.718531	0.000264962	0.00166667	-	SL3.0ch05	62069080	62075500	+	1201	-	-	PREDICTED: protein cornichon homolog 4 [Solanum lycopersicum]
Solyc05g051050.3	955.486	911.041	644.138	483.588	0.727446	0.00126384	0.00660922	-	SL3.0ch05	62082877	62087062	-	2119	-	-	PREDICTED: shaggy-related protein kinase epsilon [Solanum lycopersicum]
Solyc05g051200.1	1826.91	1558.3	404.605	536.955	1.84533	6.82e-17	2.37e-15	-	SL3.0ch05	62291782	62292456	-	675	-	-	ethylene-responsive factor 1 [Solanum lycopersicum]>gi|22074050|gb|AAK95688.1| ethylene-responsive factor 1 [Solanum lycopersicum]>gi|166359682|gb|ABY86902.1| ethylene response factor [Solanum lycopersicum]
Solyc05g051210.3	105.376	86.4492	43.0622	33.6623	1.32312	0.00351823	0.0160399	-	SL3.0ch05	62322595	62324381	+	1581	-	-	PREDICTED: probable methyltransferase PMT19 [Solanum lycopersicum]
Solyc05g051350.2	377.695	297.031	70.8732	27.9151	2.77772	8.29e-13	1.95e-11	-	SL3.0ch05	62470383	62479526	+	2847	-	-	PREDICTED: rhamnogalacturonate lyase B-like [Solanum lycopersicum]
Solyc05g051460.3	248.64	318.089	1057.71	1173.25	-1.97616	4.41e-18	1.68e-16	-	SL3.0ch05	62661741	62664406	+	1680	-	-	PREDICTED: homeobox-leucine zipper protein ATHB-6 [Solanum lycopersicum]
Solyc05g051490.3	1875.45	1691.3	1194.98	1050.92	0.667404	0.000630278	0.00358795	-	SL3.0ch05	62691080	62705238	-	3152	-	-	PREDICTED: LMBR1 domain-containing protein 2 homolog A-like [Solanum lycopersicum]
Solyc05g051550.2	5.91999	9.97491	46.6507	46.7988	-2.55023	0.000524088	0.0030421	-	SL3.0ch05	62779597	62782171	+	1471	-	-	PREDICTED: myb-related protein 315-like [Solanum lycopersicum]
Solyc05g051570.3	1455.13	1147.11	430.622	477.019	1.51908	3.69e-12	8.14e-11	-	SL3.0ch05	62788623	62792592	-	1043	-	-	PREDICTED: ras-related protein RABH1e [Solanum lycopersicum]
Solyc05g051640.3	104.192	209.473	798.444	678.172	-2.2324	2.02e-13	5.05e-12	-	SL3.0ch05	62878736	62884720	+	3485	-	-	PREDICTED: leucine-rich repeat receptor-like protein kinase TDR [Solanum lycopersicum]
Solyc05g051660.1	442.815	844.542	2058.01	2385.1	-1.78646	2.53e-11	5.05e-10	-	SL3.0ch05	62899479	62900447	+	969	-	-	PREDICTED: 2-hydroxyisoflavanone dehydratase-like [Solanum lycopersicum]
Solyc05g051820.3	95.9038	96.4241	20.634	28.7361	1.95892	4.94e-05	0.000370504	-	SL3.0ch05	63077229	63078730	+	585	-	-	PREDICTED: heavy metal-associated isoprenylated plant protein 26-like [Solanum lycopersicum]
Solyc05g051870.3	272.32	461.062	1086.42	1169.97	-1.6203	4.02e-10	6.91e-09	-	SL3.0ch05	63125646	63128056	+	745	-	-	PREDICTED: LOW QUALITY PROTEIN: major pollen allergen Lol p 11-like [Solanum lycopersicum]
Solyc05g051900.3	376.511	298.139	67.2846	52.546	2.49479	5.13e-15	1.47e-13	-	SL3.0ch05	63145519	63148548	-	1784	-	-	PREDICTED: uncharacterized protein LOC101247024 [Solanum lycopersicum]
Solyc05g051920.3	10.656	11.0832	114.832	111.66	-3.3805	5.23e-10	8.87e-09	-	SL3.0ch05	63160327	63163023	+	1863	-	-	PREDICTED: thiamine pathway transporter THI73-like [Solanum lycopersicum]
Solyc05g052070.3	2650.97	2265.41	1848.09	1499.2	0.55469	0.00571042	0.0241779	-	SL3.0ch05	63259927	63263613	-	1549	-	-	small GTP-binding protein [Solanum lycopersicum]>gi|1053067|gb|AAA80680.1| small GTP-binding protein [Solanum lycopersicum]
Solyc05g052130.3	54.4639	91.9908	199.163	226.605	-1.53714	2.25e-05	0.000183196	-	SL3.0ch05	63292009	63294596	+	1501	-	-	PREDICTED: metacaspase-1-like [Solanum lycopersicum]
Solyc05g052190.3	909.31	889.983	619.019	499.187	0.686674	0.00164429	0.00835013	-	SL3.0ch05	63316507	63320750	-	2109	-	-	PREDICTED: transcription elongation factor S-II-like [Solanum lycopersicum]
Solyc05g052240.3	34.3359	39.8996	110.347	87.8504	-1.41506	0.00192016	0.00953713	-	SL3.0ch05	63361803	63364587	+	985	-	-	PREDICTED: probable chalcone--flavonone isomerase 3 [Solanum lycopersicum]
Solyc05g052300.3	23.68	37.683	197.368	135.47	-2.43479	2.25e-08	3.07e-07	-	SL3.0ch05	63423199	63425766	-	1759	-	-	PREDICTED: probable sodium-coupled neutral amino acid transporter 6 [Solanum lycopersicum]
Solyc05g052340.3	100.64	123.024	363.337	257.804	-1.47195	2.85e-06	2.77e-05	-	SL3.0ch05	63446673	63449372	-	2243	-	-	PREDICTED: laccase-12-like [Solanum lycopersicum]
Solyc05g052360.2	157.472	134.107	598.385	463.062	-1.86445	5.73e-12	1.23e-10	-	SL3.0ch05	63462851	63475769	+	5524	-	-	PREDICTED: laccase-12 [Solanum lycopersicum]
Solyc05g052420.2	860.767	672.752	136.364	91.9556	2.74986	1.01e-23	5.31e-22	-	SL3.0ch05	63500613	63501343	+	681	-	-	PREDICTED: abscisic acid receptor PYL4-like [Solanum lycopersicum]
Solyc05g052470.3	3438.33	2861.69	1889.35	1557.5	0.870154	1.28e-05	0.000109733	-	SL3.0ch05	63536338	63540146	+	1639	-	-	PREDICTED: ferritin-2, chloroplastic [Solanum lycopersicum]
Solyc05g052480.3	914.046	737.035	83.433	113.302	3.06656	2.35e-31	1.75e-29	-	SL3.0ch05	63541255	63556535	+	8768	-	-	PREDICTED: probable apyrase 7 [Solanum lycopersicum]
Solyc05g052540.2	4.73599	2.21665	34.988	36.9464	-3.38117	0.000312569	0.0019292	-	SL3.0ch05	63615228	63621324	-	2879	-	-	PREDICTED: protein ESKIMO 1-like isoform X1 [Solanum lycopersicum]
Solyc05g052680.1	211.936	152.949	519.437	328.413	-1.21672	7.33e-05	0.000528599	-	SL3.0ch05	63744947	63746320	-	1374	-	-	PREDICTED: BAHD acyltransferase DCR [Solanum lycopersicum]
Solyc05g052830.3	2.368	6.64994	29.6052	50.0829	-3.1333	0.000398435	0.00239171	-	SL3.0ch05	63840852	63851826	-	2461	-	-	PREDICTED: proline transporter 2-like [Solanum lycopersicum]
Solyc05g052870.3	2244.86	1699.06	869.318	751.244	1.28318	2.22e-09	3.48e-08	-	SL3.0ch05	63898622	63906129	+	3395	-	-	PREDICTED: 7-deoxyloganetic acid glucosyltransferase-like [Solanum lycopersicum]
Solyc05g053020.3	241.536	249.373	80.7416	58.2933	1.82232	4.4e-08	5.73e-07	-	SL3.0ch05	64031698	64033380	+	1071	-	-	PREDICTED: thaumatin-like protein [Solanum lycopersicum]
Solyc05g053030.1	28.416	16.6248	3.58851	4.10516	2.54625	0.0116895	0.0440795	-	SL3.0ch05	64036907	64039301	+	1509	-	-	PREDICTED: glycerol-3-phosphate acyltransferase 5-like [Solanum lycopersicum]
Solyc05g053120.1	21.312	6.64994	92.4043	106.734	-2.84305	8.53e-07	9.12e-06	-	SL3.0ch05	64080911	64082320	-	1410	-	-	PREDICTED: zeatin O-xylosyltransferase-like [Solanum lycopersicum]
Solyc05g053170.3	98.2718	59.8494	2612.44	1890.02	-4.83546	1.84e-71	5.61e-69	-	SL3.0ch05	64148494	64152017	+	1419	-	-	PREDICTED: chalcone synthase B [Solanum lycopersicum]
Solyc05g053180.3	49.7279	53.1995	3.58851	21.3468	2.0348	0.00629151	0.0262133	-	SL3.0ch05	64156710	64157772	+	703	-	-	PREDICTED: uncharacterized protein LOC102600609 [Solanum tuberosum]
Solyc05g053250.3	641.727	571.895	324.761	363.717	0.817287	0.000417438	0.0024985	-	SL3.0ch05	64238916	64241641	+	1111	-	-	PREDICTED: uncharacterized protein LOC101267608 isoform X1 [Solanum lycopersicum]
Solyc05g053280.3	4943.19	4025.43	1726.97	1423.67	1.50935	4.05e-14	1.08e-12	-	SL3.0ch05	64262290	64273285	+	3260	-	-	PREDICTED: probable beta-1,3-galactosyltransferase 16 [Solanum lycopersicum]
Solyc05g053300.3	5370.62	4518.63	3636.96	2816.14	0.615931	0.00218336	0.010637	-	SL3.0ch05	64274861	64279739	+	1827	-	-	dihydrolipoamide dehydrogenase precursor [Solanum lycopersicum]>gi|23321340|gb|AAN23154.1| dihydrolipoamide dehydrogenase precursor [Solanum lycopersicum]
Solyc05g053310.3	393.087	518.695	1202.15	822.674	-1.15018	5.58e-06	5.11e-05	-	SL3.0ch05	64280918	64282829	-	793	-	-	PREDICTED: probable protein Pop3 [Solanum lycopersicum]
Solyc05g053330.3	258.112	231.639	14.3541	13.9575	4.11285	2.24e-23	1.17e-21	-	SL3.0ch05	64297251	64299079	+	1094	-	-	PREDICTED: transcription factor MYB108-like [Solanum lycopersicum]
Solyc05g053400.2	60.3839	31.033	300.538	307.887	-2.73979	3.73e-14	1.01e-12	-	SL3.0ch05	64346892	64348301	-	1410	-	-	PREDICTED: zeatin O-xylosyltransferase-like [Solanum lycopersicum]
Solyc05g053430.3	209.568	157.382	369.617	262.73	-0.785366	0.00926746	0.0363596	-	SL3.0ch05	64361869	64365909	-	678	-	-	PREDICTED: DNA-directed RNA polymerases II, IV and V subunit 9A [Solanum lycopersicum]>gi|565378585|ref|XP_006355736.1| PREDICTED: DNA-directed RNA polymerases II, IV and V subunit 9A-like [Solanum tuberosum]>gi|697108238|ref|XP_009607970.1| PREDICTED: DNA-directed RNA polymerases II, IV and V subunit 9A [Nicotiana tomentosiformis]>gi|698510069|ref|XP_009800221.1| PREDICTED: DNA-directed RNA poly…
Solyc05g053550.3	3.55199	7.75826	33.1938	41.8726	-2.72294	0.00123429	0.00647795	-	SL3.0ch05	64481575	64483189	+	1334	-	-	chalcone synthase 2 [Solanum lycopersicum]>gi|231781|sp|P23419.2|CHS2_SOLLC RecName: Full=Chalcone synthase 2; AltName: Full=Naringenin-chalcone synthase 2>gi|19378|emb|CAA38981.1| chalcone synthase [Solanum lycopersicum]>gi|341869959|gb|AEK99072.1| chalcone synthase [Solanum lycopersicum]
Solyc05g053680.2	5143.29	4822.31	7380.68	6323.59	-0.459579	0.0109172	0.0417469	-	SL3.0ch05	64576101	64584689	+	2262	-	-	PREDICTED: probable pectinesterase 29 [Solanum lycopersicum]
Solyc05g053760.3	4804.66	3830.36	1900.12	1449.12	1.36651	8.05e-11	1.51e-09	-	SL3.0ch05	64636867	64639419	+	930	-	-	PREDICTED: chaperone protein dnaJ 20, chloroplastic-like [Solanum lycopersicum]
Solyc05g053810.3	5520.98	5589.27	10812.2	10170.9	-0.917323	8.15e-08	1.02e-06	-	SL3.0ch05	64696005	64699708	-	1875	-	-	PREDICTED: serine hydroxymethyltransferase 4 [Solanum lycopersicum]
Solyc05g053850.3	16.576	13.2999	0	0	6.56359	0.000508012	0.00295721	-	SL3.0ch05	64738354	64740162	+	674	-	-	PREDICTED: protein FLOWERING LOCUS T [Solanum lycopersicum]>gi|28200392|gb|AAO31793.1| SP5G [Solanum lycopersicum]
Solyc05g053860.3	2524.28	2019.36	78.0502	59.9353	5.04421	2.89e-96	1.84e-93	-	SL3.0ch05	64744283	64746504	+	1699	-	-	PREDICTED: organic cation/carnitine transporter 3-like [Solanum lycopersicum]
Solyc05g053890.2	131.424	76.4743	25.1196	14.7786	2.38513	5.1e-06	4.71e-05	-	SL3.0ch05	64765664	64767343	-	1680	-	-	PREDICTED: UDP-glycosyltransferase 73C6-like [Solanum lycopersicum]
Solyc05g054090.3	2718.46	1876.39	140.849	208.542	3.71514	4.85e-48	7.11e-46	-	SL3.0ch05	64915777	64917019	-	565	-	-	PREDICTED: induced stolen tip protein TUB8-like [Solanum lycopersicum]
Solyc05g054120.1	1247.93	1343.29	383.074	378.496	1.7667	7.91e-18	2.94e-16	-	SL3.0ch05	64935001	64935390	+	390	-	-	PREDICTED: cysteine proteinase inhibitor 5-like [Solanum lycopersicum]
Solyc05g054260.3	1237.28	1256.84	2075.06	1783.28	-0.629311	0.00110272	0.00587059	-	SL3.0ch05	65059858	65070527	-	4223	-	-	PREDICTED: kinesin-13A-like [Solanum lycopersicum]
Solyc05g054380.2	236.8	152.949	0.897129	6.56825	5.66989	3.79e-19	1.54e-17	-	SL3.0ch05	65152840	65155055	-	835	-	-	PREDICTED: pathogenesis-related protein STH-2-like [Solanum lycopersicum]
Solyc05g054490.3	899.839	753.66	1901.02	1454.87	-1.02123	2.71e-06	2.64e-05	-	SL3.0ch05	65255929	65261082	-	1542	-	-	PREDICTED: very-long-chain enoyl-CoA reductase [Solanum lycopersicum]>gi|723701480|ref|XP_010321381.1| PREDICTED: very-long-chain enoyl-CoA reductase [Solanum lycopersicum]
Solyc05g054560.3	569.503	523.128	232.356	211.005	1.30151	8.1e-08	1.02e-06	-	SL3.0ch05	65301868	65303807	+	905	-	-	PREDICTED: CASP-like protein 4C2 [Solanum lycopersicum]
Solyc05g054580.3	11571.2	10781.8	18433.3	15912.4	-0.619659	0.000466878	0.00274474	-	SL3.0ch05	65313433	65316355	-	1705	-	-	PREDICTED: 60S acidic ribosomal protein P0 [Solanum lycopersicum]
Solyc05g054610.1	82.8799	166.248	292.464	224.963	-1.05175	0.0034443	0.0157588	-	SL3.0ch05	65334915	65335226	+	312	-	-	histone H4 [Ectocarpus siliculosus]
Solyc05g054650.1	247.456	196.173	26.0167	17.2417	3.36323	8.79e-17	3.02e-15	-	SL3.0ch05	65369546	65370004	+	459	-	-	PREDICTED: zinc finger protein ZAT11-like [Solanum lycopersicum]
Solyc05g054680.1	117.216	104.182	270.036	215.931	-1.13422	0.000318935	0.0019667	-	SL3.0ch05	65390079	65392607	-	2529	-	-	PREDICTED: receptor-like protein kinase THESEUS 1 [Solanum lycopersicum]
Solyc05g054730.3	342.175	382.371	677.332	544.344	-0.753047	0.00161276	0.00821049	-	SL3.0ch05	65432915	65438409	+	1604	-	-	PREDICTED: metal tolerance protein 11 isoform X1 [Solanum lycopersicum]
Solyc05g054750.3	8.28799	12.1916	0	0	6.02025	0.00350671	0.0160013	-	SL3.0ch05	65452931	65454715	+	652	-	-	PREDICTED: uncharacterized protein LOC102600127 isoform X1 [Solanum tuberosum]
Solyc05g054770.3	472.415	445.546	705.143	725.792	-0.640654	0.00314887	0.0146131	-	SL3.0ch05	65463296	65467425	+	2755	-	-	PREDICTED: uncharacterized protein LOC101257172 isoform X1 [Solanum lycopersicum]>gi|723701393|ref|XP_010321368.1| PREDICTED: uncharacterized protein LOC101257172 isoform X1 [Solanum lycopersicum]
Solyc05g054830.3	5820.53	5542.72	3950.06	3123.2	0.684019	0.000330546	0.00202768	-	SL3.0ch05	65490807	65495590	+	2435	-	-	PREDICTED: ankyrin repeat-containing protein At3g12360 [Solanum lycopersicum]
Solyc05g054840.3	62.7519	114.157	176.734	165.027	-0.947344	0.0121148	0.0453978	-	SL3.0ch05	65495892	65499405	+	1354	-	-	PREDICTED: UPF0769 protein C21orf59 homolog isoform X2 [Solanum lycopersicum]
Solyc05g054850.1	21.312	52.0912	143.541	145.323	-1.97103	1.68e-05	0.00014062	-	SL3.0ch05	65503590	65504684	-	1095	-	-	PREDICTED: probable membrane-associated kinase regulator 4-like [Solanum tuberosum]
Solyc05g054860.1	1551.04	1380.97	419.856	371.927	1.88899	1.09e-19	4.6e-18	-	SL3.0ch05	65516659	65519094	+	2436	-	-	PREDICTED: receptor-like protein kinase HERK 1 [Solanum lycopersicum]
Solyc05g054870.3	148	142.974	45.7536	42.6937	1.71845	1.03e-05	8.97e-05	-	SL3.0ch05	65520472	65522058	+	1127	-	-	PREDICTED: U4/U6 small nuclear ribonucleoprotein Prp3-like [Solanum lycopersicum]
Solyc05g054880.3	407.295	309.222	122.907	116.587	1.58076	4.93e-08	6.37e-07	-	SL3.0ch05	65522461	65525075	+	1779	-	-	PREDICTED: U4/U6 small nuclear ribonucleoprotein Prp3-like [Solanum lycopersicum]
Solyc05g054890.3	391.903	295.922	1593.3	1458.15	-2.1502	3.04e-22	1.5e-20	-	SL3.0ch05	65540582	65547124	+	3165	-	-	PREDICTED: ABC transporter G family member 6 [Solanum lycopersicum]
Solyc05g054930.3	362.303	564.136	836.124	752.065	-0.776679	0.00217706	0.0106176	-	SL3.0ch05	65573710	65578714	+	3808	-	-	PREDICTED: myosin-3 isoform X1 [Solanum lycopersicum]>gi|723701335|ref|XP_010321358.1| PREDICTED: myosin-3 isoform X1 [Solanum lycopersicum]
Solyc05g055030.2	230.88	237.181	38.5765	56.6512	2.29404	9.87e-11	1.84e-09	-	SL3.0ch05	65650974	65653319	-	1097	-	-	PREDICTED: myb-related protein Myb4-like [Solanum lycopersicum]
Solyc05g055040.3	1155.58	1059.56	734.748	694.593	0.632047	0.00175469	0.00882499	-	SL3.0ch05	65659116	65671336	+	2074	-	-	PREDICTED: inositol phosphorylceramide glucuronosyltransferase 1-like [Solanum lycopersicum]
Solyc05g055060.3	2913.82	2558.01	2022.13	1870.31	0.491337	0.00844439	0.0335765	-	SL3.0ch05	65698144	65704224	-	1705	-	-	PREDICTED: serine/threonine-protein phosphatase PP1 [Solanum lycopersicum]
Solyc05g055070.3	7006.9	5534.96	1585.23	1435.16	2.05399	4.79e-26	2.79e-24	-	SL3.0ch05	65707823	65712295	-	3395	-	-	PREDICTED: protein EIN4-like [Solanum lycopersicum]
Solyc05g055080.1	127.872	177.332	26.0167	65.6825	1.73058	0.0001665	0.00109996	-	SL3.0ch05	65718418	65718717	-	300	-	-	hypothetical protein B456_013G186200 [Gossypium raimondii]
Solyc05g055220.1	23.68	33.2497	85.2272	101.808	-1.71411	0.000436663	0.00259224	-	SL3.0ch05	65808592	65809281	-	690	-	-	PREDICTED: transcription repressor OFP13-like [Solanum lycopersicum]
Solyc05g055270.1	164.576	156.274	40.3708	38.5885	2.02298	1.59e-07	1.91e-06	-	SL3.0ch05	65829589	65830194	+	606	-	-	PREDICTED: uncharacterized protein LOC104647665 [Solanum lycopersicum]
Solyc05g055280.2	1552.22	1420.87	2431.22	1899.87	-0.542688	0.00744726	0.0302011	-	SL3.0ch05	65831439	65831882	-	444	-	-	PREDICTED: ferredoxin, root R-B2 [Solanum lycopersicum]>gi|723701241|ref|XP_010321347.1| PREDICTED: ferredoxin, root R-B2 [Solanum lycopersicum]
Solyc05g055290.3	259.296	335.822	485.347	692.951	-0.98529	0.000233254	0.00148882	-	SL3.0ch05	65835262	65839166	-	2005	-	-	PREDICTED: uncharacterized protein LOC101244873 [Solanum lycopersicum]
Solyc05g055310.3	3744.99	3574.34	2728.17	2119.9	0.594435	0.00239837	0.0115628	-	SL3.0ch05	65845448	65848429	+	616	-	-	copper chaperone [Solanum lycopersicum]>gi|565358096|ref|XP_006345865.1| PREDICTED: copper transport protein ATX1-like [Solanum tuberosum]>gi|30039180|gb|AAP06757.1| copper chaperone [Solanum lycopersicum]>gi|170773918|gb|ACB32235.1| copper chaperone [Solanum chacoense]
Solyc05g055320.3	14.208	6.64994	40.3708	44.3357	-2.02848	0.00554417	0.0236114	-	SL3.0ch05	65848846	65852184	+	3034	-	-	PREDICTED: peroxidase 5-like [Solanum lycopersicum]
Solyc05g055330.3	253.376	217.231	10.7655	9.03135	4.57436	5.05e-24	2.72e-22	-	SL3.0ch05	65856894	65864741	+	4668	-	-	PREDICTED: pleiotropic drug resistance protein 2-like [Solanum lycopersicum]
Solyc05g055440.1	25025	18772.8	7027.21	7170.89	1.62513	4.39e-17	1.55e-15	-	SL3.0ch05	65939246	65939689	-	444	-	-	PREDICTED: probable histone H2B.3 [Populus euphratica]
Solyc05g055530.3	119.584	115.266	314.892	272.583	-1.32263	7.43e-06	6.65e-05	-	SL3.0ch05	65982508	65988792	-	1971	-	-	PREDICTED: serine/threonine protein phosphatase 2A 57 kDa regulatory subunit B' beta isoform isoform X1 [Solanum lycopersicum]
Solyc05g055860.3	21.312	24.3831	3.58851	4.92619	2.42065	0.0133142	0.049133	-	SL3.0ch05	66179124	66184337	-	3508	-	-	PREDICTED: serine/threonine-protein kinase At3g07070-like [Solanum lycopersicum]
Solyc05g056070.3	15.392	26.5997	107.655	45.1567	-1.85817	0.00211716	0.0103774	-	SL3.0ch05	66309084	66310200	+	827	-	-	PREDICTED: chlorophyll a-b binding protein 6A, chloroplastic-like [Solanum tuberosum]
Solyc05g056080.3	72.2239	50.9829	184.809	128.902	-1.34932	0.000645752	0.00366682	-	SL3.0ch05	66310492	66313406	-	1302	-	-	PREDICTED: uncharacterized protein LOC101253087 [Solanum lycopersicum]>gi|723701042|ref|XP_010321320.1| PREDICTED: uncharacterized protein LOC101253087 [Solanum lycopersicum]
Solyc05g056110.3	2139.48	1895.23	1360.05	1201.17	0.655694	0.00071585	0.00401562	-	SL3.0ch05	66320229	66359701	-	3819	-	-	PREDICTED: mRNA-decapping enzyme subunit 2 [Solanum lycopersicum]
Solyc05g056140.3	1009.95	1124.95	2214.11	1653.56	-0.856982	5.72e-05	0.000422656	-	SL3.0ch05	66382612	66388128	-	3325	-	-	PREDICTED: uncharacterized protein LOC101250694 [Solanum lycopersicum]
Solyc05g056200.1	202.464	201.715	135.466	83.7452	0.884693	0.0102929	0.0397462	-	SL3.0ch05	66416095	66417417	+	1323	-	-	PREDICTED: lysM domain receptor-like kinase 3 [Solanum lycopersicum]
Solyc05g056295.1	358.751	367.963	1262.26	975.386	-1.62218	7.5e-13	1.79e-11	-	SL3.0ch05	66483833	66489708	+	1221	-	-	biotin carboxylase carrier protein [Solanum lycopersicum]>gi|29169309|gb|AAO66472.1| biotin carboxylase carrier protein [Solanum lycopersicum]
Solyc05g056300.3	171.68	227.206	447.667	411.337	-1.10548	3.64e-05	0.000281348	-	SL3.0ch05	66489793	66492360	-	834	-	-	PREDICTED: thioredoxin F1, chloroplastic-like [Solanum tuberosum]
Solyc05g056310.3	4505.11	4085.28	7754.78	5844.92	-0.662752	0.000820539	0.00453791	-	SL3.0ch05	66493943	66501460	+	2216	-	-	PREDICTED: T-complex protein 1 subunit gamma [Solanum lycopersicum]
Solyc05g056430.2	65.1199	91.9908	193.78	236.457	-1.45196	2.98e-05	0.000234829	-	SL3.0ch05	66578725	66579039	-	315	-	-	hypothetical protein POPTR_0019s01610g [Populus trichocarpa]>gi|550316487|gb|ERP48703.1| hypothetical protein POPTR_0019s01610g [Populus trichocarpa]
Solyc05g056450.3	134.976	152.949	718.6	751.244	-2.35123	5.26e-22	2.58e-20	-	SL3.0ch05	66587020	66588956	-	1572	-	-	PREDICTED: aspartic proteinase nepenthesin-1 [Solanum lycopersicum]
Solyc05g056470.1	544.639	560.811	153.409	146.965	1.8801	3.85e-14	1.03e-12	-	SL3.0ch05	66595566	66597410	-	1845	-	-	PREDICTED: ABC transporter G family member 5 [Solanum lycopersicum]
Solyc05g056480.3	106.56	128.565	205.442	206.079	-0.806698	0.0109815	0.0419299	-	SL3.0ch05	66605073	66614528	+	5918	-	-	PREDICTED: 2-oxoisovalerate dehydrogenase subunit alpha 2, mitochondrial [Solanum lycopersicum]
Solyc05g056500.1	191.808	176.223	111.244	74.7139	0.986557	0.00482575	0.0208992	-	SL3.0ch05	66618305	66619510	+	1206	-	-	PREDICTED: U-box domain-containing protein 26-like [Solanum lycopersicum]
Solyc05g056545.1	101.824	59.8494	19.7368	15.5996	2.19472	7.34e-05	0.000528819	-	SL3.0ch05	66657181	66659114	-	878	-	-	PREDICTED: alcohol dehydrogenase 1B [Solanum lycopersicum]
Solyc06g005110.3	1136.64	1210.29	885.466	765.202	0.508041	0.0124173	0.0463181	-	SL3.0ch06	125750	130225	+	1291	-	-	unnamed protein product [Vitis vinifera]
Solyc06g005680.3	34.3359	25.4914	0.897129	0.821032	5.12325	9.9e-05	0.000689863	-	SL3.0ch06	747295	750711	+	2319	-	-	PREDICTED: transcription factor PCL1 [Solanum lycopersicum]
Solyc06g005770.1	2.368	2.21665	52.0335	45.1567	-4.40668	5.51e-06	5.05e-05	-	SL3.0ch06	808194	808553	+	360	-	-	PREDICTED: non-specific lipid-transfer protein 1-like [Solanum lycopersicum]
Solyc06g005810.3	1998.59	1655.83	1281.1	1179.82	0.570393	0.00404649	0.0180836	-	SL3.0ch06	839945	842974	-	1166	-	-	PREDICTED: ras-related protein Rab2BV [Solanum lycopersicum]
Solyc06g005990.3	494.911	686.052	1245.21	1025.47	-0.942423	5.54e-05	0.000410219	-	SL3.0ch06	983458	1008050	+	5768	-	-	PREDICTED: helicase SKI2W isoform X3 [Solanum lycopersicum]
Solyc06g006020.2	72.2239	54.3078	160.586	140.396	-1.25141	0.00099253	0.00534968	-	SL3.0ch06	1036210	1039616	-	3234	-	-	PREDICTED: probable LRR receptor-like serine/threonine-protein kinase At3g47570 [Solanum lycopersicum]
Solyc06g007120.3	614.495	696.027	1450.66	1262.75	-1.04958	3.77e-07	4.25e-06	-	SL3.0ch06	1173162	1179319	+	2489	-	-	PI-phospholipase C PLC4 [Solanum lycopersicum]>gi|158827646|gb|ABW81000.1| PI-phospholipase C PLC4 [Solanum lycopersicum]
Solyc06g007220.3	3739.07	4278.13	6540.96	4972.17	-0.521996	0.00893126	0.0352169	-	SL3.0ch06	1284814	1285338	-	430	-	-	--
Solyc06g007480.3	787.359	737.035	524.82	436.789	0.665051	0.00274377	0.0129492	-	SL3.0ch06	1484327	1489839	+	1570	-	-	PREDICTED: GDSL esterase/lipase At5g45670-like [Solanum lycopersicum]
Solyc06g007515.1	35.5199	41.0079	0.897129	10.6734	2.70808	0.00247798	0.0119128	-	SL3.0ch06	1503161	1505021	-	320	-	-	--
Solyc06g007520.3	6646.96	7133.17	11799	8908.19	-0.587489	0.00257594	0.012288	-	SL3.0ch06	1510971	1513575	+	1093	-	-	60S ribosomal protein L10 [Solanum lycopersicum]>gi|68449756|gb|AAY97865.1| 60S ribosomal protein L10 [Solanum lycopersicum]
Solyc06g007580.1	1201.76	957.591	94.1985	83.7452	3.60195	8.23e-48	1.18e-45	-	SL3.0ch06	1577413	1578312	+	900	-	-	PREDICTED: uncharacterized protein LOC101250804 [Solanum lycopersicum]
[truncated: 3,585 more rows]

## Sheet: Table S6-3
Table S6-3 DEGs were indentified as the members of different transcription factors families in this RNA-seq
[truncated: 2,090 more rows]

[truncated: 3 more sheets: Table S6-4, Table S6-5, Table S6-6]
