# Supplementary material for: Genome- and Transcriptome-Wide Characterization and Expression Analyses of bHLH Transcription Factor Family Reveal Their Relevance to Salt Stress Response in Tomato
Source: Plants (Basel). 2025 Jan 12;14(2):200. doi: 10.3390/plants14020200 (PMC11768425; doi:10.3390/plants14020200)
Supplement: Supplementary file 1 [file plants-14-00200-s001.zip › Table S7 Specific primer sequences used for qRT-PCR analysis.xlsx]

## Sheet: Sheet1
Table S7. Specific primer sequences used for qRT-PCR analysis
Primer Name	Primer Sequence (5'–3')	Product (bp)
q-SlbHLH010	GTTGAAGCAAGAATATGTGGGTCA	192
	ACTAAGTTGGCACTCCAGTCCTATC
q-SlbHLH017	GCTGATATAGAAGTTACAATGGTGG	109
	GCCTAAGACTTTCAAGCCCTG
q-SlbHLH018	CGGCTCGGCTAAGTGGCT	183
	GGTGGACAAGGTGGAAACTATGA
q-SlbHLH031	AAGCCAGGGTTGTTGTTATCG	146
	TCACCGCTCAAAATTGTTCG
q-SlbHLH053	TGGGAACTACAGTCAGATAGATTTCG	168
	ATGGAGTAGGGTGCGTATGAGG
q-SlbHLH078	CTGATTACTTTGCGTTTCCG	229
	CACTGAAGCCCAGCCACTA
q-SlbHLH081	TGACCACACTGGAGGCTTTAGG	188
	CCACATGGCTTCTTACAGACACC
q-SlbHLH089	GCATGGCATAACTCTGCTGATTC	218
	GAGGAAGAGGGATGTGGTAATAACA
q-SlbHLH123	TGGGAATGGGGATGGGT	121
	GCTGCTTGATTATTAGGGGC
q-SlbHLH147	TGCCCTGGTTTGCTAGTCTC	127
	AACTCAAGCCTCCAACATCACT
q-SlbHLH160	CTCTCAGCTCAGCTTCACAACG	153
	TTATCTTCCCAAGAACCCATCG
q-SlbHLH191	AACATTGACCACACTAGATGCCT	179
	AGAGACATTTTCCTACATATCCAGC
